# Supplementary material for: Mass spectrometry based data of the blister fluid proteome of paediatric burn patients
Source: Data Brief. 2016 Jul 26;8:1099–110. doi: 10.1016/j.dib.2016.07.033 (PMC4976667; doi:10.1016/j.dib.2016.07.033)
Supplement: Supplementary file 2 — Supplementary material [file mmc2.zip › DiB_GOenrichment_BP/DiB_GO_enrichment_BP.cyjs]

{
  "format_version" : "1.0",
  "generated_by" : "cytoscape-3.2.1",
  "target_cytoscapejs_version" : "~2.1",
  "data" : {
    "selected" : true,
    "__Annotations" : [ "" ],
    "shared_name" : "all_BP",
    "SUID" : 1483,
    "name" : "all_BP"
  },
  "elements" : {
    "nodes" : [ {
      "data" : {
        "id" : "2386",
        "nodeSize_all_BP" : 8.94427190999916,
        "description_all_BP" : "organic hydroxy compound metabolic process",
        "SUID" : 2386,
        "nodeFillColor_all_BP" : 2.3893949787487316,
        "adjustedPValue_all_BP" : "4.0795E-3",
        "selected" : false,
        "nn_all_BP" : "589",
        "nodeType_all_BP" : "ellipse",
        "name" : "1901615",
        "pValue_all_BP" : "8.3470E-4",
        "xx_all_BP" : "20",
        "X_all_BP" : "590",
        "N_all_BP" : "38713",
        "shared_name" : "1901615",
        "nodeFontSize_all_BP" : 14
      },
      "position" : {
        "x" : -203.04561711131055,
        "y" : -161.75918241871955
      },
      "selected" : false
    }, {
      "data" : {
        "id" : "2385",
        "nodeSize_all_BP" : 8.246211251235321,
        "description_all_BP" : "alcohol metabolic process",
        "SUID" : 2385,
        "nodeFillColor_all_BP" : 2.6802246873022484,
        "adjustedPValue_all_BP" : "2.0882E-3",
        "selected" : false,
        "nn_all_BP" : "430",
        "nodeType_all_BP" : "ellipse",
        "name" : "6066",
        "pValue_all_BP" : "3.8004E-4",
        "xx_all_BP" : "17",
        "X_all_BP" : "590",
        "N_all_BP" : "38713",
        "shared_name" : "6066",
        "nodeFontSize_all_BP" : 14
      },
      "position" : {
        "x" : -336.0205316620918,
        "y" : -47.87247892750861
      },
      "selected" : false
    }, {
      "data" : {
        "id" : "2384",
        "nodeSize_all_BP" : 6.0,
        "description_all_BP" : "cell cycle checkpoint",
        "SUID" : 2384,
        "nodeFillColor_all_BP" : 1.0566451702766266,
        "adjustedPValue_all_BP" : "8.7772E-2",
        "selected" : false,
        "nn_all_BP" : "291",
        "nodeType_all_BP" : "ellipse",
        "name" : "75",
        "pValue_all_BP" : "3.5540E-2",
        "xx_all_BP" : "9",
        "X_all_BP" : "590",
        "N_all_BP" : "38713",
        "shared_name" : "75",
        "nodeFontSize_all_BP" : 14
      },
      "position" : {
        "x" : 55.2321538847832,
        "y" : 513.0226321564758
      },
      "selected" : false
    }, {
      "data" : {
        "id" : "2383",
        "nodeSize_all_BP" : 6.0,
        "description_all_BP" : "DNA integrity checkpoint",
        "SUID" : 2383,
        "nodeFillColor_all_BP" : 1.7962583541465673,
        "adjustedPValue_all_BP" : "1.5986E-2",
        "selected" : false,
        "nn_all_BP" : "202",
        "nodeType_all_BP" : "ellipse",
        "name" : "31570",
        "pValue_all_BP" : "4.0318E-3",
        "xx_all_BP" : "9",
        "X_all_BP" : "590",
        "N_all_BP" : "38713",
        "shared_name" : "31570",
        "nodeFontSize_all_BP" : 14
      },
      "position" : {
        "x" : -68.4259042817207,
        "y" : 609.7949710236633
      },
      "selected" : false
    }, {
      "data" : {
        "id" : "2382",
        "nodeSize_all_BP" : 6.324555320336759,
        "description_all_BP" : "protein-lipid complex subunit organization",
        "SUID" : 2382,
        "nodeFillColor_all_BP" : 8.62405950523092,
        "adjustedPValue_all_BP" : "2.3765E-9",
        "selected" : false,
        "nn_all_BP" : "36",
        "nodeType_all_BP" : "ellipse",
        "name" : "71825",
        "pValue_all_BP" : "1.1158E-10",
        "xx_all_BP" : "10",
        "X_all_BP" : "590",
        "N_all_BP" : "38713",
        "shared_name" : "71825",
        "nodeFontSize_all_BP" : 14
      },
      "position" : {
        "x" : -577.3294916230293,
        "y" : -284.3231320036805
      },
      "selected" : false
    }, {
      "data" : {
        "id" : "2381",
        "nodeSize_all_BP" : 4.898979485566356,
        "description_all_BP" : "protein-lipid complex assembly",
        "SUID" : 2381,
        "nodeFillColor_all_BP" : 5.315405102692558,
        "adjustedPValue_all_BP" : "4.8372E-6",
        "selected" : false,
        "nn_all_BP" : "20",
        "nodeType_all_BP" : "ellipse",
        "name" : "65005",
        "pValue_all_BP" : "3.9485E-7",
        "xx_all_BP" : "6",
        "X_all_BP" : "590",
        "N_all_BP" : "38713",
        "shared_name" : "65005",
        "nodeFontSize_all_BP" : 14
      },
      "position" : {
        "x" : -560.9865961152168,
        "y" : -402.2197689665711
      },
      "selected" : false
    }, {
      "data" : {
        "id" : "2380",
        "nodeSize_all_BP" : 26.076809620810597,
        "description_all_BP" : "regulation of biological quality",
        "SUID" : 2380,
        "nodeFillColor_all_BP" : 31.573927895839994,
        "adjustedPValue_all_BP" : "2.6673E-32",
        "selected" : false,
        "nn_all_BP" : "4157",
        "nodeType_all_BP" : "ellipse",
        "name" : "65008",
        "pValue_all_BP" : "2.7000E-34",
        "xx_all_BP" : "170",
        "X_all_BP" : "590",
        "N_all_BP" : "38713",
        "shared_name" : "65008",
        "nodeFontSize_all_BP" : 14
      },
      "position" : {
        "x" : -638.133141525373,
        "y" : 156.87465242014764
      },
      "selected" : false
    }, {
      "data" : {
        "id" : "2379",
        "nodeSize_all_BP" : 16.24807680927192,
        "description_all_BP" : "homeostatic process",
        "SUID" : 2379,
        "nodeFillColor_all_BP" : 10.774127496756043,
        "adjustedPValue_all_BP" : "1.6822E-11",
        "selected" : false,
        "nn_all_BP" : "1624",
        "nodeType_all_BP" : "ellipse",
        "name" : "42592",
        "pValue_all_BP" : "6.1229E-13",
        "xx_all_BP" : "66",
        "X_all_BP" : "590",
        "N_all_BP" : "38713",
        "shared_name" : "42592",
        "nodeFontSize_all_BP" : 14
      },
      "position" : {
        "x" : -598.9468011933418,
        "y" : 390.55067781077264
      },
      "selected" : false
    }, {
      "data" : {
        "id" : "2378",
        "nodeSize_all_BP" : 40.149719799769464,
        "description_all_BP" : "biological regulation",
        "SUID" : 2378,
        "nodeFillColor_all_BP" : 13.839286935151662,
        "adjustedPValue_all_BP" : "1.4478E-14",
        "selected" : false,
        "nn_all_BP" : "20137",
        "nodeType_all_BP" : "ellipse",
        "name" : "65007",
        "pValue_all_BP" : "4.3032E-16",
        "xx_all_BP" : "403",
        "X_all_BP" : "590",
        "N_all_BP" : "38713",
        "shared_name" : "65007",
        "nodeFontSize_all_BP" : 14
      },
      "position" : {
        "x" : 2.9075307768730454,
        "y" : 137.5273776398742
      },
      "selected" : false
    }, {
      "data" : {
        "id" : "2377",
        "nodeSize_all_BP" : 38.98717737923585,
        "description_all_BP" : "regulation of biological process",
        "SUID" : 2377,
        "nodeFillColor_all_BP" : 11.456555136566264,
        "adjustedPValue_all_BP" : "3.4950E-12",
        "selected" : false,
        "nn_all_BP" : "19145",
        "nodeType_all_BP" : "ellipse",
        "name" : "50789",
        "pValue_all_BP" : "1.1969E-13",
        "xx_all_BP" : "380",
        "X_all_BP" : "590",
        "N_all_BP" : "38713",
        "shared_name" : "50789",
        "nodeFontSize_all_BP" : 14
      },
      "position" : {
        "x" : 710.9302740019707,
        "y" : 67.73460343943475
      },
      "selected" : false
    }, {
      "data" : {
        "id" : "2376",
        "nodeSize_all_BP" : 10.0,
        "description_all_BP" : "regulation of multi-organism process",
        "SUID" : 2376,
        "nodeFillColor_all_BP" : 6.055985109721311,
        "adjustedPValue_all_BP" : "8.7905E-7",
        "selected" : false,
        "nn_all_BP" : "462",
        "nodeType_all_BP" : "ellipse",
        "name" : "43900",
        "pValue_all_BP" : "6.4372E-8",
        "xx_all_BP" : "25",
        "X_all_BP" : "590",
        "N_all_BP" : "38713",
        "shared_name" : "43900",
        "nodeFontSize_all_BP" : 14
      },
      "position" : {
        "x" : 989.6077642363457,
        "y" : 151.08128694163202
      },
      "selected" : false
    }, {
      "data" : {
        "id" : "2375",
        "nodeSize_all_BP" : 7.745966692414834,
        "description_all_BP" : "regulation of symbiosis, encompassing mutualism through parasitism",
        "SUID" : 2375,
        "nodeFillColor_all_BP" : 4.767350353653239,
        "adjustedPValue_all_BP" : "1.7086E-5",
        "selected" : false,
        "nn_all_BP" : "219",
        "nodeType_all_BP" : "ellipse",
        "name" : "43903",
        "pValue_all_BP" : "1.6119E-6",
        "xx_all_BP" : "15",
        "X_all_BP" : "590",
        "N_all_BP" : "38713",
        "shared_name" : "43903",
        "nodeFontSize_all_BP" : 14
      },
      "position" : {
        "x" : 1188.1895513457207,
        "y" : 120.86256745921014
      },
      "selected" : false
    }, {
      "data" : {
        "id" : "2374",
        "nodeSize_all_BP" : 14.142135623730951,
        "description_all_BP" : "single-organism biosynthetic process",
        "SUID" : 2374,
        "nodeFillColor_all_BP" : 2.5134262330249957,
        "adjustedPValue_all_BP" : "3.0660E-3",
        "selected" : false,
        "nn_all_BP" : "2021",
        "nodeType_all_BP" : "ellipse",
        "name" : "44711",
        "pValue_all_BP" : "5.8177E-4",
        "xx_all_BP" : "50",
        "X_all_BP" : "590",
        "N_all_BP" : "38713",
        "shared_name" : "44711",
        "nodeFontSize_all_BP" : 14
      },
      "position" : {
        "x" : -220.56250859080274,
        "y" : -371.5336117400086
      },
      "selected" : false
    }, {
      "data" : {
        "id" : "2373",
        "nodeSize_all_BP" : 8.246211251235321,
        "description_all_BP" : "carbohydrate biosynthetic process",
        "SUID" : 2373,
        "nodeFillColor_all_BP" : 6.9757402911256925,
        "adjustedPValue_all_BP" : "1.0574E-7",
        "selected" : false,
        "nn_all_BP" : "190",
        "nodeType_all_BP" : "ellipse",
        "name" : "16051",
        "pValue_all_BP" : "6.6503E-9",
        "xx_all_BP" : "17",
        "X_all_BP" : "590",
        "N_all_BP" : "38713",
        "shared_name" : "16051",
        "nodeFontSize_all_BP" : 14
      },
      "position" : {
        "x" : -79.60632038889844,
        "y" : -529.781750167743
      },
      "selected" : false
    }, {
      "data" : {
        "id" : "2372",
        "nodeSize_all_BP" : 8.48528137423857,
        "description_all_BP" : "cellular protein catabolic process",
        "SUID" : 2372,
        "nodeFillColor_all_BP" : 0.392158943213634,
        "adjustedPValue_all_BP" : "4.0536E-1",
        "selected" : false,
        "nn_all_BP" : "1027",
        "nodeType_all_BP" : "ellipse",
        "name" : "44257",
        "pValue_all_BP" : "3.0590E-1",
        "xx_all_BP" : "18",
        "X_all_BP" : "590",
        "N_all_BP" : "38713",
        "shared_name" : "44257",
        "nodeFontSize_all_BP" : 14
      },
      "position" : {
        "x" : 270.68485163868945,
        "y" : 306.9307437287414
      },
      "selected" : false
    }, {
      "data" : {
        "id" : "2371",
        "nodeSize_all_BP" : 8.48528137423857,
        "description_all_BP" : "proteolysis involved in cellular protein catabolic process",
        "SUID" : 2371,
        "nodeFillColor_all_BP" : 0.41441530589774117,
        "adjustedPValue_all_BP" : "3.8511E-1",
        "selected" : false,
        "nn_all_BP" : "1011",
        "nodeType_all_BP" : "ellipse",
        "name" : "51603",
        "pValue_all_BP" : "2.8359E-1",
        "xx_all_BP" : "18",
        "X_all_BP" : "590",
        "N_all_BP" : "38713",
        "shared_name" : "51603",
        "nodeFontSize_all_BP" : 14
      },
      "position" : {
        "x" : 331.64835261525195,
        "y" : 415.3646121369445
      },
      "selected" : false
    }, {
      "data" : {
        "id" : "2370",
        "nodeSize_all_BP" : 9.591663046625438,
        "description_all_BP" : "protein catabolic process",
        "SUID" : 2370,
        "nodeFillColor_all_BP" : 0.7739519799566185,
        "adjustedPValue_all_BP" : "1.6829E-1",
        "selected" : false,
        "nn_all_BP" : "1114",
        "nodeType_all_BP" : "ellipse",
        "name" : "30163",
        "pValue_all_BP" : "8.9522E-2",
        "xx_all_BP" : "23",
        "X_all_BP" : "590",
        "N_all_BP" : "38713",
        "shared_name" : "30163",
        "nodeFontSize_all_BP" : 14
      },
      "position" : {
        "x" : 191.75159358204883,
        "y" : 342.08757356272577
      },
      "selected" : false
    }, {
      "data" : {
        "id" : "2369",
        "nodeSize_all_BP" : 6.324555320336759,
        "description_all_BP" : "regulation of mitotic cell cycle phase transition",
        "SUID" : 2369,
        "nodeFillColor_all_BP" : 1.3343294864909476,
        "adjustedPValue_all_BP" : "4.6310E-2",
        "selected" : false,
        "nn_all_BP" : "293",
        "nodeType_all_BP" : "ellipse",
        "name" : "1901990",
        "pValue_all_BP" : "1.5165E-2",
        "xx_all_BP" : "10",
        "X_all_BP" : "590",
        "N_all_BP" : "38713",
        "shared_name" : "1901990",
        "nodeFontSize_all_BP" : 14
      },
      "position" : {
        "x" : 700.201331130877,
        "y" : 683.3506350861633
      },
      "selected" : false
    }, {
      "data" : {
        "id" : "2368",
        "nodeSize_all_BP" : 6.0,
        "description_all_BP" : "negative regulation of mitotic cell cycle phase transition",
        "SUID" : 2368,
        "nodeFillColor_all_BP" : 1.9610830242848276,
        "adjustedPValue_all_BP" : "1.0937E-2",
        "selected" : false,
        "nn_all_BP" : "189",
        "nodeType_all_BP" : "ellipse",
        "name" : "1901991",
        "pValue_all_BP" : "2.5983E-3",
        "xx_all_BP" : "9",
        "X_all_BP" : "590",
        "N_all_BP" : "38713",
        "shared_name" : "1901991",
        "nodeFontSize_all_BP" : 14
      },
      "position" : {
        "x" : 518.6227788847832,
        "y" : 617.157947097882
      },
      "selected" : false
    }, {
      "data" : {
        "id" : "2367",
        "nodeSize_all_BP" : 17.320508075688775,
        "description_all_BP" : "regulation of cell death",
        "SUID" : 2367,
        "nodeFillColor_all_BP" : 11.796312605090153,
        "adjustedPValue_all_BP" : "1.5984E-12",
        "selected" : false,
        "nn_all_BP" : "1896",
        "nodeType_all_BP" : "ellipse",
        "name" : "10941",
        "pValue_all_BP" : "5.3361E-14",
        "xx_all_BP" : "75",
        "X_all_BP" : "590",
        "N_all_BP" : "38713",
        "shared_name" : "10941",
        "nodeFontSize_all_BP" : 14
      },
      "position" : {
        "x" : 757.1753301543145,
        "y" : -362.36936613453986
      },
      "selected" : false
    }, {
      "data" : {
        "id" : "2366",
        "nodeSize_all_BP" : 11.832159566199232,
        "description_all_BP" : "positive regulation of cell death",
        "SUID" : 2366,
        "nodeFillColor_all_BP" : 7.875443239568673,
        "adjustedPValue_all_BP" : "1.3322E-8",
        "selected" : false,
        "nn_all_BP" : "687",
        "nodeType_all_BP" : "ellipse",
        "name" : "10942",
        "pValue_all_BP" : "7.3738E-10",
        "xx_all_BP" : "35",
        "X_all_BP" : "590",
        "N_all_BP" : "38713",
        "shared_name" : "10942",
        "nodeFontSize_all_BP" : 14
      },
      "position" : {
        "x" : 841.267004959002,
        "y" : -272.35923429860236
      },
      "selected" : false
    }, {
      "data" : {
        "id" : "2365",
        "nodeSize_all_BP" : 37.30951621235526,
        "description_all_BP" : "organic substance metabolic process",
        "SUID" : 2365,
        "nodeFillColor_all_BP" : 9.6765293084948,
        "adjustedPValue_all_BP" : "2.1061E-10",
        "selected" : false,
        "nn_all_BP" : "17494",
        "nodeType_all_BP" : "ellipse",
        "name" : "71704",
        "pValue_all_BP" : "8.7091E-12",
        "xx_all_BP" : "348",
        "X_all_BP" : "590",
        "N_all_BP" : "38713",
        "shared_name" : "71704",
        "nodeFontSize_all_BP" : 14
      },
      "position" : {
        "x" : -133.5137720185371,
        "y" : -31.99410292042853
      },
      "selected" : false
    }, {
      "data" : {
        "id" : "2364",
        "nodeSize_all_BP" : 34.0,
        "description_all_BP" : "macromolecule metabolic process",
        "SUID" : 2364,
        "nodeFillColor_all_BP" : 8.22643739661601,
        "adjustedPValue_all_BP" : "5.9369E-9",
        "selected" : false,
        "nn_all_BP" : "14134",
        "nodeType_all_BP" : "ellipse",
        "name" : "43170",
        "pValue_all_BP" : "2.9921E-10",
        "xx_all_BP" : "289",
        "X_all_BP" : "590",
        "N_all_BP" : "38713",
        "shared_name" : "43170",
        "nodeFontSize_all_BP" : 14
      },
      "position" : {
        "x" : 3.3687009734062485,
        "y" : 183.28979829417108
      },
      "selected" : false
    }, {
      "data" : {
        "id" : "2363",
        "nodeSize_all_BP" : 18.973665961010276,
        "description_all_BP" : "positive regulation of macromolecule metabolic process",
        "SUID" : 2363,
        "nodeFillColor_all_BP" : 6.727825836204389,
        "adjustedPValue_all_BP" : "1.8714E-7",
        "selected" : false,
        "nn_all_BP" : "3201",
        "nodeType_all_BP" : "ellipse",
        "name" : "10604",
        "pValue_all_BP" : "1.2213E-8",
        "xx_all_BP" : "90",
        "X_all_BP" : "590",
        "N_all_BP" : "38713",
        "shared_name" : "10604",
        "nodeFontSize_all_BP" : 14
      },
      "position" : {
        "x" : 890.5998296660332,
        "y" : 900.1598391877258
      },
      "selected" : false
    }, {
      "data" : {
        "id" : "2362",
        "nodeSize_all_BP" : 16.492422502470642,
        "description_all_BP" : "positive regulation of protein metabolic process",
        "SUID" : 2362,
        "nodeFillColor_all_BP" : 10.72536683032126,
        "adjustedPValue_all_BP" : "1.8821E-11",
        "selected" : false,
        "nn_all_BP" : "1709",
        "nodeType_all_BP" : "ellipse",
        "name" : "51247",
        "pValue_all_BP" : "6.9721E-13",
        "xx_all_BP" : "68",
        "X_all_BP" : "590",
        "N_all_BP" : "38713",
        "shared_name" : "51247",
        "nodeFontSize_all_BP" : 14
      },
      "position" : {
        "x" : 932.1819219511895,
        "y" : 875.8866458283508
      },
      "selected" : false
    }, {
      "data" : {
        "id" : "2361",
        "nodeSize_all_BP" : 17.08800749063506,
        "description_all_BP" : "regulation of nitrogen compound metabolic process",
        "SUID" : 2361,
        "nodeFillColor_all_BP" : -0.0,
        "adjustedPValue_all_BP" : "1.0000",
        "selected" : false,
        "nn_all_BP" : "7041",
        "nodeType_all_BP" : "ellipse",
        "name" : "51171",
        "pValue_all_BP" : "9.9995E-1",
        "xx_all_BP" : "73",
        "X_all_BP" : "590",
        "N_all_BP" : "38713",
        "shared_name" : "51171",
        "nodeFontSize_all_BP" : 14
      },
      "position" : {
        "x" : 841.481604568377,
        "y" : 761.8528323517883
      },
      "selected" : false
    }, {
      "data" : {
        "id" : "2360",
        "nodeSize_all_BP" : 4.0,
        "description_all_BP" : "regulation of cellular amide metabolic process",
        "SUID" : 2360,
        "nodeFillColor_all_BP" : 2.9742417775178636,
        "adjustedPValue_all_BP" : "1.0611E-3",
        "selected" : false,
        "nn_all_BP" : "19",
        "nodeType_all_BP" : "ellipse",
        "name" : "34248",
        "pValue_all_BP" : "1.7255E-4",
        "xx_all_BP" : "4",
        "X_all_BP" : "590",
        "N_all_BP" : "38713",
        "shared_name" : "34248",
        "nodeFontSize_all_BP" : 14
      },
      "position" : {
        "x" : 910.942542068377,
        "y" : 655.6724124299133
      },
      "selected" : false
    }, {
      "data" : {
        "id" : "2359",
        "nodeSize_all_BP" : 6.324555320336759,
        "description_all_BP" : "regulation of cell cycle phase transition",
        "SUID" : 2359,
        "nodeFillColor_all_BP" : 1.2190135781285383,
        "adjustedPValue_all_BP" : "6.0393E-2",
        "selected" : false,
        "nn_all_BP" : "309",
        "nodeType_all_BP" : "ellipse",
        "name" : "1901987",
        "pValue_all_BP" : "2.1072E-2",
        "xx_all_BP" : "10",
        "X_all_BP" : "590",
        "N_all_BP" : "38713",
        "shared_name" : "1901987",
        "nodeFontSize_all_BP" : 14
      },
      "position" : {
        "x" : 579.1143560332207,
        "y" : 569.1985354767883
      },
      "selected" : false
    }, {
      "data" : {
        "id" : "2358",
        "nodeSize_all_BP" : 26.153393661244042,
        "description_all_BP" : "immune system process",
        "SUID" : 2358,
        "nodeFillColor_all_BP" : 53.797161865576506,
        "adjustedPValue_all_BP" : "1.5953E-54",
        "selected" : false,
        "nn_all_BP" : "2833",
        "nodeType_all_BP" : "ellipse",
        "name" : "2376",
        "pValue_all_BP" : "3.1718E-57",
        "xx_all_BP" : "171",
        "X_all_BP" : "590",
        "N_all_BP" : "38713",
        "shared_name" : "2376",
        "nodeFontSize_all_BP" : 14
      },
      "position" : {
        "x" : -681.581627853498,
        "y" : -669.771007980243
      },
      "selected" : false
    }, {
      "data" : {
        "id" : "2357",
        "nodeSize_all_BP" : 18.439088914585774,
        "description_all_BP" : "immune effector process",
        "SUID" : 2357,
        "nodeFillColor_all_BP" : 51.58356948364516,
        "adjustedPValue_all_BP" : "2.6087E-52",
        "selected" : false,
        "nn_all_BP" : "617",
        "nodeType_all_BP" : "ellipse",
        "name" : "2252",
        "pValue_all_BP" : "7.8661E-55",
        "xx_all_BP" : "85",
        "X_all_BP" : "590",
        "N_all_BP" : "38713",
        "shared_name" : "2252",
        "nodeFontSize_all_BP" : 14
      },
      "position" : {
        "x" : -583.5753412324043,
        "y" : -789.7211422575867
      },
      "selected" : false
    }, {
      "data" : {
        "id" : "2356",
        "nodeSize_all_BP" : 6.6332495807108,
        "description_all_BP" : "regulation of extrinsic apoptotic signaling pathway",
        "SUID" : 2356,
        "nodeFillColor_all_BP" : 3.3039687930167445,
        "adjustedPValue_all_BP" : "4.9663E-4",
        "selected" : false,
        "nn_all_BP" : "172",
        "nodeType_all_BP" : "ellipse",
        "name" : "2001236",
        "pValue_all_BP" : "7.2735E-5",
        "xx_all_BP" : "11",
        "X_all_BP" : "590",
        "N_all_BP" : "38713",
        "shared_name" : "2001236",
        "nodeFontSize_all_BP" : 14
      },
      "position" : {
        "x" : 476.6895513457207,
        "y" : -761.2744869841492
      },
      "selected" : false
    }, {
      "data" : {
        "id" : "2355",
        "nodeSize_all_BP" : 6.0,
        "description_all_BP" : "negative regulation of extrinsic apoptotic signaling pathway",
        "SUID" : 2355,
        "nodeFillColor_all_BP" : 3.588716563909519,
        "adjustedPValue_all_BP" : "2.5780E-4",
        "selected" : false,
        "nn_all_BP" : "105",
        "nodeType_all_BP" : "ellipse",
        "name" : "2001237",
        "pValue_all_BP" : "3.4265E-5",
        "xx_all_BP" : "9",
        "X_all_BP" : "590",
        "N_all_BP" : "38713",
        "shared_name" : "2001237",
        "nodeFontSize_all_BP" : 14
      },
      "position" : {
        "x" : 576.2450933379082,
        "y" : -807.1315426482117
      },
      "selected" : false
    }, {
      "data" : {
        "id" : "2354",
        "nodeSize_all_BP" : 31.559467676119,
        "description_all_BP" : "positive regulation of biological process",
        "SUID" : 2354,
        "nodeFillColor_all_BP" : 41.825584580321234,
        "adjustedPValue_all_BP" : "1.4942E-42",
        "selected" : false,
        "nn_all_BP" : "6824",
        "nodeType_all_BP" : "ellipse",
        "name" : "48518",
        "pValue_all_BP" : "8.0456E-45",
        "xx_all_BP" : "249",
        "X_all_BP" : "590",
        "N_all_BP" : "38713",
        "shared_name" : "48518",
        "nodeFontSize_all_BP" : 14
      },
      "position" : {
        "x" : 793.2724981230645,
        "y" : -0.2145428313172033
      },
      "selected" : false
    }, {
      "data" : {
        "id" : "2353",
        "nodeSize_all_BP" : 7.211102550927978,
        "description_all_BP" : "positive regulation of cellular protein localization",
        "SUID" : 2353,
        "nodeFillColor_all_BP" : 2.366597281245534,
        "adjustedPValue_all_BP" : "4.2993E-3",
        "selected" : false,
        "nn_all_BP" : "304",
        "nodeType_all_BP" : "ellipse",
        "name" : "1903829",
        "pValue_all_BP" : "8.8339E-4",
        "xx_all_BP" : "13",
        "X_all_BP" : "590",
        "N_all_BP" : "38713",
        "shared_name" : "1903829",
        "nodeFontSize_all_BP" : 14
      },
      "position" : {
        "x" : 733.6885747832207,
        "y" : -188.53167387379767
      },
      "selected" : false
    }, {
      "data" : {
        "id" : "2352",
        "nodeSize_all_BP" : 6.6332495807108,
        "description_all_BP" : "regulation of canonical Wnt signaling pathway",
        "SUID" : 2352,
        "nodeFillColor_all_BP" : 2.095778478014137,
        "adjustedPValue_all_BP" : "8.0209E-3",
        "selected" : false,
        "nn_all_BP" : "252",
        "nodeType_all_BP" : "ellipse",
        "name" : "60828",
        "pValue_all_BP" : "1.8260E-3",
        "xx_all_BP" : "11",
        "X_all_BP" : "590",
        "N_all_BP" : "38713",
        "shared_name" : "60828",
        "nodeFontSize_all_BP" : 14
      },
      "position" : {
        "x" : 355.6221990507988,
        "y" : -539.6843990935242
      },
      "selected" : false
    }, {
      "data" : {
        "id" : "2351",
        "nodeSize_all_BP" : 6.6332495807108,
        "description_all_BP" : "positive regulation of canonical Wnt signaling pathway",
        "SUID" : 2351,
        "nodeFillColor_all_BP" : 4.143829936519757,
        "adjustedPValue_all_BP" : "7.1808E-5",
        "selected" : false,
        "nn_all_BP" : "136",
        "nodeType_all_BP" : "ellipse",
        "name" : "90263",
        "pValue_all_BP" : "8.2123E-6",
        "xx_all_BP" : "11",
        "X_all_BP" : "590",
        "N_all_BP" : "38713",
        "shared_name" : "90263",
        "nodeFontSize_all_BP" : 14
      },
      "position" : {
        "x" : 379.2076482695488,
        "y" : -626.084728683368
      },
      "selected" : false
    }, {
      "data" : {
        "id" : "2350",
        "nodeSize_all_BP" : 32.55764119219941,
        "description_all_BP" : "response to stress",
        "SUID" : 2350,
        "nodeFillColor_all_BP" : 77.61705036097553,
        "adjustedPValue_all_BP" : "2.4152E-78",
        "selected" : false,
        "nn_all_BP" : "5053",
        "nodeType_all_BP" : "ellipse",
        "name" : "6950",
        "pValue_all_BP" : "1.0404E-81",
        "xx_all_BP" : "265",
        "X_all_BP" : "590",
        "N_all_BP" : "38713",
        "shared_name" : "6950",
        "nodeFontSize_all_BP" : 14
      },
      "position" : {
        "x" : -1033.198082931623,
        "y" : -665.0218624724305
      },
      "selected" : false
    }, {
      "data" : {
        "id" : "2349",
        "nodeSize_all_BP" : 18.2208671582886,
        "description_all_BP" : "response to wounding",
        "SUID" : 2349,
        "nodeFillColor_all_BP" : 41.73997284398329,
        "adjustedPValue_all_BP" : "1.8198E-42",
        "selected" : false,
        "nn_all_BP" : "778",
        "nodeType_all_BP" : "ellipse",
        "name" : "9611",
        "pValue_all_BP" : "1.0191E-44",
        "xx_all_BP" : "83",
        "X_all_BP" : "590",
        "N_all_BP" : "38713",
        "shared_name" : "9611",
        "nodeFontSize_all_BP" : 14
      },
      "position" : {
        "x" : -975.2384882050605,
        "y" : -563.9489254607117
      },
      "selected" : false
    }, {
      "data" : {
        "id" : "2348",
        "nodeSize_all_BP" : 28.071337695236398,
        "description_all_BP" : "regulation of response to stimulus",
        "SUID" : 2348,
        "nodeFillColor_all_BP" : 45.83209010353764,
        "adjustedPValue_all_BP" : "1.4720E-46",
        "selected" : false,
        "nn_all_BP" : "4243",
        "nodeType_all_BP" : "ellipse",
        "name" : "48583",
        "pValue_all_BP" : "7.2919E-49",
        "xx_all_BP" : "197",
        "X_all_BP" : "590",
        "N_all_BP" : "38713",
        "shared_name" : "48583",
        "nodeFontSize_all_BP" : 14
      },
      "position" : {
        "x" : 850.630530349627,
        "y" : -154.64098783864142
      },
      "selected" : false
    }, {
      "data" : {
        "id" : "2347",
        "nodeSize_all_BP" : 16.61324772583615,
        "description_all_BP" : "negative regulation of response to stimulus",
        "SUID" : 2347,
        "nodeFillColor_all_BP" : 13.839286935151662,
        "adjustedPValue_all_BP" : "1.4478E-14",
        "selected" : false,
        "nn_all_BP" : "1500",
        "nodeType_all_BP" : "ellipse",
        "name" : "48585",
        "pValue_all_BP" : "4.2965E-16",
        "xx_all_BP" : "69",
        "X_all_BP" : "590",
        "N_all_BP" : "38713",
        "shared_name" : "48585",
        "nodeFontSize_all_BP" : 14
      },
      "position" : {
        "x" : 1010.9534673613457,
        "y" : -136.68609281911017
      },
      "selected" : false
    }, {
      "data" : {
        "id" : "2346",
        "nodeSize_all_BP" : 7.745966692414834,
        "description_all_BP" : "negative regulation of apoptotic signaling pathway",
        "SUID" : 2346,
        "nodeFillColor_all_BP" : 4.835112836827353,
        "adjustedPValue_all_BP" : "1.4618E-5",
        "selected" : false,
        "nn_all_BP" : "216",
        "nodeType_all_BP" : "ellipse",
        "name" : "2001234",
        "pValue_all_BP" : "1.3570E-6",
        "xx_all_BP" : "15",
        "X_all_BP" : "590",
        "N_all_BP" : "38713",
        "shared_name" : "2001234",
        "nodeFontSize_all_BP" : 14
      },
      "position" : {
        "x" : 656.7248296660332,
        "y" : -579.0783199919617
      },
      "selected" : false
    }, {
      "data" : {
        "id" : "2345",
        "nodeSize_all_BP" : 12.489995996796797,
        "description_all_BP" : "regulation of protein localization",
        "SUID" : 2345,
        "nodeFillColor_all_BP" : 6.617088640189704,
        "adjustedPValue_all_BP" : "2.4150E-7",
        "selected" : false,
        "nn_all_BP" : "926",
        "nodeType_all_BP" : "ellipse",
        "name" : "32880",
        "pValue_all_BP" : "1.5874E-8",
        "xx_all_BP" : "39",
        "X_all_BP" : "590",
        "N_all_BP" : "38713",
        "shared_name" : "32880",
        "nodeFontSize_all_BP" : 14
      },
      "position" : {
        "x" : 677.9756231230645,
        "y" : 37.61477235422967
      },
      "selected" : false
    }, {
      "data" : {
        "id" : "2344",
        "nodeSize_all_BP" : 9.16515138991168,
        "description_all_BP" : "regulation of cellular protein localization",
        "SUID" : 2344,
        "nodeFillColor_all_BP" : 3.7817675649346083,
        "adjustedPValue_all_BP" : "1.6528E-4",
        "selected" : false,
        "nn_all_BP" : "483",
        "nodeType_all_BP" : "ellipse",
        "name" : "1903827",
        "pValue_all_BP" : "2.1039E-5",
        "xx_all_BP" : "21",
        "X_all_BP" : "590",
        "N_all_BP" : "38713",
        "shared_name" : "1903827",
        "nodeFontSize_all_BP" : 14
      },
      "position" : {
        "x" : 645.0520391386895,
        "y" : -70.30591246022345
      },
      "selected" : false
    }, {
      "data" : {
        "id" : "2343",
        "nodeSize_all_BP" : 14.142135623730951,
        "description_all_BP" : "regulation of organelle organization",
        "SUID" : 2343,
        "nodeFillColor_all_BP" : 6.252599510977432,
        "adjustedPValue_all_BP" : "5.5899E-7",
        "selected" : false,
        "nn_all_BP" : "1411",
        "nodeType_all_BP" : "ellipse",
        "name" : "33043",
        "pValue_all_BP" : "3.9369E-8",
        "xx_all_BP" : "50",
        "X_all_BP" : "590",
        "N_all_BP" : "38713",
        "shared_name" : "33043",
        "nodeFontSize_all_BP" : 14
      },
      "position" : {
        "x" : 709.141272537127,
        "y" : -164.51649137868048
      },
      "selected" : false
    }, {
      "data" : {
        "id" : "2342",
        "nodeSize_all_BP" : 8.48528137423857,
        "description_all_BP" : "regulation of mitochondrion organization",
        "SUID" : 2342,
        "nodeFillColor_all_BP" : 4.372430031753607,
        "adjustedPValue_all_BP" : "4.2420E-5",
        "selected" : false,
        "nn_all_BP" : "333",
        "nodeType_all_BP" : "ellipse",
        "name" : "10821",
        "pValue_all_BP" : "4.5042E-6",
        "xx_all_BP" : "18",
        "X_all_BP" : "590",
        "N_all_BP" : "38713",
        "shared_name" : "10821",
        "nodeFontSize_all_BP" : 14
      },
      "position" : {
        "x" : 614.0166997832207,
        "y" : -280.28294035328986
      },
      "selected" : false
    }, {
      "data" : {
        "id" : "2341",
        "nodeSize_all_BP" : 26.457513110645905,
        "description_all_BP" : "negative regulation of cellular process",
        "SUID" : 2341,
        "nodeFillColor_all_BP" : 25.95263428480816,
        "adjustedPValue_all_BP" : "1.1152E-26",
        "selected" : false,
        "nn_all_BP" : "4870",
        "nodeType_all_BP" : "ellipse",
        "name" : "48523",
        "pValue_all_BP" : "1.5853E-28",
        "xx_all_BP" : "175",
        "X_all_BP" : "590",
        "N_all_BP" : "38713",
        "shared_name" : "48523",
        "nodeFontSize_all_BP" : 14
      },
      "position" : {
        "x" : 835.8642949980645,
        "y" : 147.83254579172967
      },
      "selected" : false
    }, {
      "data" : {
        "id" : "2340",
        "nodeSize_all_BP" : 6.6332495807108,
        "description_all_BP" : "negative regulation of cell cycle process",
        "SUID" : 2340,
        "nodeFillColor_all_BP" : 1.674301663834495,
        "adjustedPValue_all_BP" : "2.1169E-2",
        "selected" : false,
        "nn_all_BP" : "292",
        "nodeType_all_BP" : "ellipse",
        "name" : "10948",
        "pValue_all_BP" : "5.5624E-3",
        "xx_all_BP" : "11",
        "X_all_BP" : "590",
        "N_all_BP" : "38713",
        "shared_name" : "10948",
        "nodeFontSize_all_BP" : 14
      },
      "position" : {
        "x" : 622.5220708769707,
        "y" : 330.7237124787414
      },
      "selected" : false
    }, {
      "data" : {
        "id" : "2339",
        "nodeSize_all_BP" : 20.396078054371138,
        "description_all_BP" : "regulation of immune response",
        "SUID" : 2339,
        "nodeFillColor_all_BP" : 47.57097920327001,
        "adjustedPValue_all_BP" : "2.6855E-48",
        "selected" : false,
        "nn_all_BP" : "1116",
        "nodeType_all_BP" : "ellipse",
        "name" : "50776",
        "pValue_all_BP" : "1.2725E-50",
        "xx_all_BP" : "104",
        "X_all_BP" : "590",
        "N_all_BP" : "38713",
        "shared_name" : "50776",
        "nodeFontSize_all_BP" : 14
      },
      "position" : {
        "x" : 661.5046758574395,
        "y" : -189.8509182585633
      },
      "selected" : false
    }, {
      "data" : {
        "id" : "2338",
        "nodeSize_all_BP" : 17.435595774162696,
        "description_all_BP" : "anatomical structure morphogenesis",
        "SUID" : 2338,
        "nodeFillColor_all_BP" : 6.015706063997263,
        "adjustedPValue_all_BP" : "9.6448E-7",
        "selected" : false,
        "nn_all_BP" : "2635",
        "nodeType_all_BP" : "ellipse",
        "name" : "9653",
        "pValue_all_BP" : "7.1043E-8",
        "xx_all_BP" : "76",
        "X_all_BP" : "590",
        "N_all_BP" : "38713",
        "shared_name" : "9653",
        "nodeFontSize_all_BP" : 14
      },
      "position" : {
        "x" : -848.8347406464668,
        "y" : 340.796130691632
      },
      "selected" : false
    }, {
      "data" : {
        "id" : "2337",
        "nodeSize_all_BP" : 11.661903789690601,
        "description_all_BP" : "cellular component morphogenesis",
        "SUID" : 2337,
        "nodeFillColor_all_BP" : 1.8981634183115574,
        "adjustedPValue_all_BP" : "1.2643E-2",
        "selected" : false,
        "nn_all_BP" : "1345",
        "nodeType_all_BP" : "ellipse",
        "name" : "32989",
        "pValue_all_BP" : "3.0715E-3",
        "xx_all_BP" : "34",
        "X_all_BP" : "590",
        "N_all_BP" : "38713",
        "shared_name" : "32989",
        "nodeFontSize_all_BP" : 14
      },
      "position" : {
        "x" : -717.111901290998,
        "y" : 134.68170503245233
      },
      "selected" : false
    }, {
      "data" : {
        "id" : "2336",
        "nodeSize_all_BP" : 6.0,
        "description_all_BP" : "regulation of tumor necrosis factor production",
        "SUID" : 2336,
        "nodeFillColor_all_BP" : 4.144275785744307,
        "adjustedPValue_all_BP" : "7.1734E-5",
        "selected" : false,
        "nn_all_BP" : "88",
        "nodeType_all_BP" : "ellipse",
        "name" : "32680",
        "pValue_all_BP" : "8.1884E-6",
        "xx_all_BP" : "9",
        "X_all_BP" : "590",
        "N_all_BP" : "38713",
        "shared_name" : "32680",
        "nodeFontSize_all_BP" : 14
      },
      "position" : {
        "x" : 364.12430476368945,
        "y" : 856.802722488507
      },
      "selected" : false
    }, {
      "data" : {
        "id" : "2335",
        "nodeSize_all_BP" : 4.0,
        "description_all_BP" : "regulation of tumor necrosis factor biosynthetic process",
        "SUID" : 2335,
        "nodeFillColor_all_BP" : 3.2519203811742474,
        "adjustedPValue_all_BP" : "5.5986E-4",
        "selected" : false,
        "nn_all_BP" : "16",
        "nodeType_all_BP" : "ellipse",
        "name" : "42534",
        "pValue_all_BP" : "8.4017E-5",
        "xx_all_BP" : "4",
        "X_all_BP" : "590",
        "N_all_BP" : "38713",
        "shared_name" : "42534",
        "nodeFontSize_all_BP" : 14
      },
      "position" : {
        "x" : 502.8263921660332,
        "y" : 851.3508792267883
      },
      "selected" : false
    }, {
      "data" : {
        "id" : "2334",
        "nodeSize_all_BP" : 27.27636339397171,
        "description_all_BP" : "regulation of cellular metabolic process",
        "SUID" : 2334,
        "nodeFillColor_all_BP" : 2.8769573007544196,
        "adjustedPValue_all_BP" : "1.3275E-3",
        "selected" : false,
        "nn_all_BP" : "9714",
        "nodeType_all_BP" : "ellipse",
        "name" : "31323",
        "pValue_all_BP" : "2.2915E-4",
        "xx_all_BP" : "186",
        "X_all_BP" : "590",
        "N_all_BP" : "38713",
        "shared_name" : "31323",
        "nodeFontSize_all_BP" : 14
      },
      "position" : {
        "x" : 761.5820074004082,
        "y" : 690.6611819611633
      },
      "selected" : false
    }, {
      "data" : {
        "id" : "2333",
        "nodeSize_all_BP" : 4.47213595499958,
        "description_all_BP" : "regulation of cholesterol esterification",
        "SUID" : 2333,
        "nodeFillColor_all_BP" : 5.365557429836849,
        "adjustedPValue_all_BP" : "4.3097E-6",
        "selected" : false,
        "nn_all_BP" : "11",
        "nodeType_all_BP" : "ellipse",
        "name" : "10872",
        "pValue_all_BP" : "3.4622E-7",
        "xx_all_BP" : "5",
        "X_all_BP" : "590",
        "N_all_BP" : "38713",
        "shared_name" : "10872",
        "nodeFontSize_all_BP" : 14
      },
      "position" : {
        "x" : 579.0314702910332,
        "y" : 870.0479007111633
      },
      "selected" : false
    }, {
      "data" : {
        "id" : "2332",
        "nodeSize_all_BP" : 7.211102550927978,
        "description_all_BP" : "negative regulation of cell cycle",
        "SUID" : 2332,
        "nodeFillColor_all_BP" : 0.7546202765787755,
        "adjustedPValue_all_BP" : "1.7595E-1",
        "selected" : false,
        "nn_all_BP" : "565",
        "nodeType_all_BP" : "ellipse",
        "name" : "45786",
        "pValue_all_BP" : "9.4548E-2",
        "xx_all_BP" : "13",
        "X_all_BP" : "590",
        "N_all_BP" : "38713",
        "shared_name" : "45786",
        "nodeFontSize_all_BP" : 14
      },
      "position" : {
        "x" : 697.7939824980645,
        "y" : 317.57899812327264
      },
      "selected" : false
    }, {
      "data" : {
        "id" : "2331",
        "nodeSize_all_BP" : 26.457513110645905,
        "description_all_BP" : "single-organism developmental process",
        "SUID" : 2331,
        "nodeFillColor_all_BP" : 13.665632392032009,
        "adjustedPValue_all_BP" : "2.1596E-14",
        "selected" : false,
        "nn_all_BP" : "6372",
        "nodeType_all_BP" : "ellipse",
        "name" : "44767",
        "pValue_all_BP" : "6.5117E-16",
        "xx_all_BP" : "175",
        "X_all_BP" : "590",
        "N_all_BP" : "38713",
        "shared_name" : "44767",
        "nodeFontSize_all_BP" : 14
      },
      "position" : {
        "x" : -902.591149337873,
        "y" : 381.4971499787414
      },
      "selected" : false
    }, {
      "data" : {
        "id" : "2330",
        "nodeSize_all_BP" : 6.324555320336759,
        "description_all_BP" : "regeneration",
        "SUID" : 2330,
        "nodeFillColor_all_BP" : 3.7171456152793416,
        "adjustedPValue_all_BP" : "1.9180E-4",
        "selected" : false,
        "nn_all_BP" : "126",
        "nodeType_all_BP" : "ellipse",
        "name" : "31099",
        "pValue_all_BP" : "2.4827E-5",
        "xx_all_BP" : "10",
        "X_all_BP" : "590",
        "N_all_BP" : "38713",
        "shared_name" : "31099",
        "nodeFontSize_all_BP" : 14
      },
      "position" : {
        "x" : -890.3690424042793,
        "y" : 554.5850100861633
      },
      "selected" : false
    }, {
      "data" : {
        "id" : "2329",
        "nodeSize_all_BP" : 30.919249667480614,
        "description_all_BP" : "protein metabolic process",
        "SUID" : 2329,
        "nodeFillColor_all_BP" : 20.111381661732594,
        "adjustedPValue_all_BP" : "7.7378E-21",
        "selected" : false,
        "nn_all_BP" : "8785",
        "nodeType_all_BP" : "ellipse",
        "name" : "19538",
        "pValue_all_BP" : "1.5539E-22",
        "xx_all_BP" : "239",
        "X_all_BP" : "590",
        "N_all_BP" : "38713",
        "shared_name" : "19538",
        "nodeFontSize_all_BP" : 14
      },
      "position" : {
        "x" : 131.50040339650195,
        "y" : 86.86732438670037
      },
      "selected" : false
    }, {
      "data" : {
        "id" : "2328",
        "nodeSize_all_BP" : 9.591663046625438,
        "description_all_BP" : "protein maturation",
        "SUID" : 2328,
        "nodeFillColor_all_BP" : 6.245015519175241,
        "adjustedPValue_all_BP" : "5.6883E-7",
        "selected" : false,
        "nn_all_BP" : "387",
        "nodeType_all_BP" : "ellipse",
        "name" : "51604",
        "pValue_all_BP" : "4.0185E-8",
        "xx_all_BP" : "23",
        "X_all_BP" : "590",
        "N_all_BP" : "38713",
        "shared_name" : "51604",
        "nodeFontSize_all_BP" : 14
      },
      "position" : {
        "x" : 281.00662898243945,
        "y" : 192.91374543772577
      },
      "selected" : false
    }, {
      "data" : {
        "id" : "2327",
        "nodeSize_all_BP" : 8.246211251235321,
        "description_all_BP" : "brain development",
        "SUID" : 2327,
        "nodeFillColor_all_BP" : 0.8720312175202615,
        "adjustedPValue_all_BP" : "1.3427E-1",
        "selected" : false,
        "nn_all_BP" : "741",
        "nodeType_all_BP" : "ellipse",
        "name" : "7420",
        "pValue_all_BP" : "6.4025E-2",
        "xx_all_BP" : "17",
        "X_all_BP" : "590",
        "N_all_BP" : "38713",
        "shared_name" : "7420",
        "nodeFontSize_all_BP" : 14
      },
      "position" : {
        "x" : -963.956627853498,
        "y" : 537.7975039826476
      },
      "selected" : false
    }, {
      "data" : {
        "id" : "2326",
        "nodeSize_all_BP" : 6.0,
        "description_all_BP" : "midbrain development",
        "SUID" : 2326,
        "nodeFillColor_all_BP" : 4.251457746963489,
        "adjustedPValue_all_BP" : "5.6046E-5",
        "selected" : false,
        "nn_all_BP" : "85",
        "nodeType_all_BP" : "ellipse",
        "name" : "30901",
        "pValue_all_BP" : "6.1441E-6",
        "xx_all_BP" : "9",
        "X_all_BP" : "590",
        "N_all_BP" : "38713",
        "shared_name" : "30901",
        "nodeFontSize_all_BP" : 14
      },
      "position" : {
        "x" : -1059.3833246308418,
        "y" : 464.8589663849914
      },
      "selected" : false
    }, {
      "data" : {
        "id" : "2325",
        "nodeSize_all_BP" : 10.0,
        "description_all_BP" : "aging",
        "SUID" : 2325,
        "nodeFillColor_all_BP" : 12.030809526249445,
        "adjustedPValue_all_BP" : "9.3152E-13",
        "selected" : false,
        "nn_all_BP" : "233",
        "nodeType_all_BP" : "ellipse",
        "name" : "7568",
        "pValue_all_BP" : "3.0897E-14",
        "xx_all_BP" : "25",
        "X_all_BP" : "590",
        "N_all_BP" : "38713",
        "shared_name" : "7568",
        "nodeFontSize_all_BP" : 14
      },
      "position" : {
        "x" : -1075.9814691620918,
        "y" : 376.37599519358514
      },
      "selected" : false
    }, {
      "data" : {
        "id" : "2324",
        "nodeSize_all_BP" : 6.6332495807108,
        "description_all_BP" : "regulation of plasma lipoprotein particle levels",
        "SUID" : 2324,
        "nodeFillColor_all_BP" : 8.28187971798114,
        "adjustedPValue_all_BP" : "5.2254E-9",
        "selected" : false,
        "nn_all_BP" : "51",
        "nodeType_all_BP" : "ellipse",
        "name" : "97006",
        "pValue_all_BP" : "2.5773E-10",
        "xx_all_BP" : "11",
        "X_all_BP" : "590",
        "N_all_BP" : "38713",
        "shared_name" : "97006",
        "nodeFontSize_all_BP" : 14
      },
      "position" : {
        "x" : -121.69599247752149,
        "y" : 50.10863450632928
      },
      "selected" : false
    }, {
      "data" : {
        "id" : "2323",
        "nodeSize_all_BP" : 4.898979485566356,
        "description_all_BP" : "plasma lipoprotein particle clearance",
        "SUID" : 2323,
        "nodeFillColor_all_BP" : 4.653817875395032,
        "adjustedPValue_all_BP" : "2.2191E-5",
        "selected" : false,
        "nn_all_BP" : "26",
        "nodeType_all_BP" : "ellipse",
        "name" : "34381",
        "pValue_all_BP" : "2.1699E-6",
        "xx_all_BP" : "6",
        "X_all_BP" : "590",
        "N_all_BP" : "38713",
        "shared_name" : "34381",
        "nodeFontSize_all_BP" : 14
      },
      "position" : {
        "x" : -445.5308771210762,
        "y" : 213.24621919260858
      },
      "selected" : false
    }, {
      "data" : {
        "id" : "2322",
        "nodeSize_all_BP" : 25.45584412271571,
        "description_all_BP" : "defense response",
        "SUID" : 2322,
        "nodeFillColor_all_BP" : 71.54189657766938,
        "adjustedPValue_all_BP" : "2.8715E-72",
        "selected" : false,
        "nn_all_BP" : "1890",
        "nodeType_all_BP" : "ellipse",
        "name" : "6952",
        "pValue_all_BP" : "1.8554E-75",
        "xx_all_BP" : "162",
        "X_all_BP" : "590",
        "N_all_BP" : "38713",
        "shared_name" : "6952",
        "nodeFontSize_all_BP" : 14
      },
      "position" : {
        "x" : -944.1858148652168,
        "y" : -915.3345455778992
      },
      "selected" : false
    }, {
      "data" : {
        "id" : "2321",
        "nodeSize_all_BP" : 14.142135623730951,
        "description_all_BP" : "inflammatory response",
        "SUID" : 2321,
        "nodeFillColor_all_BP" : 23.062083074717847,
        "adjustedPValue_all_BP" : "8.6680E-24",
        "selected" : false,
        "nn_all_BP" : "507",
        "nodeType_all_BP" : "ellipse",
        "name" : "6954",
        "pValue_all_BP" : "1.4748E-25",
        "xx_all_BP" : "50",
        "X_all_BP" : "590",
        "N_all_BP" : "38713",
        "shared_name" : "6954",
        "nodeFontSize_all_BP" : 14
      },
      "position" : {
        "x" : -962.5915765839668,
        "y" : -1105.9566769255555
      },
      "selected" : false
    }, {
      "data" : {
        "id" : "2320",
        "nodeSize_all_BP" : 14.0,
        "description_all_BP" : "response to other organism",
        "SUID" : 2320,
        "nodeFillColor_all_BP" : 15.456481526505465,
        "adjustedPValue_all_BP" : "3.4956E-16",
        "selected" : false,
        "nn_all_BP" : "738",
        "nodeType_all_BP" : "ellipse",
        "name" : "51707",
        "pValue_all_BP" : "9.4109E-18",
        "xx_all_BP" : "49",
        "X_all_BP" : "590",
        "N_all_BP" : "38713",
        "shared_name" : "51707",
        "nodeFontSize_all_BP" : 14
      },
      "position" : {
        "x" : -971.4623651581855,
        "y" : -816.4110836638367
      },
      "selected" : false
    }, {
      "data" : {
        "id" : "2319",
        "nodeSize_all_BP" : 6.324555320336759,
        "description_all_BP" : "response to fungus",
        "SUID" : 2319,
        "nodeFillColor_all_BP" : 7.758581920632964,
        "adjustedPValue_all_BP" : "1.7435E-8",
        "selected" : false,
        "nn_all_BP" : "44",
        "nodeType_all_BP" : "ellipse",
        "name" : "9620",
        "pValue_all_BP" : "9.7632E-10",
        "xx_all_BP" : "10",
        "X_all_BP" : "590",
        "N_all_BP" : "38713",
        "shared_name" : "9620",
        "nodeFontSize_all_BP" : 14
      },
      "position" : {
        "x" : -891.1640863495918,
        "y" : -1010.534435714618
      },
      "selected" : false
    }, {
      "data" : {
        "id" : "2318",
        "nodeSize_all_BP" : 4.0,
        "description_all_BP" : "positive regulation of fibrinolysis",
        "SUID" : 2318,
        "nodeFillColor_all_BP" : 6.128022814411025,
        "adjustedPValue_all_BP" : "7.4469E-7",
        "selected" : false,
        "nn_all_BP" : "4",
        "nodeType_all_BP" : "ellipse",
        "name" : "51919",
        "pValue_all_BP" : "5.3410E-8",
        "xx_all_BP" : "4",
        "X_all_BP" : "590",
        "N_all_BP" : "38713",
        "shared_name" : "51919",
        "nodeFontSize_all_BP" : 14
      },
      "position" : {
        "x" : 799.4763555449395,
        "y" : -130.14370390309455
      },
      "selected" : false
    }, {
      "data" : {
        "id" : "2317",
        "nodeSize_all_BP" : 6.324555320336759,
        "description_all_BP" : "reactive oxygen species metabolic process",
        "SUID" : 2317,
        "nodeFillColor_all_BP" : 3.460755473527085,
        "adjustedPValue_all_BP" : "3.4613E-4",
        "selected" : false,
        "nn_all_BP" : "136",
        "nodeType_all_BP" : "ellipse",
        "name" : "72593",
        "pValue_all_BP" : "4.7841E-5",
        "xx_all_BP" : "10",
        "X_all_BP" : "590",
        "N_all_BP" : "38713",
        "shared_name" : "72593",
        "nodeFontSize_all_BP" : 14
      },
      "position" : {
        "x" : -320.0922784882637,
        "y" : -124.97578092946173
      },
      "selected" : false
    }, {
      "data" : {
        "id" : "2316",
        "nodeSize_all_BP" : 4.898979485566356,
        "description_all_BP" : "superoxide metabolic process",
        "SUID" : 2316,
        "nodeFillColor_all_BP" : 3.14905744305335,
        "adjustedPValue_all_BP" : "7.0948E-4",
        "selected" : false,
        "nn_all_BP" : "50",
        "nodeType_all_BP" : "ellipse",
        "name" : "6801",
        "pValue_all_BP" : "1.0987E-4",
        "xx_all_BP" : "6",
        "X_all_BP" : "590",
        "N_all_BP" : "38713",
        "shared_name" : "6801",
        "nodeFontSize_all_BP" : 14
      },
      "position" : {
        "x" : -475.2937250214668,
        "y" : -200.7242855681336
      },
      "selected" : false
    }, {
      "data" : {
        "id" : "2315",
        "nodeSize_all_BP" : 39.344631145812,
        "description_all_BP" : "single-organism cellular process",
        "SUID" : 2315,
        "nodeFillColor_all_BP" : 6.080341284715455,
        "adjustedPValue_all_BP" : "8.3111E-7",
        "selected" : false,
        "nn_all_BP" : "21238",
        "nodeType_all_BP" : "ellipse",
        "name" : "44763",
        "pValue_all_BP" : "6.0145E-8",
        "xx_all_BP" : "387",
        "X_all_BP" : "590",
        "N_all_BP" : "38713",
        "shared_name" : "44763",
        "nodeFontSize_all_BP" : 14
      },
      "position" : {
        "x" : -447.11715031443555,
        "y" : -56.89078947438361
      },
      "selected" : false
    }, {
      "data" : {
        "id" : "2314",
        "nodeSize_all_BP" : 11.313708498984761,
        "description_all_BP" : "nucleobase-containing small molecule metabolic process",
        "SUID" : 2314,
        "nodeFillColor_all_BP" : 2.9839586457213323,
        "adjustedPValue_all_BP" : "1.0376E-3",
        "selected" : false,
        "nn_all_BP" : "1041",
        "nodeType_all_BP" : "ellipse",
        "name" : "55086",
        "pValue_all_BP" : "1.6784E-4",
        "xx_all_BP" : "32",
        "X_all_BP" : "590",
        "N_all_BP" : "38713",
        "shared_name" : "55086",
        "nodeFontSize_all_BP" : 14
      },
      "position" : {
        "x" : -206.3980951386543,
        "y" : -80.1134915007508
      },
      "selected" : false
    }, {
      "data" : {
        "id" : "2313",
        "nodeSize_all_BP" : 24.331050121192877,
        "description_all_BP" : "positive regulation of response to stimulus",
        "SUID" : 2313,
        "nodeFillColor_all_BP" : 51.087466762274786,
        "adjustedPValue_all_BP" : "8.1759E-52",
        "selected" : false,
        "nn_all_BP" : "2219",
        "nodeType_all_BP" : "ellipse",
        "name" : "48584",
        "pValue_all_BP" : "3.1696E-54",
        "xx_all_BP" : "148",
        "X_all_BP" : "590",
        "N_all_BP" : "38713",
        "shared_name" : "48584",
        "nodeFontSize_all_BP" : 14
      },
      "position" : {
        "x" : 788.126624099627,
        "y" : -333.52277799977423
      },
      "selected" : false
    }, {
      "data" : {
        "id" : "2312",
        "nodeSize_all_BP" : 22.181073012818835,
        "description_all_BP" : "negative regulation of metabolic process",
        "SUID" : 2312,
        "nodeFillColor_all_BP" : 21.500766255301315,
        "adjustedPValue_all_BP" : "3.1567E-22",
        "selected" : false,
        "nn_all_BP" : "3022",
        "nodeType_all_BP" : "ellipse",
        "name" : "9892",
        "pValue_all_BP" : "5.7790E-24",
        "xx_all_BP" : "123",
        "X_all_BP" : "590",
        "N_all_BP" : "38713",
        "shared_name" : "9892",
        "nodeFontSize_all_BP" : 14
      },
      "position" : {
        "x" : 988.1432866972832,
        "y" : 458.18080476389764
      },
      "selected" : false
    }, {
      "data" : {
        "id" : "2311",
        "nodeSize_all_BP" : 17.88854381999832,
        "description_all_BP" : "negative regulation of catalytic activity",
        "SUID" : 2311,
        "nodeFillColor_all_BP" : 29.59737649978213,
        "adjustedPValue_all_BP" : "2.5271E-30",
        "selected" : false,
        "nn_all_BP" : "1062",
        "nodeType_all_BP" : "ellipse",
        "name" : "43086",
        "pValue_all_BP" : "3.0480E-32",
        "xx_all_BP" : "80",
        "X_all_BP" : "590",
        "N_all_BP" : "38713",
        "shared_name" : "43086",
        "nodeFontSize_all_BP" : 14
      },
      "position" : {
        "x" : 1077.1657476347832,
        "y" : 666.4866824494445
      },
      "selected" : false
    }, {
      "data" : {
        "id" : "2310",
        "nodeSize_all_BP" : 30.72458299147443,
        "description_all_BP" : "single-multicellular organism process",
        "SUID" : 2310,
        "nodeFillColor_all_BP" : 31.907693626746777,
        "adjustedPValue_all_BP" : "1.2368E-32",
        "selected" : false,
        "nn_all_BP" : "7155",
        "nodeType_all_BP" : "ellipse",
        "name" : "44707",
        "pValue_all_BP" : "1.1987E-34",
        "xx_all_BP" : "236",
        "X_all_BP" : "590",
        "N_all_BP" : "38713",
        "shared_name" : "44707",
        "nodeFontSize_all_BP" : 14
      },
      "position" : {
        "x" : -727.4079217988105,
        "y" : 168.3473697053039
      },
      "selected" : false
    }, {
      "data" : {
        "id" : "2309",
        "nodeSize_all_BP" : 17.204650534085253,
        "description_all_BP" : "regulation of body fluid levels",
        "SUID" : 2309,
        "nodeFillColor_all_BP" : 37.198273356465,
        "adjustedPValue_all_BP" : "6.3347E-38",
        "selected" : false,
        "nn_all_BP" : "688",
        "nodeType_all_BP" : "ellipse",
        "name" : "50878",
        "pValue_all_BP" : "4.2295E-40",
        "xx_all_BP" : "74",
        "X_all_BP" : "590",
        "N_all_BP" : "38713",
        "shared_name" : "50878",
        "nodeFontSize_all_BP" : 14
      },
      "position" : {
        "x" : -763.0005121308418,
        "y" : 268.8626132355773
      },
      "selected" : false
    }, {
      "data" : {
        "id" : "2308",
        "nodeSize_all_BP" : 4.898979485566356,
        "description_all_BP" : "removal of superoxide radicals",
        "SUID" : 2308,
        "nodeFillColor_all_BP" : 4.653817875395032,
        "adjustedPValue_all_BP" : "2.2191E-5",
        "selected" : false,
        "nn_all_BP" : "26",
        "nodeType_all_BP" : "ellipse",
        "name" : "19430",
        "pValue_all_BP" : "2.1699E-6",
        "xx_all_BP" : "6",
        "X_all_BP" : "590",
        "N_all_BP" : "38713",
        "shared_name" : "19430",
        "nodeFontSize_all_BP" : 14
      },
      "position" : {
        "x" : -642.2911615449043,
        "y" : -217.17629667653205
      },
      "selected" : false
    }, {
      "data" : {
        "id" : "2307",
        "nodeSize_all_BP" : 27.92848008753788,
        "description_all_BP" : "cellular component organization",
        "SUID" : 2307,
        "nodeFillColor_all_BP" : 11.703327786941836,
        "adjustedPValue_all_BP" : "1.9800E-12",
        "selected" : false,
        "nn_all_BP" : "7776",
        "nodeType_all_BP" : "ellipse",
        "name" : "16043",
        "pValue_all_BP" : "6.7380E-14",
        "xx_all_BP" : "195",
        "X_all_BP" : "590",
        "N_all_BP" : "38713",
        "shared_name" : "16043",
        "nodeFontSize_all_BP" : 14
      },
      "position" : {
        "x" : -624.178307540998,
        "y" : -273.89060636891486
      },
      "selected" : false
    }, {
      "data" : {
        "id" : "2306",
        "nodeSize_all_BP" : 8.48528137423857,
        "description_all_BP" : "cell junction organization",
        "SUID" : 2306,
        "nodeFillColor_all_BP" : 6.584821435125084,
        "adjustedPValue_all_BP" : "2.6012E-7",
        "selected" : false,
        "nn_all_BP" : "228",
        "nodeType_all_BP" : "ellipse",
        "name" : "34330",
        "pValue_all_BP" : "1.7200E-8",
        "xx_all_BP" : "18",
        "X_all_BP" : "590",
        "N_all_BP" : "38713",
        "shared_name" : "34330",
        "nodeFontSize_all_BP" : 14
      },
      "position" : {
        "x" : -705.805260665998,
        "y" : -299.8498959196961
      },
      "selected" : false
    }, {
      "data" : {
        "id" : "2305",
        "nodeSize_all_BP" : 17.08800749063506,
        "description_all_BP" : "response to oxygen-containing compound",
        "SUID" : 2305,
        "nodeFillColor_all_BP" : 18.055755836201673,
        "adjustedPValue_all_BP" : "8.7952E-19",
        "selected" : false,
        "nn_all_BP" : "1372",
        "nodeType_all_BP" : "ellipse",
        "name" : "1901700",
        "pValue_all_BP" : "1.9511E-20",
        "xx_all_BP" : "73",
        "X_all_BP" : "590",
        "N_all_BP" : "38713",
        "shared_name" : "1901700",
        "nodeFontSize_all_BP" : 14
      },
      "position" : {
        "x" : -1467.1195306855293,
        "y" : -731.224865402118
      },
      "selected" : false
    }, {
      "data" : {
        "id" : "2304",
        "nodeSize_all_BP" : 10.0,
        "description_all_BP" : "response to alcohol",
        "SUID" : 2304,
        "nodeFillColor_all_BP" : 10.360967570872287,
        "adjustedPValue_all_BP" : "4.3554E-11",
        "selected" : false,
        "nn_all_BP" : "278",
        "nodeType_all_BP" : "ellipse",
        "name" : "97305",
        "pValue_all_BP" : "1.6885E-12",
        "xx_all_BP" : "25",
        "X_all_BP" : "590",
        "N_all_BP" : "38713",
        "shared_name" : "97305",
        "nodeFontSize_all_BP" : 14
      },
      "position" : {
        "x" : -1572.2376947480293,
        "y" : -865.029308761493
      },
      "selected" : false
    }, {
      "data" : {
        "id" : "2303",
        "nodeSize_all_BP" : 8.246211251235321,
        "description_all_BP" : "mitotic cell cycle",
        "SUID" : 2303,
        "nodeFillColor_all_BP" : 0.30702673333726405,
        "adjustedPValue_all_BP" : "4.9314E-1",
        "selected" : false,
        "nn_all_BP" : "1028",
        "nodeType_all_BP" : "ellipse",
        "name" : "278",
        "pValue_all_BP" : "4.0031E-1",
        "xx_all_BP" : "17",
        "X_all_BP" : "590",
        "N_all_BP" : "38713",
        "shared_name" : "278",
        "nodeFontSize_all_BP" : 14
      },
      "position" : {
        "x" : 161.90869807423633,
        "y" : 558.9215579377258
      },
      "selected" : false
    }, {
      "data" : {
        "id" : "2302",
        "nodeSize_all_BP" : 6.0,
        "description_all_BP" : "mitotic DNA integrity checkpoint",
        "SUID" : 2302,
        "nodeFillColor_all_BP" : 2.737415109781152,
        "adjustedPValue_all_BP" : "1.8306E-3",
        "selected" : false,
        "nn_all_BP" : "141",
        "nodeType_all_BP" : "ellipse",
        "name" : "44774",
        "pValue_all_BP" : "3.2931E-4",
        "xx_all_BP" : "9",
        "X_all_BP" : "590",
        "N_all_BP" : "38713",
        "shared_name" : "44774",
        "nodeFontSize_all_BP" : 14
      },
      "position" : {
        "x" : 88.85562800587695,
        "y" : 636.5731082306945
      },
      "selected" : false
    }, {
      "data" : {
        "id" : "2301",
        "nodeSize_all_BP" : 8.48528137423857,
        "description_all_BP" : "purine ribonucleoside monophosphate metabolic process",
        "SUID" : 2301,
        "nodeFillColor_all_BP" : 3.86580396461285,
        "adjustedPValue_all_BP" : "1.3621E-4",
        "selected" : false,
        "nn_all_BP" : "367",
        "nodeType_all_BP" : "ellipse",
        "name" : "9167",
        "pValue_all_BP" : "1.6839E-5",
        "xx_all_BP" : "18",
        "X_all_BP" : "590",
        "N_all_BP" : "38713",
        "shared_name" : "9167",
        "nodeFontSize_all_BP" : 14
      },
      "position" : {
        "x" : 182.8304204863457,
        "y" : -357.2891049040711
      },
      "selected" : false
    }, {
      "data" : {
        "id" : "2300",
        "nodeSize_all_BP" : 7.483314773547883,
        "description_all_BP" : "glycolytic process",
        "SUID" : 2300,
        "nodeFillColor_all_BP" : 7.022757393266079,
        "adjustedPValue_all_BP" : "9.4895E-8",
        "selected" : false,
        "nn_all_BP" : "122",
        "nodeType_all_BP" : "ellipse",
        "name" : "6096",
        "pValue_all_BP" : "5.9271E-9",
        "xx_all_BP" : "14",
        "X_all_BP" : "590",
        "N_all_BP" : "38713",
        "shared_name" : "6096",
        "nodeFontSize_all_BP" : 14
      },
      "position" : {
        "x" : 70.88151454152148,
        "y" : -248.09617277516486
      },
      "selected" : false
    }, {
      "data" : {
        "id" : "2299",
        "nodeSize_all_BP" : 20.29778313018444,
        "description_all_BP" : "macromolecular complex subunit organization",
        "SUID" : 2299,
        "nodeFillColor_all_BP" : 11.38394185137622,
        "adjustedPValue_all_BP" : "4.1310E-12",
        "selected" : false,
        "nn_all_BP" : "3155",
        "nodeType_all_BP" : "ellipse",
        "name" : "43933",
        "pValue_all_BP" : "1.4408E-13",
        "xx_all_BP" : "103",
        "X_all_BP" : "590",
        "N_all_BP" : "38713",
        "shared_name" : "43933",
        "nodeFontSize_all_BP" : 14
      },
      "position" : {
        "x" : -581.8639764863105,
        "y" : -508.76411100758673
      },
      "selected" : false
    }, {
      "data" : {
        "id" : "2298",
        "nodeSize_all_BP" : 6.324555320336759,
        "description_all_BP" : "macromolecular complex remodeling",
        "SUID" : 2298,
        "nodeFillColor_all_BP" : 10.17087976973642,
        "adjustedPValue_all_BP" : "6.7471E-11",
        "selected" : false,
        "nn_all_BP" : "26",
        "nodeType_all_BP" : "ellipse",
        "name" : "34367",
        "pValue_all_BP" : "2.6739E-12",
        "xx_all_BP" : "10",
        "X_all_BP" : "590",
        "N_all_BP" : "38713",
        "shared_name" : "34367",
        "nodeFontSize_all_BP" : 14
      },
      "position" : {
        "x" : -615.4786615449043,
        "y" : -354.9567074431336
      },
      "selected" : false
    }, {
      "data" : {
        "id" : "2297",
        "nodeSize_all_BP" : 17.776388834631177,
        "description_all_BP" : "regulation of cellular biosynthetic process",
        "SUID" : 2297,
        "nodeFillColor_all_BP" : -0.0,
        "adjustedPValue_all_BP" : "1.0000",
        "selected" : false,
        "nn_all_BP" : "7150",
        "nodeType_all_BP" : "ellipse",
        "name" : "31326",
        "pValue_all_BP" : "9.9964E-1",
        "xx_all_BP" : "79",
        "X_all_BP" : "590",
        "N_all_BP" : "38713",
        "shared_name" : "31326",
        "nodeFontSize_all_BP" : 14
      },
      "position" : {
        "x" : 674.333655349627,
        "y" : 880.0577273713195
      },
      "selected" : false
    }, {
      "data" : {
        "id" : "2296",
        "nodeSize_all_BP" : 4.898979485566356,
        "description_all_BP" : "regulation of nitric oxide biosynthetic process",
        "SUID" : 2296,
        "nodeFillColor_all_BP" : 3.14905744305335,
        "adjustedPValue_all_BP" : "7.0948E-4",
        "selected" : false,
        "nn_all_BP" : "50",
        "nodeType_all_BP" : "ellipse",
        "name" : "45428",
        "pValue_all_BP" : "1.0987E-4",
        "xx_all_BP" : "6",
        "X_all_BP" : "590",
        "N_all_BP" : "38713",
        "shared_name" : "45428",
        "nodeFontSize_all_BP" : 14
      },
      "position" : {
        "x" : 800.0365972441582,
        "y" : 975.0117678986633
      },
      "selected" : false
    }, {
      "data" : {
        "id" : "2295",
        "nodeSize_all_BP" : 5.656854249492381,
        "description_all_BP" : "ethanolamine-containing compound metabolic process",
        "SUID" : 2295,
        "nodeFillColor_all_BP" : 3.4951665771506875,
        "adjustedPValue_all_BP" : "3.1977E-4",
        "selected" : false,
        "nn_all_BP" : "84",
        "nodeType_all_BP" : "ellipse",
        "name" : "42439",
        "pValue_all_BP" : "4.3802E-5",
        "xx_all_BP" : "8",
        "X_all_BP" : "590",
        "N_all_BP" : "38713",
        "shared_name" : "42439",
        "nodeFontSize_all_BP" : 14
      },
      "position" : {
        "x" : -400.5353937226387,
        "y" : 121.99376252756952
      },
      "selected" : false
    }, {
      "data" : {
        "id" : "2294",
        "nodeSize_all_BP" : 5.291502622129181,
        "description_all_BP" : "phosphatidylcholine metabolic process",
        "SUID" : 2294,
        "nodeFillColor_all_BP" : 3.4144372767033127,
        "adjustedPValue_all_BP" : "3.8509E-4",
        "selected" : false,
        "nn_all_BP" : "64",
        "nodeType_all_BP" : "ellipse",
        "name" : "46470",
        "pValue_all_BP" : "5.3994E-5",
        "xx_all_BP" : "7",
        "X_all_BP" : "590",
        "N_all_BP" : "38713",
        "shared_name" : "46470",
        "nodeFontSize_all_BP" : 14
      },
      "position" : {
        "x" : -425.1239557343574,
        "y" : 296.77040437327264
      },
      "selected" : false
    }, {
      "data" : {
        "id" : "2293",
        "nodeSize_all_BP" : 20.591260281974,
        "description_all_BP" : "regulation of localization",
        "SUID" : 2293,
        "nodeFillColor_all_BP" : 16.324698029102894,
        "adjustedPValue_all_BP" : "4.7348E-17",
        "selected" : false,
        "nn_all_BP" : "2767",
        "nodeType_all_BP" : "ellipse",
        "name" : "32879",
        "pValue_all_BP" : "1.1829E-18",
        "xx_all_BP" : "106",
        "X_all_BP" : "590",
        "N_all_BP" : "38713",
        "shared_name" : "32879",
        "nodeFontSize_all_BP" : 14
      },
      "position" : {
        "x" : 768.2455816191582,
        "y" : 103.66669801340936
      },
      "selected" : false
    }, {
      "data" : {
        "id" : "2292",
        "nodeSize_all_BP" : 13.564659966250536,
        "description_all_BP" : "regulation of cellular component movement",
        "SUID" : 2292,
        "nodeFillColor_all_BP" : 13.570029209423256,
        "adjustedPValue_all_BP" : "2.6914E-14",
        "selected" : false,
        "nn_all_BP" : "733",
        "nodeType_all_BP" : "ellipse",
        "name" : "51270",
        "pValue_all_BP" : "8.1732E-16",
        "xx_all_BP" : "46",
        "X_all_BP" : "590",
        "N_all_BP" : "38713",
        "shared_name" : "51270",
        "nodeFontSize_all_BP" : 14
      },
      "position" : {
        "x" : 948.6508550566582,
        "y" : 13.435411010845883
      },
      "selected" : false
    }, {
      "data" : {
        "id" : "2291",
        "nodeSize_all_BP" : 8.48528137423857,
        "description_all_BP" : "head development",
        "SUID" : 2291,
        "nodeFillColor_all_BP" : 0.9162902136786222,
        "adjustedPValue_all_BP" : "1.2126E-1",
        "selected" : false,
        "nn_all_BP" : "778",
        "nodeType_all_BP" : "ellipse",
        "name" : "60322",
        "pValue_all_BP" : "5.4374E-2",
        "xx_all_BP" : "18",
        "X_all_BP" : "590",
        "N_all_BP" : "38713",
        "shared_name" : "60322",
        "nodeFontSize_all_BP" : 14
      },
      "position" : {
        "x" : -1014.204674728498,
        "y" : 433.39003327952264
      },
      "selected" : false
    }, {
      "data" : {
        "id" : "2290",
        "nodeSize_all_BP" : 23.83275057562597,
        "description_all_BP" : "regulation of protein metabolic process",
        "SUID" : 2290,
        "nodeFillColor_all_BP" : 28.01012836383644,
        "adjustedPValue_all_BP" : "9.7695E-29",
        "selected" : false,
        "nn_all_BP" : "3283",
        "nodeType_all_BP" : "ellipse",
        "name" : "51246",
        "pValue_all_BP" : "1.2835E-30",
        "xx_all_BP" : "142",
        "X_all_BP" : "590",
        "N_all_BP" : "38713",
        "shared_name" : "51246",
        "nodeFontSize_all_BP" : 14
      },
      "position" : {
        "x" : 998.3927984160332,
        "y" : 685.1832156525695
      },
      "selected" : false
    }, {
      "data" : {
        "id" : "2289",
        "nodeSize_all_BP" : 4.47213595499958,
        "description_all_BP" : "regulation of cytokine biosynthetic process",
        "SUID" : 2289,
        "nodeFillColor_all_BP" : 1.2506215534572322,
        "adjustedPValue_all_BP" : "5.6154E-2",
        "selected" : false,
        "nn_all_BP" : "101",
        "nodeType_all_BP" : "ellipse",
        "name" : "42035",
        "pValue_all_BP" : "1.9387E-2",
        "xx_all_BP" : "5",
        "X_all_BP" : "590",
        "N_all_BP" : "38713",
        "shared_name" : "42035",
        "nodeFontSize_all_BP" : 14
      },
      "position" : {
        "x" : 674.9278325957207,
        "y" : 710.9817386017883
      },
      "selected" : false
    }, {
      "data" : {
        "id" : "2288",
        "nodeSize_all_BP" : 21.071307505705477,
        "description_all_BP" : "regulation of cellular component organization",
        "SUID" : 2288,
        "nodeFillColor_all_BP" : 20.256127558665245,
        "adjustedPValue_all_BP" : "5.5446E-21",
        "selected" : false,
        "nn_all_BP" : "2637",
        "nodeType_all_BP" : "ellipse",
        "name" : "51128",
        "pValue_all_BP" : "1.0987E-22",
        "xx_all_BP" : "111",
        "X_all_BP" : "590",
        "N_all_BP" : "38713",
        "shared_name" : "51128",
        "nodeFontSize_all_BP" : 14
      },
      "position" : {
        "x" : 867.406897537127,
        "y" : -29.542072738543766
      },
      "selected" : false
    }, {
      "data" : {
        "id" : "2287",
        "nodeSize_all_BP" : 9.591663046625438,
        "description_all_BP" : "regulation of protein complex assembly",
        "SUID" : 2287,
        "nodeFillColor_all_BP" : 5.075799143145709,
        "adjustedPValue_all_BP" : "8.3985E-6",
        "selected" : false,
        "nn_all_BP" : "455",
        "nodeType_all_BP" : "ellipse",
        "name" : "43254",
        "pValue_all_BP" : "7.0545E-7",
        "xx_all_BP" : "23",
        "X_all_BP" : "590",
        "N_all_BP" : "38713",
        "shared_name" : "43254",
        "nodeFontSize_all_BP" : 14
      },
      "position" : {
        "x" : 867.4202642363457,
        "y" : -243.58851286305548
      },
      "selected" : false
    }, {
      "data" : {
        "id" : "2286",
        "nodeSize_all_BP" : 11.135528725660043,
        "description_all_BP" : "actin filament-based process",
        "SUID" : 2286,
        "nodeFillColor_all_BP" : 4.2179190545845895,
        "adjustedPValue_all_BP" : "6.0545E-5",
        "selected" : false,
        "nn_all_BP" : "837",
        "nodeType_all_BP" : "ellipse",
        "name" : "30029",
        "pValue_all_BP" : "6.7026E-6",
        "xx_all_BP" : "31",
        "X_all_BP" : "590",
        "N_all_BP" : "38713",
        "shared_name" : "30029",
        "nodeFontSize_all_BP" : 14
      },
      "position" : {
        "x" : -334.4704523163887,
        "y" : -285.47080656422736
      },
      "selected" : false
    }, {
      "data" : {
        "id" : "2285",
        "nodeSize_all_BP" : 10.770329614269007,
        "description_all_BP" : "actin cytoskeleton organization",
        "SUID" : 2285,
        "nodeFillColor_all_BP" : 3.8775495365838313,
        "adjustedPValue_all_BP" : "1.3257E-4",
        "selected" : false,
        "nn_all_BP" : "792",
        "nodeType_all_BP" : "ellipse",
        "name" : "30036",
        "pValue_all_BP" : "1.6332E-5",
        "xx_all_BP" : "29",
        "X_all_BP" : "590",
        "N_all_BP" : "38713",
        "shared_name" : "30036",
        "nodeFontSize_all_BP" : 14
      },
      "position" : {
        "x" : -274.9029779511543,
        "y" : -476.51691862477423
      },
      "selected" : false
    }, {
      "data" : {
        "id" : "2284",
        "nodeSize_all_BP" : 8.246211251235321,
        "description_all_BP" : "multi-multicellular organism process",
        "SUID" : 2284,
        "nodeFillColor_all_BP" : 5.959257600132934,
        "adjustedPValue_all_BP" : "1.0984E-6",
        "selected" : false,
        "nn_all_BP" : "225",
        "nodeType_all_BP" : "ellipse",
        "name" : "44706",
        "pValue_all_BP" : "8.1141E-8",
        "xx_all_BP" : "17",
        "X_all_BP" : "590",
        "N_all_BP" : "38713",
        "shared_name" : "44706",
        "nodeFontSize_all_BP" : 14
      },
      "position" : {
        "x" : -921.949303634748,
        "y" : -146.64361235036017
      },
      "selected" : false
    }, {
      "data" : {
        "id" : "2283",
        "nodeSize_all_BP" : 8.0,
        "description_all_BP" : "female pregnancy",
        "SUID" : 2283,
        "nodeFillColor_all_BP" : 6.648195254480696,
        "adjustedPValue_all_BP" : "2.2480E-7",
        "selected" : false,
        "nn_all_BP" : "176",
        "nodeType_all_BP" : "ellipse",
        "name" : "7565",
        "pValue_all_BP" : "1.4719E-8",
        "xx_all_BP" : "16",
        "X_all_BP" : "590",
        "N_all_BP" : "38713",
        "shared_name" : "7565",
        "nodeFontSize_all_BP" : 14
      },
      "position" : {
        "x" : -959.411217697248,
        "y" : 1.449954544171078
      },
      "selected" : false
    }, {
      "data" : {
        "id" : "2282",
        "nodeSize_all_BP" : 14.832396974191326,
        "description_all_BP" : "single-organism organelle organization",
        "SUID" : 2282,
        "nodeFillColor_all_BP" : 0.33674275474602905,
        "adjustedPValue_all_BP" : "4.6053E-1",
        "selected" : false,
        "nn_all_BP" : "3428",
        "nodeType_all_BP" : "ellipse",
        "name" : "1902589",
        "pValue_all_BP" : "3.6442E-1",
        "xx_all_BP" : "55",
        "X_all_BP" : "590",
        "N_all_BP" : "38713",
        "shared_name" : "1902589",
        "nodeFontSize_all_BP" : 14
      },
      "position" : {
        "x" : -369.5874567109199,
        "y" : -323.03965422047736
      },
      "selected" : false
    }, {
      "data" : {
        "id" : "2281",
        "nodeSize_all_BP" : 5.656854249492381,
        "description_all_BP" : "killing of cells of other organism",
        "SUID" : 2281,
        "nodeFillColor_all_BP" : 7.243404149644861,
        "adjustedPValue_all_BP" : "5.7095E-8",
        "selected" : false,
        "nn_all_BP" : "26",
        "nodeType_all_BP" : "ellipse",
        "name" : "31640",
        "pValue_all_BP" : "3.4063E-9",
        "xx_all_BP" : "8",
        "X_all_BP" : "590",
        "N_all_BP" : "38713",
        "shared_name" : "31640",
        "nodeFontSize_all_BP" : 14
      },
      "position" : {
        "x" : -1151.7386713105293,
        "y" : -67.84156462086798
      },
      "selected" : false
    }, {
      "data" : {
        "id" : "2280",
        "nodeSize_all_BP" : 4.47213595499958,
        "description_all_BP" : "killing of cells in other organism involved in symbiotic interaction",
        "SUID" : 2280,
        "nodeFillColor_all_BP" : 4.9726797738203,
        "adjustedPValue_all_BP" : "1.0649E-5",
        "selected" : false,
        "nn_all_BP" : "13",
        "nodeType_all_BP" : "ellipse",
        "name" : "51883",
        "pValue_all_BP" : "9.4038E-7",
        "xx_all_BP" : "5",
        "X_all_BP" : "590",
        "N_all_BP" : "38713",
        "shared_name" : "51883",
        "nodeFontSize_all_BP" : 14
      },
      "position" : {
        "x" : -1342.0625238495918,
        "y" : -60.69643827809455
      },
      "selected" : false
    }, {
      "data" : {
        "id" : "2279",
        "nodeSize_all_BP" : 22.538855339169288,
        "description_all_BP" : "regulation of molecular function",
        "SUID" : 2279,
        "nodeFillColor_all_BP" : 13.96683895093209,
        "adjustedPValue_all_BP" : "1.0793E-14",
        "selected" : false,
        "nn_all_BP" : "3952",
        "nodeType_all_BP" : "ellipse",
        "name" : "65009",
        "pValue_all_BP" : "3.1151E-16",
        "xx_all_BP" : "127",
        "X_all_BP" : "590",
        "N_all_BP" : "38713",
        "shared_name" : "65009",
        "nodeFontSize_all_BP" : 14
      },
      "position" : {
        "x" : 613.2156133574395,
        "y" : 493.01723054514764
      },
      "selected" : false
    }, {
      "data" : {
        "id" : "2278",
        "nodeSize_all_BP" : 6.0,
        "description_all_BP" : "mitotic DNA damage checkpoint",
        "SUID" : 2278,
        "nodeFillColor_all_BP" : 2.959248277962717,
        "adjustedPValue_all_BP" : "1.0984E-3",
        "selected" : false,
        "nn_all_BP" : "130",
        "nodeType_all_BP" : "ellipse",
        "name" : "44773",
        "pValue_all_BP" : "1.7955E-4",
        "xx_all_BP" : "9",
        "X_all_BP" : "590",
        "N_all_BP" : "38713",
        "shared_name" : "44773",
        "nodeFontSize_all_BP" : 14
      },
      "position" : {
        "x" : -7.604516037091798,
        "y" : 607.4194827424133
      },
      "selected" : false
    }, {
      "data" : {
        "id" : "2277",
        "nodeSize_all_BP" : 20.199009876724155,
        "description_all_BP" : "regulation of gene expression",
        "SUID" : 2277,
        "nodeFillColor_all_BP" : 0.063779643700021,
        "adjustedPValue_all_BP" : "8.6342E-1",
        "selected" : false,
        "nn_all_BP" : "7235",
        "nodeType_all_BP" : "ellipse",
        "name" : "10468",
        "pValue_all_BP" : "8.2418E-1",
        "xx_all_BP" : "102",
        "X_all_BP" : "590",
        "N_all_BP" : "38713",
        "shared_name" : "10468",
        "nodeFontSize_all_BP" : 14
      },
      "position" : {
        "x" : 1077.6297368925957,
        "y" : 783.803454910382
      },
      "selected" : false
    }, {
      "data" : {
        "id" : "2276",
        "nodeSize_all_BP" : 13.711309200802088,
        "description_all_BP" : "positive regulation of gene expression",
        "SUID" : 2276,
        "nodeFillColor_all_BP" : 2.3472682020288,
        "adjustedPValue_all_BP" : "4.4950E-3",
        "selected" : false,
        "nn_all_BP" : "1909",
        "nodeType_all_BP" : "ellipse",
        "name" : "10628",
        "pValue_all_BP" : "9.3600E-4",
        "xx_all_BP" : "47",
        "X_all_BP" : "590",
        "N_all_BP" : "38713",
        "shared_name" : "10628",
        "nodeFontSize_all_BP" : 14
      },
      "position" : {
        "x" : 1057.9205083769707,
        "y" : 940.812488113507
      },
      "selected" : false
    }, {
      "data" : {
        "id" : "2275",
        "nodeSize_all_BP" : 7.745966692414834,
        "description_all_BP" : "single-organism carbohydrate catabolic process",
        "SUID" : 2275,
        "nodeFillColor_all_BP" : 5.315100528942337,
        "adjustedPValue_all_BP" : "4.8406E-6",
        "selected" : false,
        "nn_all_BP" : "196",
        "nodeType_all_BP" : "ellipse",
        "name" : "44724",
        "pValue_all_BP" : "3.9617E-7",
        "xx_all_BP" : "15",
        "X_all_BP" : "590",
        "N_all_BP" : "38713",
        "shared_name" : "44724",
        "nodeFontSize_all_BP" : 14
      },
      "position" : {
        "x" : -18.655842788800783,
        "y" : -322.07969328297736
      },
      "selected" : false
    }, {
      "data" : {
        "id" : "2274",
        "nodeSize_all_BP" : 8.0,
        "description_all_BP" : "positive regulation of response to wounding",
        "SUID" : 2274,
        "nodeFillColor_all_BP" : 7.9681968481565715,
        "adjustedPValue_all_BP" : "1.0760E-8",
        "selected" : false,
        "nn_all_BP" : "141",
        "nodeType_all_BP" : "ellipse",
        "name" : "1903036",
        "pValue_all_BP" : "5.7704E-10",
        "xx_all_BP" : "16",
        "X_all_BP" : "590",
        "N_all_BP" : "38713",
        "shared_name" : "1903036",
        "nodeFontSize_all_BP" : 14
      },
      "position" : {
        "x" : 860.486243240252,
        "y" : -471.33359953297736
      },
      "selected" : false
    }, {
      "data" : {
        "id" : "2273",
        "nodeSize_all_BP" : 6.0,
        "description_all_BP" : "positive regulation of wound healing",
        "SUID" : 2273,
        "nodeFillColor_all_BP" : 6.472722517966041,
        "adjustedPValue_all_BP" : "3.3673E-7",
        "selected" : false,
        "nn_all_BP" : "45",
        "nodeType_all_BP" : "ellipse",
        "name" : "90303",
        "pValue_all_BP" : "2.2700E-8",
        "xx_all_BP" : "9",
        "X_all_BP" : "590",
        "N_all_BP" : "38713",
        "shared_name" : "90303",
        "nodeFontSize_all_BP" : 14
      },
      "position" : {
        "x" : 743.1816778105645,
        "y" : -322.71113249196173
      },
      "selected" : false
    }, {
      "data" : {
        "id" : "2272",
        "nodeSize_all_BP" : 6.6332495807108,
        "description_all_BP" : "regulation of protein ubiquitination",
        "SUID" : 2272,
        "nodeFillColor_all_BP" : 2.1200352007611936,
        "adjustedPValue_all_BP" : "7.5852E-3",
        "selected" : false,
        "nn_all_BP" : "250",
        "nodeType_all_BP" : "ellipse",
        "name" : "31396",
        "pValue_all_BP" : "1.7154E-3",
        "xx_all_BP" : "11",
        "X_all_BP" : "590",
        "N_all_BP" : "38713",
        "shared_name" : "31396",
        "nodeFontSize_all_BP" : 14
      },
      "position" : {
        "x" : 1012.6591558379082,
        "y" : 1120.9703250275695
      },
      "selected" : false
    }, {
      "data" : {
        "id" : "2271",
        "nodeSize_all_BP" : 5.656854249492381,
        "description_all_BP" : "negative regulation of protein ubiquitination",
        "SUID" : 2271,
        "nodeFillColor_all_BP" : 2.2528963050359625,
        "adjustedPValue_all_BP" : "5.5860E-3",
        "selected" : false,
        "nn_all_BP" : "136",
        "nodeType_all_BP" : "ellipse",
        "name" : "31397",
        "pValue_all_BP" : "1.1887E-3",
        "xx_all_BP" : "8",
        "X_all_BP" : "590",
        "N_all_BP" : "38713",
        "shared_name" : "31397",
        "nodeFontSize_all_BP" : 14
      },
      "position" : {
        "x" : 1047.0545415800957,
        "y" : 1033.9401126252258
      },
      "selected" : false
    }, {
      "data" : {
        "id" : "2270",
        "nodeSize_all_BP" : 42.708313008125245,
        "description_all_BP" : "cellular process",
        "SUID" : 2270,
        "nodeFillColor_all_BP" : 1.3343294864909476,
        "adjustedPValue_all_BP" : "4.6310E-2",
        "selected" : false,
        "nn_all_BP" : "28387",
        "nodeType_all_BP" : "ellipse",
        "name" : "9987",
        "pValue_all_BP" : "1.4873E-2",
        "xx_all_BP" : "456",
        "X_all_BP" : "590",
        "N_all_BP" : "38713",
        "shared_name" : "9987",
        "nodeFontSize_all_BP" : 14
      },
      "position" : {
        "x" : -554.3986139374824,
        "y" : -225.3932308806336
      },
      "selected" : false
    }, {
      "data" : {
        "id" : "2269",
        "nodeSize_all_BP" : 18.65475810617763,
        "description_all_BP" : "organelle organization",
        "SUID" : 2269,
        "nodeFillColor_all_BP" : 0.697998929264225,
        "adjustedPValue_all_BP" : "2.0045E-1",
        "selected" : false,
        "nn_all_BP" : "5036",
        "nodeType_all_BP" : "ellipse",
        "name" : "6996",
        "pValue_all_BP" : "1.1574E-1",
        "xx_all_BP" : "87",
        "X_all_BP" : "590",
        "N_all_BP" : "38713",
        "shared_name" : "6996",
        "nodeFontSize_all_BP" : 14
      },
      "position" : {
        "x" : -484.9338312226387,
        "y" : -382.4250912321961
      },
      "selected" : false
    }, {
      "data" : {
        "id" : "2268",
        "nodeSize_all_BP" : 18.76166303929372,
        "description_all_BP" : "protein complex subunit organization",
        "SUID" : 2268,
        "nodeFillColor_all_BP" : 15.67631353514386,
        "adjustedPValue_all_BP" : "2.1071E-16",
        "selected" : false,
        "nn_all_BP" : "2089",
        "nodeType_all_BP" : "ellipse",
        "name" : "71822",
        "pValue_all_BP" : "5.5367E-18",
        "xx_all_BP" : "88",
        "X_all_BP" : "590",
        "N_all_BP" : "38713",
        "shared_name" : "71822",
        "nodeFontSize_all_BP" : 14
      },
      "position" : {
        "x" : -460.91890812693555,
        "y" : -695.1216549528992
      },
      "selected" : false
    }, {
      "data" : {
        "id" : "2267",
        "nodeSize_all_BP" : 8.48528137423857,
        "description_all_BP" : "nucleosome organization",
        "SUID" : 2267,
        "nodeFillColor_all_BP" : 7.9093952765552915,
        "adjustedPValue_all_BP" : "1.2320E-8",
        "selected" : false,
        "nn_all_BP" : "186",
        "nodeType_all_BP" : "ellipse",
        "name" : "34728",
        "pValue_all_BP" : "6.7662E-10",
        "xx_all_BP" : "18",
        "X_all_BP" : "590",
        "N_all_BP" : "38713",
        "shared_name" : "34728",
        "nodeFontSize_all_BP" : 14
      },
      "position" : {
        "x" : -589.3779535370918,
        "y" : -659.1693234099305
      },
      "selected" : false
    }, {
      "data" : {
        "id" : "2266",
        "nodeSize_all_BP" : 11.832159566199232,
        "description_all_BP" : "cell-cell adhesion",
        "SUID" : 2266,
        "nodeFillColor_all_BP" : 5.50942431433927,
        "adjustedPValue_all_BP" : "3.0944E-6",
        "selected" : false,
        "nn_all_BP" : "868",
        "nodeType_all_BP" : "ellipse",
        "name" : "98609",
        "pValue_all_BP" : "2.4593E-7",
        "xx_all_BP" : "35",
        "X_all_BP" : "590",
        "N_all_BP" : "38713",
        "shared_name" : "98609",
        "nodeFontSize_all_BP" : 14
      },
      "position" : {
        "x" : -443.4157648163887,
        "y" : -827.4781613005555
      },
      "selected" : false
    }, {
      "data" : {
        "id" : "2265",
        "nodeSize_all_BP" : 10.954451150103322,
        "description_all_BP" : "single organismal cell-cell adhesion",
        "SUID" : 2265,
        "nodeFillColor_all_BP" : 6.849033315308325,
        "adjustedPValue_all_BP" : "1.4157E-7",
        "selected" : false,
        "nn_all_BP" : "581",
        "nodeType_all_BP" : "ellipse",
        "name" : "16337",
        "pValue_all_BP" : "9.0558E-9",
        "xx_all_BP" : "30",
        "X_all_BP" : "590",
        "N_all_BP" : "38713",
        "shared_name" : "16337",
        "nodeFontSize_all_BP" : 14
      },
      "position" : {
        "x" : -415.58895207224805,
        "y" : -709.621838058368
      },
      "selected" : false
    }, {
      "data" : {
        "id" : "2264",
        "nodeSize_all_BP" : 21.447610589527216,
        "description_all_BP" : "negative regulation of cellular metabolic process",
        "SUID" : 2264,
        "nodeFillColor_all_BP" : 21.694127202113894,
        "adjustedPValue_all_BP" : "2.0224E-22",
        "selected" : false,
        "nn_all_BP" : "2683",
        "nodeType_all_BP" : "ellipse",
        "name" : "31324",
        "pValue_all_BP" : "3.5718E-24",
        "xx_all_BP" : "115",
        "X_all_BP" : "590",
        "N_all_BP" : "38713",
        "shared_name" : "31324",
        "nodeFontSize_all_BP" : 14
      },
      "position" : {
        "x" : 924.1868047636895,
        "y" : 508.1761355744445
      },
      "selected" : false
    }, {
      "data" : {
        "id" : "2263",
        "nodeSize_all_BP" : 5.291502622129181,
        "description_all_BP" : "response to axon injury",
        "SUID" : 2263,
        "nodeFillColor_all_BP" : 3.802607154360345,
        "adjustedPValue_all_BP" : "1.5754E-4",
        "selected" : false,
        "nn_all_BP" : "55",
        "nodeType_all_BP" : "ellipse",
        "name" : "48678",
        "pValue_all_BP" : "1.9850E-5",
        "xx_all_BP" : "7",
        "X_all_BP" : "590",
        "N_all_BP" : "38713",
        "shared_name" : "48678",
        "nodeFontSize_all_BP" : 14
      },
      "position" : {
        "x" : -977.4035883027168,
        "y" : -709.1085934294617
      },
      "selected" : false
    }, {
      "data" : {
        "id" : "2262",
        "nodeSize_all_BP" : 6.6332495807108,
        "description_all_BP" : "antimicrobial humoral response",
        "SUID" : 2262,
        "nodeFillColor_all_BP" : 10.150969063634818,
        "adjustedPValue_all_BP" : "7.0637E-11",
        "selected" : false,
        "nn_all_BP" : "35",
        "nodeType_all_BP" : "ellipse",
        "name" : "19730",
        "pValue_all_BP" : "2.8145E-12",
        "xx_all_BP" : "11",
        "X_all_BP" : "590",
        "N_all_BP" : "38713",
        "shared_name" : "19730",
        "nodeFontSize_all_BP" : 14
      },
      "position" : {
        "x" : -859.5228509980293,
        "y" : -962.442150558368
      },
      "selected" : false
    }, {
      "data" : {
        "id" : "2261",
        "nodeSize_all_BP" : 6.6332495807108,
        "description_all_BP" : "antibacterial humoral response",
        "SUID" : 2261,
        "nodeFillColor_all_BP" : 10.453404936927688,
        "adjustedPValue_all_BP" : "3.5204E-11",
        "selected" : false,
        "nn_all_BP" : "33",
        "nodeType_all_BP" : "ellipse",
        "name" : "19731",
        "pValue_all_BP" : "1.3421E-12",
        "xx_all_BP" : "11",
        "X_all_BP" : "590",
        "N_all_BP" : "38713",
        "shared_name" : "19731",
        "nodeFontSize_all_BP" : 14
      },
      "position" : {
        "x" : -1007.3899164277168,
        "y" : -1078.3687863005555
      },
      "selected" : false
    }, {
      "data" : {
        "id" : "2260",
        "nodeSize_all_BP" : 36.823905279043935,
        "description_all_BP" : "regulation of cellular process",
        "SUID" : 2260,
        "nodeFillColor_all_BP" : 5.881099806269125,
        "adjustedPValue_all_BP" : "1.3149E-6",
        "selected" : false,
        "nn_all_BP" : "18102",
        "nodeType_all_BP" : "ellipse",
        "name" : "50794",
        "pValue_all_BP" : "9.8272E-8",
        "xx_all_BP" : "339",
        "X_all_BP" : "590",
        "N_all_BP" : "38713",
        "shared_name" : "50794",
        "nodeFontSize_all_BP" : 14
      },
      "position" : {
        "x" : 734.9673833769707,
        "y" : -7.166359390155094
      },
      "selected" : false
    }, {
      "data" : {
        "id" : "2259",
        "nodeSize_all_BP" : 4.898979485566356,
        "description_all_BP" : "multicellular organismal signaling",
        "SUID" : 2259,
        "nodeFillColor_all_BP" : 1.3469984387998115,
        "adjustedPValue_all_BP" : "4.4978E-2",
        "selected" : false,
        "nn_all_BP" : "127",
        "nodeType_all_BP" : "ellipse",
        "name" : "35637",
        "pValue_all_BP" : "1.3429E-2",
        "xx_all_BP" : "6",
        "X_all_BP" : "590",
        "N_all_BP" : "38713",
        "shared_name" : "35637",
        "nodeFontSize_all_BP" : 14
      },
      "position" : {
        "x" : -537.1090021210762,
        "y" : 17.699117218121273
      },
      "selected" : false
    }, {
      "data" : {
        "id" : "2258",
        "nodeSize_all_BP" : 6.324555320336759,
        "description_all_BP" : "regulation of fibrinolysis",
        "SUID" : 2258,
        "nodeFillColor_all_BP" : 13.702454660046516,
        "adjustedPValue_all_BP" : "1.9840E-14",
        "selected" : false,
        "nn_all_BP" : "14",
        "nodeType_all_BP" : "ellipse",
        "name" : "51917",
        "pValue_all_BP" : "5.9397E-16",
        "xx_all_BP" : "10",
        "X_all_BP" : "590",
        "N_all_BP" : "38713",
        "shared_name" : "51917",
        "nodeFontSize_all_BP" : 14
      },
      "position" : {
        "x" : 845.100501052752,
        "y" : 20.297918830975277
      },
      "selected" : false
    }, {
      "data" : {
        "id" : "2257",
        "nodeSize_all_BP" : 12.489995996796797,
        "description_all_BP" : "organophosphate metabolic process",
        "SUID" : 2257,
        "nodeFillColor_all_BP" : 2.180586412226625,
        "adjustedPValue_all_BP" : "6.5980E-3",
        "selected" : false,
        "nn_all_BP" : "1537",
        "nodeType_all_BP" : "ellipse",
        "name" : "19637",
        "pValue_all_BP" : "1.4736E-3",
        "xx_all_BP" : "39",
        "X_all_BP" : "590",
        "N_all_BP" : "38713",
        "shared_name" : "19637",
        "nodeFontSize_all_BP" : 14
      },
      "position" : {
        "x" : -64.24282360850293,
        "y" : -25.097546066180485
      },
      "selected" : false
    }, {
      "data" : {
        "id" : "2256",
        "nodeSize_all_BP" : 5.656854249492381,
        "description_all_BP" : "intermediate filament-based process",
        "SUID" : 2256,
        "nodeFillColor_all_BP" : 5.500443980138434,
        "adjustedPValue_all_BP" : "3.1590E-6",
        "selected" : false,
        "nn_all_BP" : "43",
        "nodeType_all_BP" : "ellipse",
        "name" : "45103",
        "pValue_all_BP" : "2.5174E-7",
        "xx_all_BP" : "8",
        "X_all_BP" : "590",
        "N_all_BP" : "38713",
        "shared_name" : "45103",
        "nodeFontSize_all_BP" : 14
      },
      "position" : {
        "x" : -405.7697992402168,
        "y" : -257.35850187672736
      },
      "selected" : false
    }, {
      "data" : {
        "id" : "2255",
        "nodeSize_all_BP" : 9.38083151964686,
        "description_all_BP" : "regulation of coagulation",
        "SUID" : 2255,
        "nodeFillColor_all_BP" : 17.53054030629996,
        "adjustedPValue_all_BP" : "2.9475E-18",
        "selected" : false,
        "nn_all_BP" : "96",
        "nodeType_all_BP" : "ellipse",
        "name" : "50818",
        "pValue_all_BP" : "6.7293E-20",
        "xx_all_BP" : "22",
        "X_all_BP" : "590",
        "N_all_BP" : "38713",
        "shared_name" : "50818",
        "nodeFontSize_all_BP" : 14
      },
      "position" : {
        "x" : 567.5655279082207,
        "y" : -75.25013395680548
      },
      "selected" : false
    }, {
      "data" : {
        "id" : "2254",
        "nodeSize_all_BP" : 9.16515138991168,
        "description_all_BP" : "regulation of blood coagulation",
        "SUID" : 2254,
        "nodeFillColor_all_BP" : 17.09900510045003,
        "adjustedPValue_all_BP" : "7.9615E-18",
        "selected" : false,
        "nn_all_BP" : "88",
        "nodeType_all_BP" : "ellipse",
        "name" : "30193",
        "pValue_all_BP" : "1.8862E-19",
        "xx_all_BP" : "21",
        "X_all_BP" : "590",
        "N_all_BP" : "38713",
        "shared_name" : "30193",
        "nodeFontSize_all_BP" : 14
      },
      "position" : {
        "x" : 688.9638433379082,
        "y" : -221.92925688161017
      },
      "selected" : false
    }, {
      "data" : {
        "id" : "2253",
        "nodeSize_all_BP" : 7.211102550927978,
        "description_all_BP" : "NAD metabolic process",
        "SUID" : 2253,
        "nodeFillColor_all_BP" : 8.038333578660662,
        "adjustedPValue_all_BP" : "9.1552E-9",
        "selected" : false,
        "nn_all_BP" : "84",
        "nodeType_all_BP" : "ellipse",
        "name" : "19674",
        "pValue_all_BP" : "4.8901E-10",
        "xx_all_BP" : "13",
        "X_all_BP" : "590",
        "N_all_BP" : "38713",
        "shared_name" : "19674",
        "nodeFontSize_all_BP" : 14
      },
      "position" : {
        "x" : 401.4215154570488,
        "y" : -282.48041960133673
      },
      "selected" : false
    }, {
      "data" : {
        "id" : "2252",
        "nodeSize_all_BP" : 6.324555320336759,
        "description_all_BP" : "NADH metabolic process",
        "SUID" : 2252,
        "nodeFillColor_all_BP" : 8.503012499281057,
        "adjustedPValue_all_BP" : "3.1404E-9",
        "selected" : false,
        "nn_all_BP" : "37",
        "nodeType_all_BP" : "ellipse",
        "name" : "6734",
        "pValue_all_BP" : "1.5083E-10",
        "xx_all_BP" : "10",
        "X_all_BP" : "590",
        "N_all_BP" : "38713",
        "shared_name" : "6734",
        "nodeFontSize_all_BP" : 14
      },
      "position" : {
        "x" : 544.198401443377,
        "y" : -388.79145475758673
      },
      "selected" : false
    }, {
      "data" : {
        "id" : "2251",
        "nodeSize_all_BP" : 22.360679774997898,
        "description_all_BP" : "regulation of cellular protein metabolic process",
        "SUID" : 2251,
        "nodeFillColor_all_BP" : 21.56086242089113,
        "adjustedPValue_all_BP" : "2.7488E-22",
        "selected" : false,
        "nn_all_BP" : "3099",
        "nodeType_all_BP" : "ellipse",
        "name" : "32268",
        "pValue_all_BP" : "4.9730E-24",
        "xx_all_BP" : "125",
        "X_all_BP" : "590",
        "N_all_BP" : "38713",
        "shared_name" : "32268",
        "nodeFontSize_all_BP" : 14
      },
      "position" : {
        "x" : 949.9745855254082,
        "y" : 834.318591629132
      },
      "selected" : false
    }, {
      "data" : {
        "id" : "2250",
        "nodeSize_all_BP" : 11.832159566199232,
        "description_all_BP" : "regulation of establishment of protein localization",
        "SUID" : 2250,
        "nodeFillColor_all_BP" : 6.117903413222761,
        "adjustedPValue_all_BP" : "7.6225E-7",
        "selected" : false,
        "nn_all_BP" : "815",
        "nodeType_all_BP" : "ellipse",
        "name" : "70201",
        "pValue_all_BP" : "5.4833E-8",
        "xx_all_BP" : "35",
        "X_all_BP" : "590",
        "N_all_BP" : "38713",
        "shared_name" : "70201",
        "nodeFontSize_all_BP" : 14
      },
      "position" : {
        "x" : 684.919348709002,
        "y" : -25.820618118182438
      },
      "selected" : false
    }, {
      "data" : {
        "id" : "2249",
        "nodeSize_all_BP" : 11.135528725660043,
        "description_all_BP" : "regulation of protein transport",
        "SUID" : 2249,
        "nodeFillColor_all_BP" : 5.036749600956591,
        "adjustedPValue_all_BP" : "9.1886E-6",
        "selected" : false,
        "nn_all_BP" : "753",
        "nodeType_all_BP" : "ellipse",
        "name" : "51223",
        "pValue_all_BP" : "7.7776E-7",
        "xx_all_BP" : "31",
        "X_all_BP" : "590",
        "N_all_BP" : "38713",
        "shared_name" : "51223",
        "nodeFontSize_all_BP" : 14
      },
      "position" : {
        "x" : 709.8541021269707,
        "y" : 132.99342683421014
      },
      "selected" : false
    }, {
      "data" : {
        "id" : "2248",
        "nodeSize_all_BP" : 8.0,
        "description_all_BP" : "positive regulation of protein complex assembly",
        "SUID" : 2248,
        "nodeFillColor_all_BP" : 4.5133703750629,
        "adjustedPValue_all_BP" : "3.0664E-5",
        "selected" : false,
        "nn_all_BP" : "261",
        "nodeType_all_BP" : "ellipse",
        "name" : "31334",
        "pValue_all_BP" : "3.1041E-6",
        "xx_all_BP" : "16",
        "X_all_BP" : "590",
        "N_all_BP" : "38713",
        "shared_name" : "31334",
        "nodeFontSize_all_BP" : 14
      },
      "position" : {
        "x" : 881.759924880877,
        "y" : -336.0509152068055
      },
      "selected" : false
    }, {
      "data" : {
        "id" : "2247",
        "nodeSize_all_BP" : 4.898979485566356,
        "description_all_BP" : "embryo implantation",
        "SUID" : 2247,
        "nodeFillColor_all_BP" : 3.528251997326509,
        "adjustedPValue_all_BP" : "2.9631E-4",
        "selected" : false,
        "nn_all_BP" : "42",
        "nodeType_all_BP" : "ellipse",
        "name" : "7566",
        "pValue_all_BP" : "4.0206E-5",
        "xx_all_BP" : "6",
        "X_all_BP" : "590",
        "N_all_BP" : "38713",
        "shared_name" : "7566",
        "nodeFontSize_all_BP" : 14
      },
      "position" : {
        "x" : -978.1303339081855,
        "y" : 180.57153657542108
      },
      "selected" : false
    }, {
      "data" : {
        "id" : "2246",
        "nodeSize_all_BP" : 11.313708498984761,
        "description_all_BP" : "cellular lipid metabolic process",
        "SUID" : 2246,
        "nodeFillColor_all_BP" : 1.7697902240948566,
        "adjustedPValue_all_BP" : "1.6991E-2",
        "selected" : false,
        "nn_all_BP" : "1272",
        "nodeType_all_BP" : "ellipse",
        "name" : "44255",
        "pValue_all_BP" : "4.3035E-3",
        "xx_all_BP" : "32",
        "X_all_BP" : "590",
        "N_all_BP" : "38713",
        "shared_name" : "44255",
        "nodeFontSize_all_BP" : 14
      },
      "position" : {
        "x" : -362.5576410370918,
        "y" : 60.30718949900506
      },
      "selected" : false
    }, {
      "data" : {
        "id" : "2245",
        "nodeSize_all_BP" : 13.711309200802088,
        "description_all_BP" : "regulation of locomotion",
        "SUID" : 2245,
        "nodeFillColor_all_BP" : 14.393037529614226,
        "adjustedPValue_all_BP" : "4.0454E-15",
        "selected" : false,
        "nn_all_BP" : "725",
        "nodeType_all_BP" : "ellipse",
        "name" : "40012",
        "pValue_all_BP" : "1.1327E-16",
        "xx_all_BP" : "47",
        "X_all_BP" : "590",
        "N_all_BP" : "38713",
        "shared_name" : "40012",
        "nodeFontSize_all_BP" : 14
      },
      "position" : {
        "x" : 999.2525396269707,
        "y" : -82.1774563445008
      },
      "selected" : false
    }, {
      "data" : {
        "id" : "2244",
        "nodeSize_all_BP" : 9.16515138991168,
        "description_all_BP" : "negative regulation of locomotion",
        "SUID" : 2244,
        "nodeFillColor_all_BP" : 8.267061820330776,
        "adjustedPValue_all_BP" : "5.4068E-9",
        "selected" : false,
        "nn_all_BP" : "246",
        "nodeType_all_BP" : "ellipse",
        "name" : "40013",
        "pValue_all_BP" : "2.6820E-10",
        "xx_all_BP" : "21",
        "X_all_BP" : "590",
        "N_all_BP" : "38713",
        "shared_name" : "40013",
        "nodeFontSize_all_BP" : 14
      },
      "position" : {
        "x" : 1115.9369878691582,
        "y" : 1.7819915162169764
      },
      "selected" : false
    }, {
      "data" : {
        "id" : "2243",
        "nodeSize_all_BP" : 4.898979485566356,
        "description_all_BP" : "regulation of reactive oxygen species biosynthetic process",
        "SUID" : 2243,
        "nodeFillColor_all_BP" : 2.8426180238777388,
        "adjustedPValue_all_BP" : "1.4368E-3",
        "selected" : false,
        "nn_all_BP" : "58",
        "nodeType_all_BP" : "ellipse",
        "name" : "1903426",
        "pValue_all_BP" : "2.5251E-4",
        "xx_all_BP" : "6",
        "X_all_BP" : "590",
        "N_all_BP" : "38713",
        "shared_name" : "1903426",
        "nodeFontSize_all_BP" : 14
      },
      "position" : {
        "x" : 799.631506912127,
        "y" : 1100.2112918244445
      },
      "selected" : false
    }, {
      "data" : {
        "id" : "2242",
        "nodeSize_all_BP" : 4.898979485566356,
        "description_all_BP" : "positive regulation of reactive oxygen species biosynthetic process",
        "SUID" : 2242,
        "nodeFillColor_all_BP" : 3.637274469426532,
        "adjustedPValue_all_BP" : "2.3053E-4",
        "selected" : false,
        "nn_all_BP" : "40",
        "nodeType_all_BP" : "ellipse",
        "name" : "1903428",
        "pValue_all_BP" : "3.0188E-5",
        "xx_all_BP" : "6",
        "X_all_BP" : "590",
        "N_all_BP" : "38713",
        "shared_name" : "1903428",
        "nodeFontSize_all_BP" : 14
      },
      "position" : {
        "x" : 756.7724981230645,
        "y" : 1193.9271121369445
      },
      "selected" : false
    }, {
      "data" : {
        "id" : "2241",
        "nodeSize_all_BP" : 23.748684174075834,
        "description_all_BP" : "nitrogen compound metabolic process",
        "SUID" : 2241,
        "nodeFillColor_all_BP" : 0.6472932161850262,
        "adjustedPValue_all_BP" : "2.2527E-1",
        "selected" : false,
        "nn_all_BP" : "8491",
        "nodeType_all_BP" : "ellipse",
        "name" : "6807",
        "pValue_all_BP" : "1.3342E-1",
        "xx_all_BP" : "141",
        "X_all_BP" : "590",
        "N_all_BP" : "38713",
        "shared_name" : "6807",
        "nodeFontSize_all_BP" : 14
      },
      "position" : {
        "x" : -281.04398442088086,
        "y" : 178.66496614085077
      },
      "selected" : false
    }, {
      "data" : {
        "id" : "2240",
        "nodeSize_all_BP" : 5.656854249492381,
        "description_all_BP" : "ammonium ion metabolic process",
        "SUID" : 2240,
        "nodeFillColor_all_BP" : 1.6705232827062693,
        "adjustedPValue_all_BP" : "2.1354E-2",
        "selected" : false,
        "nn_all_BP" : "175",
        "nodeType_all_BP" : "ellipse",
        "name" : "97164",
        "pValue_all_BP" : "5.6202E-3",
        "xx_all_BP" : "8",
        "X_all_BP" : "590",
        "N_all_BP" : "38713",
        "shared_name" : "97164",
        "nodeFontSize_all_BP" : 14
      },
      "position" : {
        "x" : -341.1214838105293,
        "y" : 368.0055728303039
      },
      "selected" : false
    }, {
      "data" : {
        "id" : "2239",
        "nodeSize_all_BP" : 20.97617696340303,
        "description_all_BP" : "negative regulation of macromolecule metabolic process",
        "SUID" : 2239,
        "nodeFillColor_all_BP" : 19.615050220045838,
        "adjustedPValue_all_BP" : "2.4263E-20",
        "selected" : false,
        "nn_all_BP" : "2648",
        "nodeType_all_BP" : "ellipse",
        "name" : "10605",
        "pValue_all_BP" : "4.9645E-22",
        "xx_all_BP" : "110",
        "X_all_BP" : "590",
        "N_all_BP" : "38713",
        "shared_name" : "10605",
        "nodeFontSize_all_BP" : 14
      },
      "position" : {
        "x" : 1071.4051275175957,
        "y" : 605.6919436799133
      },
      "selected" : false
    }, {
      "data" : {
        "id" : "2238",
        "nodeSize_all_BP" : 27.568097504180443,
        "description_all_BP" : "negative regulation of biological process",
        "SUID" : 2238,
        "nodeFillColor_all_BP" : 28.498371279425044,
        "adjustedPValue_all_BP" : "3.1742E-29",
        "selected" : false,
        "nn_all_BP" : "5309",
        "nodeType_all_BP" : "ellipse",
        "name" : "48519",
        "pValue_all_BP" : "3.9651E-31",
        "xx_all_BP" : "190",
        "X_all_BP" : "590",
        "N_all_BP" : "38713",
        "shared_name" : "48519",
        "nodeFontSize_all_BP" : 14
      },
      "position" : {
        "x" : 941.1904668730645,
        "y" : 90.83177903757928
      },
      "selected" : false
    }, {
      "data" : {
        "id" : "2237",
        "nodeSize_all_BP" : 12.649110640673518,
        "description_all_BP" : "negative regulation of signaling",
        "SUID" : 2237,
        "nodeFillColor_all_BP" : 3.6036817326023405,
        "adjustedPValue_all_BP" : "2.4907E-4",
        "selected" : false,
        "nn_all_BP" : "1314",
        "nodeType_all_BP" : "ellipse",
        "name" : "23057",
        "pValue_all_BP" : "3.2830E-5",
        "xx_all_BP" : "40",
        "X_all_BP" : "590",
        "N_all_BP" : "38713",
        "shared_name" : "23057",
        "nodeFontSize_all_BP" : 14
      },
      "position" : {
        "x" : 850.4414434355645,
        "y" : -106.62012907399298
      },
      "selected" : false
    }, {
      "data" : {
        "id" : "2236",
        "nodeSize_all_BP" : 21.817424229271428,
        "description_all_BP" : "regulation of catalytic activity",
        "SUID" : 2236,
        "nodeFillColor_all_BP" : 15.72079089927753,
        "adjustedPValue_all_BP" : "1.9020E-16",
        "selected" : false,
        "nn_all_BP" : "3389",
        "nodeType_all_BP" : "ellipse",
        "name" : "50790",
        "pValue_all_BP" : "4.9567E-18",
        "xx_all_BP" : "119",
        "X_all_BP" : "590",
        "N_all_BP" : "38713",
        "shared_name" : "50790",
        "nodeFontSize_all_BP" : 14
      },
      "position" : {
        "x" : 938.730872146502,
        "y" : 689.181384597882
      },
      "selected" : false
    }, {
      "data" : {
        "id" : "2235",
        "nodeSize_all_BP" : 6.0,
        "description_all_BP" : "regulation of ligase activity",
        "SUID" : 2235,
        "nodeFillColor_all_BP" : 2.8769573007544196,
        "adjustedPValue_all_BP" : "1.3275E-3",
        "selected" : false,
        "nn_all_BP" : "134",
        "nodeType_all_BP" : "ellipse",
        "name" : "51340",
        "pValue_all_BP" : "2.2551E-4",
        "xx_all_BP" : "9",
        "X_all_BP" : "590",
        "N_all_BP" : "38713",
        "shared_name" : "51340",
        "nodeFontSize_all_BP" : 14
      },
      "position" : {
        "x" : 987.9527349394707,
        "y" : 821.4415774689758
      },
      "selected" : false
    }, {
      "data" : {
        "id" : "2234",
        "nodeSize_all_BP" : 6.0,
        "description_all_BP" : "mitotic cell cycle checkpoint",
        "SUID" : 2234,
        "nodeFillColor_all_BP" : 1.6342625002447013,
        "adjustedPValue_all_BP" : "2.3213E-2",
        "selected" : false,
        "nn_all_BP" : "216",
        "nodeType_all_BP" : "ellipse",
        "name" : "7093",
        "pValue_all_BP" : "6.1996E-3",
        "xx_all_BP" : "9",
        "X_all_BP" : "590",
        "N_all_BP" : "38713",
        "shared_name" : "7093",
        "nodeFontSize_all_BP" : 14
      },
      "position" : {
        "x" : 242.60089778126758,
        "y" : 564.1401858674133
      },
      "selected" : false
    }, {
      "data" : {
        "id" : "2233",
        "nodeSize_all_BP" : 15.491933384829668,
        "description_all_BP" : "negative regulation of hydrolase activity",
        "SUID" : 2233,
        "nodeFillColor_all_BP" : 30.041691710358005,
        "adjustedPValue_all_BP" : "9.0847E-31",
        "selected" : false,
        "nn_all_BP" : "555",
        "nodeType_all_BP" : "ellipse",
        "name" : "51346",
        "pValue_all_BP" : "1.0370E-32",
        "xx_all_BP" : "60",
        "X_all_BP" : "590",
        "N_all_BP" : "38713",
        "shared_name" : "51346",
        "nodeFontSize_all_BP" : 14
      },
      "position" : {
        "x" : 1295.2665777129082,
        "y" : 770.6450686799133
      },
      "selected" : false
    }, {
      "data" : {
        "id" : "2232",
        "nodeSize_all_BP" : 14.696938456699069,
        "description_all_BP" : "negative regulation of peptidase activity",
        "SUID" : 2232,
        "nodeFillColor_all_BP" : 31.152208424775605,
        "adjustedPValue_all_BP" : "7.0435E-32",
        "selected" : false,
        "nn_all_BP" : "411",
        "nodeType_all_BP" : "ellipse",
        "name" : "10466",
        "pValue_all_BP" : "7.5851E-34",
        "xx_all_BP" : "54",
        "X_all_BP" : "590",
        "N_all_BP" : "38713",
        "shared_name" : "10466",
        "nodeFontSize_all_BP" : 14
      },
      "position" : {
        "x" : 1435.5221929472832,
        "y" : 815.8083987580383
      },
      "selected" : false
    }, {
      "data" : {
        "id" : "2231",
        "nodeSize_all_BP" : 6.0,
        "description_all_BP" : "mitotic G1 DNA damage checkpoint",
        "SUID" : 2231,
        "nodeFillColor_all_BP" : 4.408800745306617,
        "adjustedPValue_all_BP" : "3.9012E-5",
        "selected" : false,
        "nn_all_BP" : "81",
        "nodeType_all_BP" : "ellipse",
        "name" : "31571",
        "pValue_all_BP" : "4.1087E-6",
        "xx_all_BP" : "9",
        "X_all_BP" : "590",
        "N_all_BP" : "38713",
        "shared_name" : "31571",
        "nodeFontSize_all_BP" : 14
      },
      "position" : {
        "x" : 119.63831233204883,
        "y" : 714.7136721955383
      },
      "selected" : false
    }, {
      "data" : {
        "id" : "2230",
        "nodeSize_all_BP" : 6.0,
        "description_all_BP" : "signal transduction involved in mitotic G1 DNA damage checkpoint",
        "SUID" : 2230,
        "nodeFillColor_all_BP" : 5.024958086057027,
        "adjustedPValue_all_BP" : "9.4415E-6",
        "selected" : false,
        "nn_all_BP" : "67",
        "nodeType_all_BP" : "ellipse",
        "name" : "72431",
        "pValue_all_BP" : "8.1340E-7",
        "xx_all_BP" : "9",
        "X_all_BP" : "590",
        "N_all_BP" : "38713",
        "shared_name" : "72431",
        "nodeFontSize_all_BP" : 14
      },
      "position" : {
        "x" : 192.62653254689258,
        "y" : 656.661609207257
      },
      "selected" : false
    }, {
      "data" : {
        "id" : "2229",
        "nodeSize_all_BP" : 16.24807680927192,
        "description_all_BP" : "complement activation",
        "SUID" : 2229,
        "nodeFillColor_all_BP" : 68.97923904478927,
        "adjustedPValue_all_BP" : "1.0490E-69",
        "selected" : false,
        "nn_all_BP" : "180",
        "nodeType_all_BP" : "ellipse",
        "name" : "6956",
        "pValue_all_BP" : "9.0370E-73",
        "xx_all_BP" : "66",
        "X_all_BP" : "590",
        "N_all_BP" : "38713",
        "shared_name" : "6956",
        "nodeFontSize_all_BP" : 14
      },
      "position" : {
        "x" : -460.17293644724805,
        "y" : -775.5448116911805
      },
      "selected" : false
    }, {
      "data" : {
        "id" : "2228",
        "nodeSize_all_BP" : 20.8806130178211,
        "description_all_BP" : "cellular developmental process",
        "SUID" : 2228,
        "nodeFillColor_all_BP" : 6.2967284223356685,
        "adjustedPValue_all_BP" : "5.0498E-7",
        "selected" : false,
        "nn_all_BP" : "4244",
        "nodeType_all_BP" : "ellipse",
        "name" : "48869",
        "pValue_all_BP" : "3.5239E-8",
        "xx_all_BP" : "109",
        "X_all_BP" : "590",
        "N_all_BP" : "38713",
        "shared_name" : "48869",
        "nodeFontSize_all_BP" : 14
      },
      "position" : {
        "x" : -688.7014398652168,
        "y" : 324.24016145335077
      },
      "selected" : false
    }, {
      "data" : {
        "id" : "2227",
        "nodeSize_all_BP" : 20.784609690826528,
        "description_all_BP" : "cell differentiation",
        "SUID" : 2227,
        "nodeFillColor_all_BP" : 7.79842244096472,
        "adjustedPValue_all_BP" : "1.5907E-8",
        "selected" : false,
        "nn_all_BP" : "3915",
        "nodeType_all_BP" : "ellipse",
        "name" : "30154",
        "pValue_all_BP" : "8.8732E-10",
        "xx_all_BP" : "108",
        "X_all_BP" : "590",
        "N_all_BP" : "38713",
        "shared_name" : "30154",
        "nodeFontSize_all_BP" : 14
      },
      "position" : {
        "x" : -734.8991327363105,
        "y" : 637.213122879132
      },
      "selected" : false
    }, {
      "data" : {
        "id" : "2226",
        "nodeSize_all_BP" : 9.16515138991168,
        "description_all_BP" : "nucleoside metabolic process",
        "SUID" : 2226,
        "nodeFillColor_all_BP" : 3.094104451647956,
        "adjustedPValue_all_BP" : "8.0518E-4",
        "selected" : false,
        "nn_all_BP" : "548",
        "nodeType_all_BP" : "ellipse",
        "name" : "9116",
        "pValue_all_BP" : "1.2642E-4",
        "xx_all_BP" : "21",
        "X_all_BP" : "590",
        "N_all_BP" : "38713",
        "shared_name" : "9116",
        "nodeFontSize_all_BP" : 14
      },
      "position" : {
        "x" : -71.83436108408887,
        "y" : 37.471500908001644
      },
      "selected" : false
    }, {
      "data" : {
        "id" : "2225",
        "nodeSize_all_BP" : 8.94427190999916,
        "description_all_BP" : "purine nucleoside metabolic process",
        "SUID" : 2225,
        "nodeFillColor_all_BP" : 3.354911903451227,
        "adjustedPValue_all_BP" : "4.4166E-4",
        "selected" : false,
        "nn_all_BP" : "482",
        "nodeType_all_BP" : "ellipse",
        "name" : "42278",
        "pValue_all_BP" : "6.2687E-5",
        "xx_all_BP" : "20",
        "X_all_BP" : "590",
        "N_all_BP" : "38713",
        "shared_name" : "42278",
        "nodeFontSize_all_BP" : 14
      },
      "position" : {
        "x" : 86.43941401661914,
        "y" : 33.96677926646112
      },
      "selected" : false
    }, {
      "data" : {
        "id" : "2224",
        "nodeSize_all_BP" : 13.564659966250536,
        "description_all_BP" : "regulation of cell differentiation",
        "SUID" : 2224,
        "nodeFillColor_all_BP" : 3.2693314220177774,
        "adjustedPValue_all_BP" : "5.3786E-4",
        "selected" : false,
        "nn_all_BP" : "1658",
        "nodeType_all_BP" : "ellipse",
        "name" : "45595",
        "pValue_all_BP" : "7.9700E-5",
        "xx_all_BP" : "46",
        "X_all_BP" : "590",
        "N_all_BP" : "38713",
        "shared_name" : "45595",
        "nodeFontSize_all_BP" : 14
      },
      "position" : {
        "x" : 947.6209478300957,
        "y" : -143.35210844411017
      },
      "selected" : false
    }, {
      "data" : {
        "id" : "2223",
        "nodeSize_all_BP" : 9.591663046625438,
        "description_all_BP" : "positive regulation of cell differentiation",
        "SUID" : 2223,
        "nodeFillColor_all_BP" : 1.5747763930334404,
        "adjustedPValue_all_BP" : "2.6621E-2",
        "selected" : false,
        "nn_all_BP" : "860",
        "nodeType_all_BP" : "ellipse",
        "name" : "45597",
        "pValue_all_BP" : "7.2243E-3",
        "xx_all_BP" : "23",
        "X_all_BP" : "590",
        "N_all_BP" : "38713",
        "shared_name" : "45597",
        "nodeFontSize_all_BP" : 14
      },
      "position" : {
        "x" : 1072.3791265410332,
        "y" : -85.54827543629767
      },
      "selected" : false
    }, {
      "data" : {
        "id" : "2222",
        "nodeSize_all_BP" : 8.94427190999916,
        "description_all_BP" : "ribonucleoside metabolic process",
        "SUID" : 2222,
        "nodeFillColor_all_BP" : 3.072288151666969,
        "adjustedPValue_all_BP" : "8.4667E-4",
        "selected" : false,
        "nn_all_BP" : "510",
        "nodeType_all_BP" : "ellipse",
        "name" : "9119",
        "pValue_all_BP" : "1.3403E-4",
        "xx_all_BP" : "20",
        "X_all_BP" : "590",
        "N_all_BP" : "38713",
        "shared_name" : "9119",
        "nodeFontSize_all_BP" : 14
      },
      "position" : {
        "x" : 58.567870132341795,
        "y" : -11.083225692645328
      },
      "selected" : false
    }, {
      "data" : {
        "id" : "2221",
        "nodeSize_all_BP" : 8.94427190999916,
        "description_all_BP" : "purine ribonucleoside metabolic process",
        "SUID" : 2221,
        "nodeFillColor_all_BP" : 3.388037401490248,
        "adjustedPValue_all_BP" : "4.0923E-4",
        "selected" : false,
        "nn_all_BP" : "479",
        "nodeType_all_BP" : "ellipse",
        "name" : "46128",
        "pValue_all_BP" : "5.7554E-5",
        "xx_all_BP" : "20",
        "X_all_BP" : "590",
        "N_all_BP" : "38713",
        "shared_name" : "46128",
        "nodeFontSize_all_BP" : 14
      },
      "position" : {
        "x" : 141.8708257597832,
        "y" : -104.62882658375861
      },
      "selected" : false
    }, {
      "data" : {
        "id" : "2220",
        "nodeSize_all_BP" : 9.591663046625438,
        "description_all_BP" : "regulation of wound healing",
        "SUID" : 2220,
        "nodeFillColor_all_BP" : 16.20763167391452,
        "adjustedPValue_all_BP" : "6.1997E-17",
        "selected" : false,
        "nn_all_BP" : "124",
        "nodeType_all_BP" : "ellipse",
        "name" : "61041",
        "pValue_all_BP" : "1.5623E-18",
        "xx_all_BP" : "23",
        "X_all_BP" : "590",
        "N_all_BP" : "38713",
        "shared_name" : "61041",
        "nodeFontSize_all_BP" : 14
      },
      "position" : {
        "x" : 820.6631841582207,
        "y" : -413.70075651539923
      },
      "selected" : false
    }, {
      "data" : {
        "id" : "2219",
        "nodeSize_all_BP" : 15.0996688705415,
        "description_all_BP" : "negative regulation of multicellular organismal process",
        "SUID" : 2219,
        "nodeFillColor_all_BP" : 16.112603367976927,
        "adjustedPValue_all_BP" : "7.7161E-17",
        "selected" : false,
        "nn_all_BP" : "951",
        "nodeType_all_BP" : "ellipse",
        "name" : "51241",
        "pValue_all_BP" : "1.9610E-18",
        "xx_all_BP" : "57",
        "X_all_BP" : "590",
        "N_all_BP" : "38713",
        "shared_name" : "51241",
        "nodeFontSize_all_BP" : 14
      },
      "position" : {
        "x" : 675.9148321074395,
        "y" : 106.27672914133905
      },
      "selected" : false
    }, {
      "data" : {
        "id" : "2218",
        "nodeSize_all_BP" : 7.211102550927978,
        "description_all_BP" : "negative regulation of cytokine production",
        "SUID" : 2218,
        "nodeFillColor_all_BP" : 3.8785108468340663,
        "adjustedPValue_all_BP" : "1.3228E-4",
        "selected" : false,
        "nn_all_BP" : "203",
        "nodeType_all_BP" : "ellipse",
        "name" : "1818",
        "pValue_all_BP" : "1.6239E-5",
        "xx_all_BP" : "13",
        "X_all_BP" : "590",
        "N_all_BP" : "38713",
        "shared_name" : "1818",
        "nodeFontSize_all_BP" : 14
      },
      "position" : {
        "x" : 560.962805740252,
        "y" : 280.22792390452264
      },
      "selected" : false
    }, {
      "data" : {
        "id" : "2217",
        "nodeSize_all_BP" : 13.711309200802088,
        "description_all_BP" : "regulation of phosphorylation",
        "SUID" : 2217,
        "nodeFillColor_all_BP" : 3.5590411887527935,
        "adjustedPValue_all_BP" : "2.7603E-4",
        "selected" : false,
        "nn_all_BP" : "1653",
        "nodeType_all_BP" : "ellipse",
        "name" : "42325",
        "pValue_all_BP" : "3.7038E-5",
        "xx_all_BP" : "47",
        "X_all_BP" : "590",
        "N_all_BP" : "38713",
        "shared_name" : "42325",
        "nodeFontSize_all_BP" : 14
      },
      "position" : {
        "x" : 481.8527593535332,
        "y" : 779.5386233674133
      },
      "selected" : false
    }, {
      "data" : {
        "id" : "2216",
        "nodeSize_all_BP" : 13.564659966250536,
        "description_all_BP" : "regulation of protein phosphorylation",
        "SUID" : 2216,
        "nodeFillColor_all_BP" : 3.8696817071295078,
        "adjustedPValue_all_BP" : "1.3500E-4",
        "selected" : false,
        "nn_all_BP" : "1553",
        "nodeType_all_BP" : "ellipse",
        "name" : "1932",
        "pValue_all_BP" : "1.6660E-5",
        "xx_all_BP" : "46",
        "X_all_BP" : "590",
        "N_all_BP" : "38713",
        "shared_name" : "1932",
        "nodeFontSize_all_BP" : 14
      },
      "position" : {
        "x" : 625.475745193377,
        "y" : 810.2789798127258
      },
      "selected" : false
    }, {
      "data" : {
        "id" : "2215",
        "nodeSize_all_BP" : 48.579831205964474,
        "description_all_BP" : "biological_process",
        "SUID" : 2215,
        "nodeFillColor_all_BP" : -0.0,
        "adjustedPValue_all_BP" : "1.0000",
        "selected" : false,
        "nn_all_BP" : "38713",
        "nodeType_all_BP" : "ellipse",
        "name" : "8150",
        "pValue_all_BP" : "1.0000",
        "xx_all_BP" : "590",
        "X_all_BP" : "590",
        "N_all_BP" : "38713",
        "shared_name" : "8150",
        "nodeFontSize_all_BP" : 14
      },
      "position" : {
        "x" : -715.4001092988105,
        "y" : -182.78323027028205
      },
      "selected" : false
    }, {
      "data" : {
        "id" : "2214",
        "nodeSize_all_BP" : 13.856406460551018,
        "description_all_BP" : "reproductive process",
        "SUID" : 2214,
        "nodeFillColor_all_BP" : 7.070981707082913,
        "adjustedPValue_all_BP" : "8.4922E-8",
        "selected" : false,
        "nn_all_BP" : "1242",
        "nodeType_all_BP" : "ellipse",
        "name" : "22414",
        "pValue_all_BP" : "5.2493E-9",
        "xx_all_BP" : "48",
        "X_all_BP" : "590",
        "N_all_BP" : "38713",
        "shared_name" : "22414",
        "nodeFontSize_all_BP" : 14
      },
      "position" : {
        "x" : -901.0405511933418,
        "y" : 15.548381363018734
      },
      "selected" : false
    }, {
      "data" : {
        "id" : "2213",
        "nodeSize_all_BP" : 16.3707055437449,
        "description_all_BP" : "blood coagulation",
        "SUID" : 2213,
        "nodeFillColor_all_BP" : 37.02013551560109,
        "adjustedPValue_all_BP" : "9.5469E-38",
        "selected" : false,
        "nn_all_BP" : "547",
        "nodeType_all_BP" : "ellipse",
        "name" : "7596",
        "pValue_all_BP" : "6.7855E-40",
        "xx_all_BP" : "67",
        "X_all_BP" : "590",
        "N_all_BP" : "38713",
        "shared_name" : "7596",
        "nodeFontSize_all_BP" : 14
      },
      "position" : {
        "x" : -693.3192377167793,
        "y" : -245.12397428883673
      },
      "selected" : false
    }, {
      "data" : {
        "id" : "2212",
        "nodeSize_all_BP" : 13.114877048604,
        "description_all_BP" : "platelet activation",
        "SUID" : 2212,
        "nodeFillColor_all_BP" : 28.88629848649643,
        "adjustedPValue_all_BP" : "1.2993E-29",
        "selected" : false,
        "nn_all_BP" : "258",
        "nodeType_all_BP" : "ellipse",
        "name" : "30168",
        "pValue_all_BP" : "1.5951E-31",
        "xx_all_BP" : "43",
        "X_all_BP" : "590",
        "N_all_BP" : "38713",
        "shared_name" : "30168",
        "nodeFontSize_all_BP" : 14
      },
      "position" : {
        "x" : -512.814293869123,
        "y" : -424.1144222868836
      },
      "selected" : false
    }, {
      "data" : {
        "id" : "2211",
        "nodeSize_all_BP" : 16.1245154965971,
        "description_all_BP" : "cell adhesion",
        "SUID" : 2211,
        "nodeFillColor_all_BP" : 10.666706526205498,
        "adjustedPValue_all_BP" : "2.1542E-11",
        "selected" : false,
        "nn_all_BP" : "1594",
        "nodeType_all_BP" : "ellipse",
        "name" : "7155",
        "pValue_all_BP" : "8.0268E-13",
        "xx_all_BP" : "65",
        "X_all_BP" : "590",
        "N_all_BP" : "38713",
        "shared_name" : "7155",
        "nodeFontSize_all_BP" : 14
      },
      "position" : {
        "x" : -516.4122552949043,
        "y" : -681.900646652118
      },
      "selected" : false
    }, {
      "data" : {
        "id" : "2210",
        "nodeSize_all_BP" : 13.856406460551018,
        "description_all_BP" : "carbohydrate derivative metabolic process",
        "SUID" : 2210,
        "nodeFillColor_all_BP" : 3.6087444954116594,
        "adjustedPValue_all_BP" : "2.4618E-4",
        "selected" : false,
        "nn_all_BP" : "1692",
        "nodeType_all_BP" : "ellipse",
        "name" : "1901135",
        "pValue_all_BP" : "3.2343E-5",
        "xx_all_BP" : "48",
        "X_all_BP" : "590",
        "N_all_BP" : "38713",
        "shared_name" : "1901135",
        "nodeFontSize_all_BP" : 14
      },
      "position" : {
        "x" : -114.92205143748242,
        "y" : 107.30196717844842
      },
      "selected" : false
    }, {
      "data" : {
        "id" : "2209",
        "nodeSize_all_BP" : 6.0,
        "description_all_BP" : "regulation of cell cycle arrest",
        "SUID" : 2209,
        "nodeFillColor_all_BP" : 3.2192035919002935,
        "adjustedPValue_all_BP" : "6.0367E-4",
        "selected" : false,
        "nn_all_BP" : "119",
        "nodeType_all_BP" : "ellipse",
        "name" : "71156",
        "pValue_all_BP" : "9.1401E-5",
        "xx_all_BP" : "9",
        "X_all_BP" : "590",
        "N_all_BP" : "38713",
        "shared_name" : "71156",
        "nodeFontSize_all_BP" : 14
      },
      "position" : {
        "x" : 733.0600347441582,
        "y" : 506.6041140900695
      },
      "selected" : false
    }, {
      "data" : {
        "id" : "2208",
        "nodeSize_all_BP" : 5.656854249492381,
        "description_all_BP" : "positive regulation of cell cycle arrest",
        "SUID" : 2208,
        "nodeFillColor_all_BP" : 3.42815238277525,
        "adjustedPValue_all_BP" : "3.7312E-4",
        "selected" : false,
        "nn_all_BP" : "86",
        "nodeType_all_BP" : "ellipse",
        "name" : "71158",
        "pValue_all_BP" : "5.1914E-5",
        "xx_all_BP" : "8",
        "X_all_BP" : "590",
        "N_all_BP" : "38713",
        "shared_name" : "71158",
        "nodeFontSize_all_BP" : 14
      },
      "position" : {
        "x" : 578.7128667754082,
        "y" : 431.7419009553039
      },
      "selected" : false
    }, {
      "data" : {
        "id" : "2207",
        "nodeSize_all_BP" : 15.362291495737216,
        "description_all_BP" : "single-organism catabolic process",
        "SUID" : 2207,
        "nodeFillColor_all_BP" : 10.955350028139977,
        "adjustedPValue_all_BP" : "1.1083E-11",
        "selected" : false,
        "nn_all_BP" : "1337",
        "nodeType_all_BP" : "ellipse",
        "name" : "44712",
        "pValue_all_BP" : "3.9624E-13",
        "xx_all_BP" : "59",
        "X_all_BP" : "590",
        "N_all_BP" : "38713",
        "shared_name" : "44712",
        "nodeFontSize_all_BP" : 14
      },
      "position" : {
        "x" : -203.17508793650586,
        "y" : -119.50593229664923
      },
      "selected" : false
    }, {
      "data" : {
        "id" : "2206",
        "nodeSize_all_BP" : 5.656854249492381,
        "description_all_BP" : "hydrogen peroxide catabolic process",
        "SUID" : 2206,
        "nodeFillColor_all_BP" : 8.226783121038109,
        "adjustedPValue_all_BP" : "5.9322E-9",
        "selected" : false,
        "nn_all_BP" : "20",
        "nodeType_all_BP" : "ellipse",
        "name" : "42744",
        "pValue_all_BP" : "2.9770E-10",
        "xx_all_BP" : "8",
        "X_all_BP" : "590",
        "N_all_BP" : "38713",
        "shared_name" : "42744",
        "nodeFontSize_all_BP" : 14
      },
      "position" : {
        "x" : -281.5593042450996,
        "y" : 34.26489213572381
      },
      "selected" : false
    }, {
      "data" : {
        "id" : "2205",
        "nodeSize_all_BP" : 8.246211251235321,
        "description_all_BP" : "positive regulation of mitochondrion organization",
        "SUID" : 2205,
        "nodeFillColor_all_BP" : 4.62572198892023,
        "adjustedPValue_all_BP" : "2.3674E-5",
        "selected" : false,
        "nn_all_BP" : "286",
        "nodeType_all_BP" : "ellipse",
        "name" : "10822",
        "pValue_all_BP" : "2.3353E-6",
        "xx_all_BP" : "17",
        "X_all_BP" : "590",
        "N_all_BP" : "38713",
        "shared_name" : "10822",
        "nodeFontSize_all_BP" : 14
      },
      "position" : {
        "x" : 683.8564214629082,
        "y" : -380.44208952321173
      },
      "selected" : false
    }, {
      "data" : {
        "id" : "2204",
        "nodeSize_all_BP" : 4.898979485566356,
        "description_all_BP" : "positive regulation of mitochondrial outer membrane permeabilization involved in apoptotic signaling pathway",
        "SUID" : 2204,
        "nodeFillColor_all_BP" : 4.01316812111113,
        "adjustedPValue_all_BP" : "9.7013E-5",
        "selected" : false,
        "nn_all_BP" : "34",
        "nodeType_all_BP" : "ellipse",
        "name" : "1901030",
        "pValue_all_BP" : "1.1429E-5",
        "xx_all_BP" : "6",
        "X_all_BP" : "590",
        "N_all_BP" : "38713",
        "shared_name" : "1901030",
        "nodeFontSize_all_BP" : 14
      },
      "position" : {
        "x" : 490.0916509550957,
        "y" : -337.64924284352423
      },
      "selected" : false
    }, {
      "data" : {
        "id" : "2203",
        "nodeSize_all_BP" : 25.37715508089904,
        "description_all_BP" : "single organism signaling",
        "SUID" : 2203,
        "nodeFillColor_all_BP" : 1.79781259281639,
        "adjustedPValue_all_BP" : "1.5929E-2",
        "selected" : false,
        "nn_all_BP" : "8745",
        "nodeType_all_BP" : "ellipse",
        "name" : "44700",
        "pValue_all_BP" : "4.0140E-3",
        "xx_all_BP" : "161",
        "X_all_BP" : "590",
        "N_all_BP" : "38713",
        "shared_name" : "44700",
        "nodeFontSize_all_BP" : 14
      },
      "position" : {
        "x" : -449.94820500193555,
        "y" : -103.01096769703986
      },
      "selected" : false
    }, {
      "data" : {
        "id" : "2202",
        "nodeSize_all_BP" : 24.899799195977465,
        "description_all_BP" : "signal transduction",
        "SUID" : 2202,
        "nodeFillColor_all_BP" : 2.401517190525339,
        "adjustedPValue_all_BP" : "3.9672E-3",
        "selected" : false,
        "nn_all_BP" : "8061",
        "nodeType_all_BP" : "ellipse",
        "name" : "7165",
        "pValue_all_BP" : "8.0830E-4",
        "xx_all_BP" : "155",
        "X_all_BP" : "590",
        "N_all_BP" : "38713",
        "shared_name" : "7165",
        "nodeFontSize_all_BP" : 14
      },
      "position" : {
        "x" : -94.62828160105664,
        "y" : -185.07537504567267
      },
      "selected" : false
    }, {
      "data" : {
        "id" : "2201",
        "nodeSize_all_BP" : 10.770329614269007,
        "description_all_BP" : "regulation of apoptotic signaling pathway",
        "SUID" : 2201,
        "nodeFillColor_all_BP" : 9.622498358577397,
        "adjustedPValue_all_BP" : "2.3851E-10",
        "selected" : false,
        "nn_all_BP" : "408",
        "nodeType_all_BP" : "ellipse",
        "name" : "2001233",
        "pValue_all_BP" : "1.0017E-11",
        "xx_all_BP" : "29",
        "X_all_BP" : "590",
        "N_all_BP" : "38713",
        "shared_name" : "2001233",
        "nodeFontSize_all_BP" : 14
      },
      "position" : {
        "x" : 534.6041021269707,
        "y" : -485.634289230243
      },
      "selected" : false
    }, {
      "data" : {
        "id" : "2200",
        "nodeSize_all_BP" : 4.898979485566356,
        "description_all_BP" : "regulation of mitochondrial outer membrane permeabilization involved in apoptotic signaling pathway",
        "SUID" : 2200,
        "nodeFillColor_all_BP" : 3.5833490398394936,
        "adjustedPValue_all_BP" : "2.6101E-4",
        "selected" : false,
        "nn_all_BP" : "41",
        "nodeType_all_BP" : "ellipse",
        "name" : "1901028",
        "pValue_all_BP" : "3.4910E-5",
        "xx_all_BP" : "6",
        "X_all_BP" : "590",
        "N_all_BP" : "38713",
        "shared_name" : "1901028",
        "nodeFontSize_all_BP" : 14
      },
      "position" : {
        "x" : 504.0126714629082,
        "y" : -248.93275114430548
      },
      "selected" : false
    }, {
      "data" : {
        "id" : "2199",
        "nodeSize_all_BP" : 10.954451150103322,
        "description_all_BP" : "neuron differentiation",
        "SUID" : 2199,
        "nodeFillColor_all_BP" : 1.6030392490215994,
        "adjustedPValue_all_BP" : "2.4944E-2",
        "selected" : false,
        "nn_all_BP" : "1209",
        "nodeType_all_BP" : "ellipse",
        "name" : "30182",
        "pValue_all_BP" : "6.7423E-3",
        "xx_all_BP" : "30",
        "X_all_BP" : "590",
        "N_all_BP" : "38713",
        "shared_name" : "30182",
        "nodeFontSize_all_BP" : 14
      },
      "position" : {
        "x" : -636.4104242402168,
        "y" : 723.0107913361633
      },
      "selected" : false
    }, {
      "data" : {
        "id" : "2198",
        "nodeSize_all_BP" : 10.770329614269007,
        "description_all_BP" : "neuron development",
        "SUID" : 2198,
        "nodeFillColor_all_BP" : 2.538098441841018,
        "adjustedPValue_all_BP" : "2.8967E-3",
        "selected" : false,
        "nn_all_BP" : "973",
        "nodeType_all_BP" : "ellipse",
        "name" : "48666",
        "pValue_all_BP" : "5.4777E-4",
        "xx_all_BP" : "29",
        "X_all_BP" : "590",
        "N_all_BP" : "38713",
        "shared_name" : "48666",
        "nodeFontSize_all_BP" : 14
      },
      "position" : {
        "x" : -632.5498285370918,
        "y" : 543.4282718049133
      },
      "selected" : false
    }, {
      "data" : {
        "id" : "2197",
        "nodeSize_all_BP" : 4.47213595499958,
        "description_all_BP" : "response to interleukin-4",
        "SUID" : 2197,
        "nodeFillColor_all_BP" : 3.1877878408726503,
        "adjustedPValue_all_BP" : "6.4895E-4",
        "selected" : false,
        "nn_all_BP" : "31",
        "nodeType_all_BP" : "ellipse",
        "name" : "70670",
        "pValue_all_BP" : "9.8957E-5",
        "xx_all_BP" : "5",
        "X_all_BP" : "590",
        "N_all_BP" : "38713",
        "shared_name" : "70670",
        "nodeFontSize_all_BP" : 14
      },
      "position" : {
        "x" : -1779.4431390839668,
        "y" : -913.6702999724305
      },
      "selected" : false
    }, {
      "data" : {
        "id" : "2196",
        "nodeSize_all_BP" : 4.47213595499958,
        "description_all_BP" : "cellular response to interleukin-4",
        "SUID" : 2196,
        "nodeFillColor_all_BP" : 3.5239890650327004,
        "adjustedPValue_all_BP" : "2.9923E-4",
        "selected" : false,
        "nn_all_BP" : "26",
        "nodeType_all_BP" : "ellipse",
        "name" : "71353",
        "pValue_all_BP" : "4.0796E-5",
        "xx_all_BP" : "5",
        "X_all_BP" : "590",
        "N_all_BP" : "38713",
        "shared_name" : "71353",
        "nodeFontSize_all_BP" : 14
      },
      "position" : {
        "x" : -1730.5716791230293,
        "y" : -813.8660397185242
      },
      "selected" : false
    }, {
      "data" : {
        "id" : "2195",
        "nodeSize_all_BP" : 20.688160865577203,
        "description_all_BP" : "cellular protein metabolic process",
        "SUID" : 2195,
        "nodeFillColor_all_BP" : 0.2087067013999263,
        "adjustedPValue_all_BP" : "6.1843E-1",
        "selected" : false,
        "nn_all_BP" : "7060",
        "nodeType_all_BP" : "ellipse",
        "name" : "44267",
        "pValue_all_BP" : "5.4258E-1",
        "xx_all_BP" : "107",
        "X_all_BP" : "590",
        "N_all_BP" : "38713",
        "shared_name" : "44267",
        "nodeFontSize_all_BP" : 14
      },
      "position" : {
        "x" : 366.9278631132988,
        "y" : 206.13974336253045
      },
      "selected" : false
    }, {
      "data" : {
        "id" : "2194",
        "nodeSize_all_BP" : 10.583005244258363,
        "description_all_BP" : "regulation of protein processing",
        "SUID" : 2194,
        "nodeFillColor_all_BP" : 24.423613295300605,
        "adjustedPValue_all_BP" : "3.7704E-25",
        "selected" : false,
        "nn_all_BP" : "105",
        "nodeType_all_BP" : "ellipse",
        "name" : "70613",
        "pValue_all_BP" : "5.7656E-27",
        "xx_all_BP" : "28",
        "X_all_BP" : "590",
        "N_all_BP" : "38713",
        "shared_name" : "70613",
        "nodeFontSize_all_BP" : 14
      },
      "position" : {
        "x" : 1271.1105718535332,
        "y" : 589.922351394757
      },
      "selected" : false
    }, {
      "data" : {
        "id" : "2193",
        "nodeSize_all_BP" : 5.291502622129181,
        "description_all_BP" : "positive regulation of protein processing",
        "SUID" : 2193,
        "nodeFillColor_all_BP" : 7.084445028252975,
        "adjustedPValue_all_BP" : "8.2329E-8",
        "selected" : false,
        "nn_all_BP" : "18",
        "nodeType_all_BP" : "ellipse",
        "name" : "10954",
        "pValue_all_BP" : "5.0713E-9",
        "xx_all_BP" : "7",
        "X_all_BP" : "590",
        "N_all_BP" : "38713",
        "shared_name" : "10954",
        "nodeFontSize_all_BP" : 14
      },
      "position" : {
        "x" : 1277.7410650175957,
        "y" : 829.565417801007
      },
      "selected" : false
    }, {
      "data" : {
        "id" : "2192",
        "nodeSize_all_BP" : 24.899799195977465,
        "description_all_BP" : "multicellular organismal development",
        "SUID" : 2192,
        "nodeFillColor_all_BP" : 14.212767370742956,
        "adjustedPValue_all_BP" : "6.1268E-15",
        "selected" : false,
        "nn_all_BP" : "5272",
        "nodeType_all_BP" : "ellipse",
        "name" : "7275",
        "pValue_all_BP" : "1.7418E-16",
        "xx_all_BP" : "155",
        "X_all_BP" : "590",
        "N_all_BP" : "38713",
        "shared_name" : "7275",
        "nodeFontSize_all_BP" : 14
      },
      "position" : {
        "x" : -938.0376215058418,
        "y" : 343.129870926007
      },
      "selected" : false
    }, {
      "data" : {
        "id" : "2191",
        "nodeSize_all_BP" : 23.748684174075834,
        "description_all_BP" : "system development",
        "SUID" : 2191,
        "nodeFillColor_all_BP" : 14.212767370742956,
        "adjustedPValue_all_BP" : "6.1268E-15",
        "selected" : false,
        "nn_all_BP" : "4586",
        "nodeType_all_BP" : "ellipse",
        "name" : "48731",
        "pValue_all_BP" : "1.7340E-16",
        "xx_all_BP" : "141",
        "X_all_BP" : "590",
        "N_all_BP" : "38713",
        "shared_name" : "48731",
        "nodeFontSize_all_BP" : 14
      },
      "position" : {
        "x" : -1043.6263666230293,
        "y" : 624.6726565705383
      },
      "selected" : false
    }, {
      "data" : {
        "id" : "2190",
        "nodeSize_all_BP" : 8.0,
        "description_all_BP" : "cell junction assembly",
        "SUID" : 2190,
        "nodeFillColor_all_BP" : 6.0666976193316255,
        "adjustedPValue_all_BP" : "8.5763E-7",
        "selected" : false,
        "nn_all_BP" : "195",
        "nodeType_all_BP" : "ellipse",
        "name" : "34329",
        "pValue_all_BP" : "6.2434E-8",
        "xx_all_BP" : "16",
        "X_all_BP" : "590",
        "N_all_BP" : "38713",
        "shared_name" : "34329",
        "nodeFontSize_all_BP" : 14
      },
      "position" : {
        "x" : -838.5116205292793,
        "y" : -493.64204069508673
      },
      "selected" : false
    }, {
      "data" : {
        "id" : "2189",
        "nodeSize_all_BP" : 30.331501776206203,
        "description_all_BP" : "cellular metabolic process",
        "SUID" : 2189,
        "nodeFillColor_all_BP" : 0.04073521888035734,
        "adjustedPValue_all_BP" : "9.1047E-1",
        "selected" : false,
        "nn_all_BP" : "15967",
        "nodeType_all_BP" : "ellipse",
        "name" : "44237",
        "pValue_all_BP" : "8.7850E-1",
        "xx_all_BP" : "230",
        "X_all_BP" : "590",
        "N_all_BP" : "38713",
        "shared_name" : "44237",
        "nodeFontSize_all_BP" : 14
      },
      "position" : {
        "x" : -175.48490238963086,
        "y" : -54.554645980731266
      },
      "selected" : false
    }, {
      "data" : {
        "id" : "2188",
        "nodeSize_all_BP" : 10.770329614269007,
        "description_all_BP" : "generation of precursor metabolites and energy",
        "SUID" : 2188,
        "nodeFillColor_all_BP" : 6.375260051621483,
        "adjustedPValue_all_BP" : "4.2144E-7",
        "selected" : false,
        "nn_all_BP" : "577",
        "nodeType_all_BP" : "ellipse",
        "name" : "6091",
        "pValue_all_BP" : "2.8774E-8",
        "xx_all_BP" : "29",
        "X_all_BP" : "590",
        "N_all_BP" : "38713",
        "shared_name" : "6091",
        "nodeFontSize_all_BP" : 14
      },
      "position" : {
        "x" : -22.479866989240236,
        "y" : -222.80630155934455
      },
      "selected" : false
    }, {
      "data" : {
        "id" : "2187",
        "nodeSize_all_BP" : 4.47213595499958,
        "description_all_BP" : "positive regulation of steroid metabolic process",
        "SUID" : 2187,
        "nodeFillColor_all_BP" : 3.5980423689641485,
        "adjustedPValue_all_BP" : "2.5232E-4",
        "selected" : false,
        "nn_all_BP" : "25",
        "nodeType_all_BP" : "ellipse",
        "name" : "45940",
        "pValue_all_BP" : "3.3368E-5",
        "xx_all_BP" : "5",
        "X_all_BP" : "590",
        "N_all_BP" : "38713",
        "shared_name" : "45940",
        "nodeFontSize_all_BP" : 14
      },
      "position" : {
        "x" : 549.2155523222832,
        "y" : 1102.682849441632
      },
      "selected" : false
    }, {
      "data" : {
        "id" : "2186",
        "nodeSize_all_BP" : 4.47213595499958,
        "description_all_BP" : "positive regulation of cholesterol esterification",
        "SUID" : 2186,
        "nodeFillColor_all_BP" : 5.886204543802001,
        "adjustedPValue_all_BP" : "1.2996E-6",
        "selected" : false,
        "nn_all_BP" : "9",
        "nodeType_all_BP" : "ellipse",
        "name" : "10873",
        "pValue_all_BP" : "9.6844E-8",
        "xx_all_BP" : "5",
        "X_all_BP" : "590",
        "N_all_BP" : "38713",
        "shared_name" : "10873",
        "nodeFontSize_all_BP" : 14
      },
      "position" : {
        "x" : 567.4251470488457,
        "y" : 968.9413333283508
      },
      "selected" : false
    }, {
      "data" : {
        "id" : "2185",
        "nodeSize_all_BP" : 9.591663046625438,
        "description_all_BP" : "vasculature development",
        "SUID" : 2185,
        "nodeFillColor_all_BP" : 4.330942106457205,
        "adjustedPValue_all_BP" : "4.6672E-5",
        "selected" : false,
        "nn_all_BP" : "512",
        "nodeType_all_BP" : "ellipse",
        "name" : "1944",
        "pValue_all_BP" : "5.0864E-6",
        "xx_all_BP" : "23",
        "X_all_BP" : "590",
        "N_all_BP" : "38713",
        "shared_name" : "1944",
        "nodeFontSize_all_BP" : 14
      },
      "position" : {
        "x" : -1075.0635004120918,
        "y" : 726.7945437775695
      },
      "selected" : false
    }, {
      "data" : {
        "id" : "2184",
        "nodeSize_all_BP" : 9.591663046625438,
        "description_all_BP" : "blood vessel development",
        "SUID" : 2184,
        "nodeFillColor_all_BP" : 4.589846879174227,
        "adjustedPValue_all_BP" : "2.5713E-5",
        "selected" : false,
        "nn_all_BP" : "491",
        "nodeType_all_BP" : "ellipse",
        "name" : "1568",
        "pValue_all_BP" : "2.5530E-6",
        "xx_all_BP" : "23",
        "X_all_BP" : "590",
        "N_all_BP" : "38713",
        "shared_name" : "1568",
        "nodeFontSize_all_BP" : 14
      },
      "position" : {
        "x" : -990.3436517792793,
        "y" : 575.8170047150695
      },
      "selected" : false
    }, {
      "data" : {
        "id" : "2183",
        "nodeSize_all_BP" : 6.0,
        "description_all_BP" : "regulation of tumor necrosis factor superfamily cytokine production",
        "SUID" : 2183,
        "nodeFillColor_all_BP" : 4.0366517634604495,
        "adjustedPValue_all_BP" : "9.1907E-5",
        "selected" : false,
        "nn_all_BP" : "91",
        "nodeType_all_BP" : "ellipse",
        "name" : "1903555",
        "pValue_all_BP" : "1.0788E-5",
        "xx_all_BP" : "9",
        "X_all_BP" : "590",
        "N_all_BP" : "38713",
        "shared_name" : "1903555",
        "nodeFontSize_all_BP" : 14
      },
      "position" : {
        "x" : 415.74198054493945,
        "y" : 667.211413894757
      },
      "selected" : false
    }, {
      "data" : {
        "id" : "2182",
        "nodeSize_all_BP" : 4.898979485566356,
        "description_all_BP" : "positive regulation of tumor necrosis factor superfamily cytokine production",
        "SUID" : 2182,
        "nodeFillColor_all_BP" : 3.14905744305335,
        "adjustedPValue_all_BP" : "7.0948E-4",
        "selected" : false,
        "nn_all_BP" : "50",
        "nodeType_all_BP" : "ellipse",
        "name" : "1903557",
        "pValue_all_BP" : "1.0987E-4",
        "xx_all_BP" : "6",
        "X_all_BP" : "590",
        "N_all_BP" : "38713",
        "shared_name" : "1903557",
        "nodeFontSize_all_BP" : 14
      },
      "position" : {
        "x" : 416.1970281523613,
        "y" : 800.3049807892883
      },
      "selected" : false
    }, {
      "data" : {
        "id" : "2181",
        "nodeSize_all_BP" : 13.2664991614216,
        "description_all_BP" : "negative regulation of cell death",
        "SUID" : 2181,
        "nodeFillColor_all_BP" : 8.07256543899782,
        "adjustedPValue_all_BP" : "8.4613E-9",
        "selected" : false,
        "nn_all_BP" : "997",
        "nodeType_all_BP" : "ellipse",
        "name" : "60548",
        "pValue_all_BP" : "4.4466E-10",
        "xx_all_BP" : "44",
        "X_all_BP" : "590",
        "N_all_BP" : "38713",
        "shared_name" : "60548",
        "nodeFontSize_all_BP" : 14
      },
      "position" : {
        "x" : 784.9326543730645,
        "y" : -215.1509670866883
      },
      "selected" : false
    }, {
      "data" : {
        "id" : "2180",
        "nodeSize_all_BP" : 12.806248474865697,
        "description_all_BP" : "negative regulation of programmed cell death",
        "SUID" : 2180,
        "nodeFillColor_all_BP" : 7.393806495913235,
        "adjustedPValue_all_BP" : "4.0383E-8",
        "selected" : false,
        "nn_all_BP" : "938",
        "nodeType_all_BP" : "ellipse",
        "name" : "43069",
        "pValue_all_BP" : "2.3483E-9",
        "xx_all_BP" : "41",
        "X_all_BP" : "590",
        "N_all_BP" : "38713",
        "shared_name" : "43069",
        "nodeFontSize_all_BP" : 14
      },
      "position" : {
        "x" : 762.0828618925957,
        "y" : -476.53001066578986
      },
      "selected" : false
    }, {
      "data" : {
        "id" : "2179",
        "nodeSize_all_BP" : 7.211102550927978,
        "description_all_BP" : "positive regulation of cell development",
        "SUID" : 2179,
        "nodeFillColor_all_BP" : 1.0409875127483113,
        "adjustedPValue_all_BP" : "9.0994E-2",
        "selected" : false,
        "nn_all_BP" : "486",
        "nodeType_all_BP" : "ellipse",
        "name" : "10720",
        "pValue_all_BP" : "3.7158E-2",
        "xx_all_BP" : "13",
        "X_all_BP" : "590",
        "N_all_BP" : "38713",
        "shared_name" : "10720",
        "nodeFontSize_all_BP" : 14
      },
      "position" : {
        "x" : 1222.9661626738457,
        "y" : -134.87701078786017
      },
      "selected" : false
    }, {
      "data" : {
        "id" : "2178",
        "nodeSize_all_BP" : 7.211102550927978,
        "description_all_BP" : "negative regulation of multi-organism process",
        "SUID" : 2178,
        "nodeFillColor_all_BP" : 5.223037215215868,
        "adjustedPValue_all_BP" : "5.9836E-6",
        "selected" : false,
        "nn_all_BP" : "148",
        "nodeType_all_BP" : "ellipse",
        "name" : "43901",
        "pValue_all_BP" : "4.9101E-7",
        "xx_all_BP" : "13",
        "X_all_BP" : "590",
        "N_all_BP" : "38713",
        "shared_name" : "43901",
        "nodeFontSize_all_BP" : 14
      },
      "position" : {
        "x" : 1145.3328618925957,
        "y" : 123.15503266917108
      },
      "selected" : false
    }, {
      "data" : {
        "id" : "2177",
        "nodeSize_all_BP" : 27.27636339397171,
        "description_all_BP" : "developmental process",
        "SUID" : 2177,
        "nodeFillColor_all_BP" : 16.597999340989134,
        "adjustedPValue_all_BP" : "2.5235E-17",
        "selected" : false,
        "nn_all_BP" : "6500",
        "nodeType_all_BP" : "ellipse",
        "name" : "32502",
        "pValue_all_BP" : "6.1959E-19",
        "xx_all_BP" : "186",
        "X_all_BP" : "590",
        "N_all_BP" : "38713",
        "shared_name" : "32502",
        "nodeFontSize_all_BP" : 14
      },
      "position" : {
        "x" : -874.1472406464668,
        "y" : 214.5823550568664
      },
      "selected" : false
    }, {
      "data" : {
        "id" : "2176",
        "nodeSize_all_BP" : 9.797958971132712,
        "description_all_BP" : "developmental process involved in reproduction",
        "SUID" : 2176,
        "nodeFillColor_all_BP" : 3.3479953793480015,
        "adjustedPValue_all_BP" : "4.4875E-4",
        "selected" : false,
        "nn_all_BP" : "643",
        "nodeType_all_BP" : "ellipse",
        "name" : "3006",
        "pValue_all_BP" : "6.4273E-5",
        "xx_all_BP" : "24",
        "X_all_BP" : "590",
        "N_all_BP" : "38713",
        "shared_name" : "3006",
        "nodeFontSize_all_BP" : 14
      },
      "position" : {
        "x" : -1015.7308588105293,
        "y" : 229.8632388459289
      },
      "selected" : false
    }, {
      "data" : {
        "id" : "2175",
        "nodeSize_all_BP" : 21.72556098240043,
        "description_all_BP" : "positive regulation of metabolic process",
        "SUID" : 2175,
        "nodeFillColor_all_BP" : 7.093115941298282,
        "adjustedPValue_all_BP" : "8.0702E-8",
        "selected" : false,
        "nn_all_BP" : "4554",
        "nodeType_all_BP" : "ellipse",
        "name" : "9893",
        "pValue_all_BP" : "4.9363E-9",
        "xx_all_BP" : "118",
        "X_all_BP" : "590",
        "N_all_BP" : "38713",
        "shared_name" : "9893",
        "nodeFontSize_all_BP" : 14
      },
      "position" : {
        "x" : 806.709876052752,
        "y" : 714.8918948517883
      },
      "selected" : false
    }, {
      "data" : {
        "id" : "2174",
        "nodeSize_all_BP" : 13.2664991614216,
        "description_all_BP" : "positive regulation of biosynthetic process",
        "SUID" : 2174,
        "nodeFillColor_all_BP" : 1.4290142159675785,
        "adjustedPValue_all_BP" : "3.7238E-2",
        "selected" : false,
        "nn_all_BP" : "2009",
        "nodeType_all_BP" : "ellipse",
        "name" : "9891",
        "pValue_all_BP" : "1.0715E-2",
        "xx_all_BP" : "44",
        "X_all_BP" : "590",
        "N_all_BP" : "38713",
        "shared_name" : "9891",
        "nodeFontSize_all_BP" : 14
      },
      "position" : {
        "x" : 774.248694412127,
        "y" : 1016.2278323517883
      },
      "selected" : false
    }, {
      "data" : {
        "id" : "2173",
        "nodeSize_all_BP" : 15.748015748023622,
        "description_all_BP" : "cellular protein modification process",
        "SUID" : 2173,
        "nodeFillColor_all_BP" : -0.0,
        "adjustedPValue_all_BP" : "1.0000",
        "selected" : false,
        "nn_all_BP" : "5183",
        "nodeType_all_BP" : "ellipse",
        "name" : "6464",
        "pValue_all_BP" : "9.8568E-1",
        "xx_all_BP" : "62",
        "X_all_BP" : "590",
        "N_all_BP" : "38713",
        "shared_name" : "6464",
        "nodeFontSize_all_BP" : 14
      },
      "position" : {
        "x" : 824.4609136504082,
        "y" : 311.50624421702264
      },
      "selected" : false
    }, {
      "data" : {
        "id" : "2172",
        "nodeSize_all_BP" : 8.717797887081348,
        "description_all_BP" : "negative regulation of blood coagulation",
        "SUID" : 2172,
        "nodeFillColor_all_BP" : 20.703268907685242,
        "adjustedPValue_all_BP" : "1.9803E-21",
        "selected" : false,
        "nn_all_BP" : "45",
        "nodeType_all_BP" : "ellipse",
        "name" : "30195",
        "pValue_all_BP" : "3.7960E-23",
        "xx_all_BP" : "19",
        "X_all_BP" : "590",
        "N_all_BP" : "38713",
        "shared_name" : "30195",
        "nodeFontSize_all_BP" : 14
      },
      "position" : {
        "x" : 733.9795293730645,
        "y" : -249.30958219899298
      },
      "selected" : false
    }, {
      "data" : {
        "id" : "2171",
        "nodeSize_all_BP" : 5.291502622129181,
        "description_all_BP" : "regulation of cholesterol transport",
        "SUID" : 2171,
        "nodeFillColor_all_BP" : 4.645495351209395,
        "adjustedPValue_all_BP" : "2.2621E-5",
        "selected" : false,
        "nn_all_BP" : "40",
        "nodeType_all_BP" : "ellipse",
        "name" : "32374",
        "pValue_all_BP" : "2.2216E-6",
        "xx_all_BP" : "7",
        "X_all_BP" : "590",
        "N_all_BP" : "38713",
        "shared_name" : "32374",
        "nodeFontSize_all_BP" : 14
      },
      "position" : {
        "x" : 140.2885961455254,
        "y" : 934.594470535382
      },
      "selected" : false
    }, {
      "data" : {
        "id" : "2170",
        "nodeSize_all_BP" : 4.0,
        "description_all_BP" : "positive regulation of cholesterol transport",
        "SUID" : 2170,
        "nodeFillColor_all_BP" : 3.1512878565982723,
        "adjustedPValue_all_BP" : "7.0585E-4",
        "selected" : false,
        "nn_all_BP" : "17",
        "nodeType_all_BP" : "ellipse",
        "name" : "32376",
        "pValue_all_BP" : "1.0855E-4",
        "xx_all_BP" : "4",
        "X_all_BP" : "590",
        "N_all_BP" : "38713",
        "shared_name" : "32376",
        "nodeFontSize_all_BP" : 14
      },
      "position" : {
        "x" : 74.12694453419726,
        "y" : 847.016101394757
      },
      "selected" : false
    }, {
      "data" : {
        "id" : "2169",
        "nodeSize_all_BP" : 8.246211251235321,
        "description_all_BP" : "regulation of epithelial cell proliferation",
        "SUID" : 2169,
        "nodeFillColor_all_BP" : 4.754173664134283,
        "adjustedPValue_all_BP" : "1.7613E-5",
        "selected" : false,
        "nn_all_BP" : "279",
        "nodeType_all_BP" : "ellipse",
        "name" : "50678",
        "pValue_all_BP" : "1.6691E-6",
        "xx_all_BP" : "17",
        "X_all_BP" : "590",
        "N_all_BP" : "38713",
        "shared_name" : "50678",
        "nodeFontSize_all_BP" : 14
      },
      "position" : {
        "x" : 645.121008865252,
        "y" : 401.52080110178827
      },
      "selected" : false
    }, {
      "data" : {
        "id" : "2168",
        "nodeSize_all_BP" : 6.0,
        "description_all_BP" : "negative regulation of epithelial cell proliferation",
        "SUID" : 2168,
        "nodeFillColor_all_BP" : 3.340443702498101,
        "adjustedPValue_all_BP" : "4.5662E-4",
        "selected" : false,
        "nn_all_BP" : "114",
        "nodeType_all_BP" : "ellipse",
        "name" : "50680",
        "pValue_all_BP" : "6.5499E-5",
        "xx_all_BP" : "9",
        "X_all_BP" : "590",
        "N_all_BP" : "38713",
        "shared_name" : "50680",
        "nodeFontSize_all_BP" : 14
      },
      "position" : {
        "x" : 770.8660650175957,
        "y" : 432.91984895335077
      },
      "selected" : false
    }, {
      "data" : {
        "id" : "2167",
        "nodeSize_all_BP" : 6.0,
        "description_all_BP" : "regulation of leukocyte chemotaxis",
        "SUID" : 2167,
        "nodeFillColor_all_BP" : 4.0366517634604495,
        "adjustedPValue_all_BP" : "9.1907E-5",
        "selected" : false,
        "nn_all_BP" : "91",
        "nodeType_all_BP" : "ellipse",
        "name" : "2688",
        "pValue_all_BP" : "1.0788E-5",
        "xx_all_BP" : "9",
        "X_all_BP" : "590",
        "N_all_BP" : "38713",
        "shared_name" : "2688",
        "nodeFontSize_all_BP" : 14
      },
      "position" : {
        "x" : 1227.8827886504082,
        "y" : -382.85212370289923
      },
      "selected" : false
    }, {
      "data" : {
        "id" : "2166",
        "nodeSize_all_BP" : 5.656854249492381,
        "description_all_BP" : "positive regulation of leukocyte chemotaxis",
        "SUID" : 2166,
        "nodeFillColor_all_BP" : 3.929602517410498,
        "adjustedPValue_all_BP" : "1.1760E-4",
        "selected" : false,
        "nn_all_BP" : "72",
        "nodeType_all_BP" : "ellipse",
        "name" : "2690",
        "pValue_all_BP" : "1.4108E-5",
        "xx_all_BP" : "8",
        "X_all_BP" : "590",
        "N_all_BP" : "38713",
        "shared_name" : "2690",
        "nodeFontSize_all_BP" : 14
      },
      "position" : {
        "x" : 1210.0691900175957,
        "y" : -488.83747526539923
      },
      "selected" : false
    }, {
      "data" : {
        "id" : "2165",
        "nodeSize_all_BP" : 14.422205101855956,
        "description_all_BP" : "phosphorus metabolic process",
        "SUID" : 2165,
        "nodeFillColor_all_BP" : 0.004042869317196497,
        "adjustedPValue_all_BP" : "9.9073E-1",
        "selected" : false,
        "nn_all_BP" : "4322",
        "nodeType_all_BP" : "ellipse",
        "name" : "6793",
        "pValue_all_BP" : "9.7388E-1",
        "xx_all_BP" : "52",
        "X_all_BP" : "590",
        "N_all_BP" : "38713",
        "shared_name" : "6793",
        "nodeFontSize_all_BP" : 14
      },
      "position" : {
        "x" : -102.68743611155469,
        "y" : -144.32314726246955
      },
      "selected" : false
    }, {
      "data" : {
        "id" : "2164",
        "nodeSize_all_BP" : 14.422205101855956,
        "description_all_BP" : "phosphate-containing compound metabolic process",
        "SUID" : 2164,
        "nodeFillColor_all_BP" : 0.006613663489081673,
        "adjustedPValue_all_BP" : "9.8489E-1",
        "selected" : false,
        "nn_all_BP" : "4261",
        "nodeType_all_BP" : "ellipse",
        "name" : "6796",
        "pValue_all_BP" : "9.6580E-1",
        "xx_all_BP" : "52",
        "X_all_BP" : "590",
        "N_all_BP" : "38713",
        "shared_name" : "6796",
        "nodeFontSize_all_BP" : 14
      },
      "position" : {
        "x" : -108.4864511567207,
        "y" : -59.463947738543766
      },
      "selected" : false
    }, {
      "data" : {
        "id" : "2163",
        "nodeSize_all_BP" : 8.48528137423857,
        "description_all_BP" : "regulation of cellular component size",
        "SUID" : 2163,
        "nodeFillColor_all_BP" : 2.8769573007544196,
        "adjustedPValue_all_BP" : "1.3275E-3",
        "selected" : false,
        "nn_all_BP" : "450",
        "nodeType_all_BP" : "ellipse",
        "name" : "32535",
        "pValue_all_BP" : "2.2486E-4",
        "xx_all_BP" : "18",
        "X_all_BP" : "590",
        "N_all_BP" : "38713",
        "shared_name" : "32535",
        "nodeFontSize_all_BP" : 14
      },
      "position" : {
        "x" : -349.2811212617012,
        "y" : -218.89431425465705
      },
      "selected" : false
    }, {
      "data" : {
        "id" : "2162",
        "nodeSize_all_BP" : 6.0,
        "description_all_BP" : "signal transduction involved in cell cycle checkpoint",
        "SUID" : 2162,
        "nodeFillColor_all_BP" : 4.837573273893572,
        "adjustedPValue_all_BP" : "1.4535E-5",
        "selected" : false,
        "nn_all_BP" : "71",
        "nodeType_all_BP" : "ellipse",
        "name" : "72395",
        "pValue_all_BP" : "1.3423E-6",
        "xx_all_BP" : "9",
        "X_all_BP" : "590",
        "N_all_BP" : "38713",
        "shared_name" : "72395",
        "nodeFontSize_all_BP" : 14
      },
      "position" : {
        "x" : 130.602957717791,
        "y" : 436.57631257639764
      },
      "selected" : false
    }, {
      "data" : {
        "id" : "2161",
        "nodeSize_all_BP" : 6.0,
        "description_all_BP" : "signal transduction involved in DNA integrity checkpoint",
        "SUID" : 2161,
        "nodeFillColor_all_BP" : 4.882649042344099,
        "adjustedPValue_all_BP" : "1.3102E-5",
        "selected" : false,
        "nn_all_BP" : "70",
        "nodeType_all_BP" : "ellipse",
        "name" : "72401",
        "pValue_all_BP" : "1.1880E-6",
        "xx_all_BP" : "9",
        "X_all_BP" : "590",
        "N_all_BP" : "38713",
        "shared_name" : "72401",
        "nodeFontSize_all_BP" : 14
      },
      "position" : {
        "x" : 43.806265823259764,
        "y" : 593.320544754132
      },
      "selected" : false
    }, {
      "data" : {
        "id" : "2160",
        "nodeSize_all_BP" : 16.3707055437449,
        "description_all_BP" : "macromolecule localization",
        "SUID" : 2160,
        "nodeFillColor_all_BP" : 1.355451790721984,
        "adjustedPValue_all_BP" : "4.4111E-2",
        "selected" : false,
        "nn_all_BP" : "3343",
        "nodeType_all_BP" : "ellipse",
        "name" : "33036",
        "pValue_all_BP" : "1.3101E-2",
        "xx_all_BP" : "67",
        "X_all_BP" : "590",
        "N_all_BP" : "38713",
        "shared_name" : "33036",
        "nodeFontSize_all_BP" : 14
      },
      "position" : {
        "x" : -1195.8905267792793,
        "y" : 111.14405397044061
      },
      "selected" : false
    }, {
      "data" : {
        "id" : "2159",
        "nodeSize_all_BP" : 10.0,
        "description_all_BP" : "lipid localization",
        "SUID" : 2159,
        "nodeFillColor_all_BP" : 5.740947492480186,
        "adjustedPValue_all_BP" : "1.8157E-6",
        "selected" : false,
        "nn_all_BP" : "481",
        "nodeType_all_BP" : "ellipse",
        "name" : "10876",
        "pValue_all_BP" : "1.3844E-7",
        "xx_all_BP" : "25",
        "X_all_BP" : "590",
        "N_all_BP" : "38713",
        "shared_name" : "10876",
        "nodeFontSize_all_BP" : 14
      },
      "position" : {
        "x" : -1331.1025629120918,
        "y" : 176.4208560334289
      },
      "selected" : false
    }, {
      "data" : {
        "id" : "2158",
        "nodeSize_all_BP" : 12.649110640673518,
        "description_all_BP" : "symbiosis, encompassing mutualism through parasitism",
        "SUID" : 2158,
        "nodeFillColor_all_BP" : 8.144436115921547,
        "adjustedPValue_all_BP" : "7.1707E-9",
        "selected" : false,
        "nn_all_BP" : "844",
        "nodeType_all_BP" : "ellipse",
        "name" : "44403",
        "pValue_all_BP" : "3.6912E-10",
        "xx_all_BP" : "40",
        "X_all_BP" : "590",
        "N_all_BP" : "38713",
        "shared_name" : "44403",
        "nodeFontSize_all_BP" : 14
      },
      "position" : {
        "x" : -1256.1151361542793,
        "y" : -181.91291471852423
      },
      "selected" : false
    }, {
      "data" : {
        "id" : "2157",
        "nodeSize_all_BP" : 6.0,
        "description_all_BP" : "modification of morphology or physiology of other organism involved in symbiotic interaction",
        "SUID" : 2157,
        "nodeFillColor_all_BP" : 4.790721952392003,
        "adjustedPValue_all_BP" : "1.6191E-5",
        "selected" : false,
        "nn_all_BP" : "72",
        "nodeType_all_BP" : "ellipse",
        "name" : "51817",
        "pValue_all_BP" : "1.5135E-6",
        "xx_all_BP" : "9",
        "X_all_BP" : "590",
        "N_all_BP" : "38713",
        "shared_name" : "51817",
        "nodeFontSize_all_BP" : 14
      },
      "position" : {
        "x" : -1281.6345453339668,
        "y" : -60.41543241871955
      },
      "selected" : false
    }, {
      "data" : {
        "id" : "2156",
        "nodeSize_all_BP" : 10.392304845413264,
        "description_all_BP" : "cell cycle",
        "SUID" : 2156,
        "nodeFillColor_all_BP" : 0.2404184040740784,
        "adjustedPValue_all_BP" : "5.7489E-1",
        "selected" : false,
        "nn_all_BP" : "1744",
        "nodeType_all_BP" : "ellipse",
        "name" : "7049",
        "pValue_all_BP" : "4.9453E-1",
        "xx_all_BP" : "27",
        "X_all_BP" : "590",
        "N_all_BP" : "38713",
        "shared_name" : "7049",
        "nodeFontSize_all_BP" : 14
      },
      "position" : {
        "x" : -132.84610081492383,
        "y" : 276.431140457257
      },
      "selected" : false
    }, {
      "data" : {
        "id" : "2155",
        "nodeSize_all_BP" : 10.198039027185569,
        "description_all_BP" : "positive regulation of locomotion",
        "SUID" : 2155,
        "nodeFillColor_all_BP" : 8.71573742957605,
        "adjustedPValue_all_BP" : "1.9243E-9",
        "selected" : false,
        "nn_all_BP" : "361",
        "nodeType_all_BP" : "ellipse",
        "name" : "40017",
        "pValue_all_BP" : "8.9105E-11",
        "xx_all_BP" : "26",
        "X_all_BP" : "590",
        "N_all_BP" : "38713",
        "shared_name" : "40017",
        "nodeFontSize_all_BP" : 14
      },
      "position" : {
        "x" : 1033.1597661894707,
        "y" : -196.42060514821173
      },
      "selected" : false
    }, {
      "data" : {
        "id" : "2154",
        "nodeSize_all_BP" : 9.591663046625438,
        "description_all_BP" : "nicotinamide nucleotide metabolic process",
        "SUID" : 2154,
        "nodeFillColor_all_BP" : 10.765550601957806,
        "adjustedPValue_all_BP" : "1.7157E-11",
        "selected" : false,
        "nn_all_BP" : "221",
        "nodeType_all_BP" : "ellipse",
        "name" : "46496",
        "pValue_all_BP" : "6.3190E-13",
        "xx_all_BP" : "23",
        "X_all_BP" : "590",
        "N_all_BP" : "38713",
        "shared_name" : "46496",
        "nodeFontSize_all_BP" : 14
      },
      "position" : {
        "x" : 261.6681585234551,
        "y" : -202.49987455739142
      },
      "selected" : false
    }, {
      "data" : {
        "id" : "2153",
        "nodeSize_all_BP" : 7.483314773547883,
        "description_all_BP" : "positive regulation of intracellular transport",
        "SUID" : 2153,
        "nodeFillColor_all_BP" : 2.4815693410441204,
        "adjustedPValue_all_BP" : "3.2994E-3",
        "selected" : false,
        "nn_all_BP" : "331",
        "nodeType_all_BP" : "ellipse",
        "name" : "32388",
        "pValue_all_BP" : "6.3315E-4",
        "xx_all_BP" : "14",
        "X_all_BP" : "590",
        "N_all_BP" : "38713",
        "shared_name" : "32388",
        "nodeFontSize_all_BP" : 14
      },
      "position" : {
        "x" : 506.0967779082207,
        "y" : -130.05141874684455
      },
      "selected" : false
    }, {
      "data" : {
        "id" : "2152",
        "nodeSize_all_BP" : 28.142494558940577,
        "description_all_BP" : "cellular component organization or biogenesis",
        "SUID" : 2152,
        "nodeFillColor_all_BP" : 11.065574176224324,
        "adjustedPValue_all_BP" : "8.5986E-12",
        "selected" : false,
        "nn_all_BP" : "8063",
        "nodeType_all_BP" : "ellipse",
        "name" : "71840",
        "pValue_all_BP" : "3.0557E-13",
        "xx_all_BP" : "198",
        "X_all_BP" : "590",
        "N_all_BP" : "38713",
        "shared_name" : "71840",
        "nodeFontSize_all_BP" : 14
      },
      "position" : {
        "x" : -754.535973556623,
        "y" : -367.9542355193055
      },
      "selected" : false
    }, {
      "data" : {
        "id" : "2151",
        "nodeSize_all_BP" : 19.28730152198591,
        "description_all_BP" : "cellular component biogenesis",
        "SUID" : 2151,
        "nodeFillColor_all_BP" : 8.866135294297015,
        "adjustedPValue_all_BP" : "1.3610E-9",
        "selected" : false,
        "nn_all_BP" : "3017",
        "nodeType_all_BP" : "ellipse",
        "name" : "44085",
        "pValue_all_BP" : "6.2144E-11",
        "xx_all_BP" : "93",
        "X_all_BP" : "590",
        "N_all_BP" : "38713",
        "shared_name" : "44085",
        "nodeFontSize_all_BP" : 14
      },
      "position" : {
        "x" : -799.529381759748,
        "y" : -567.317882980243
      },
      "selected" : false
    }, {
      "data" : {
        "id" : "2150",
        "nodeSize_all_BP" : 9.38083151964686,
        "description_all_BP" : "chromosome organization",
        "SUID" : 2150,
        "nodeFillColor_all_BP" : 0.21333492470775078,
        "adjustedPValue_all_BP" : "6.1188E-1",
        "selected" : false,
        "nn_all_BP" : "1447",
        "nodeType_all_BP" : "ellipse",
        "name" : "51276",
        "pValue_all_BP" : "5.3520E-1",
        "xx_all_BP" : "22",
        "X_all_BP" : "590",
        "N_all_BP" : "38713",
        "shared_name" : "51276",
        "nodeFontSize_all_BP" : 14
      },
      "position" : {
        "x" : -532.2467584687324,
        "y" : -533.5362057341492
      },
      "selected" : false
    }, {
      "data" : {
        "id" : "2149",
        "nodeSize_all_BP" : 8.48528137423857,
        "description_all_BP" : "DNA conformation change",
        "SUID" : 2149,
        "nodeFillColor_all_BP" : 3.7573762864975064,
        "adjustedPValue_all_BP" : "1.7483E-4",
        "selected" : false,
        "nn_all_BP" : "375",
        "nodeType_all_BP" : "ellipse",
        "name" : "71103",
        "pValue_all_BP" : "2.2405E-5",
        "xx_all_BP" : "18",
        "X_all_BP" : "590",
        "N_all_BP" : "38713",
        "shared_name" : "71103",
        "nodeFontSize_all_BP" : 14
      },
      "position" : {
        "x" : -626.8271722870918,
        "y" : -580.9290890349305
      },
      "selected" : false
    }, {
      "data" : {
        "id" : "2148",
        "nodeSize_all_BP" : 20.493901531919196,
        "description_all_BP" : "response to organic substance",
        "SUID" : 2148,
        "nodeFillColor_all_BP" : 12.773484344612735,
        "adjustedPValue_all_BP" : "1.6847E-13",
        "selected" : false,
        "nn_all_BP" : "3083",
        "nodeType_all_BP" : "ellipse",
        "name" : "10033",
        "pValue_all_BP" : "5.2249E-15",
        "xx_all_BP" : "105",
        "X_all_BP" : "590",
        "N_all_BP" : "38713",
        "shared_name" : "10033",
        "nodeFontSize_all_BP" : 14
      },
      "position" : {
        "x" : -1458.7511224824043,
        "y" : -835.5379757536805
      },
      "selected" : false
    }, {
      "data" : {
        "id" : "2147",
        "nodeSize_all_BP" : 14.966629547095765,
        "description_all_BP" : "cellular response to organic substance",
        "SUID" : 2147,
        "nodeFillColor_all_BP" : 2.3857690043738926,
        "adjustedPValue_all_BP" : "4.1137E-3",
        "selected" : false,
        "nn_all_BP" : "2373",
        "nodeType_all_BP" : "ellipse",
        "name" : "71310",
        "pValue_all_BP" : "8.4258E-4",
        "xx_all_BP" : "56",
        "X_all_BP" : "590",
        "N_all_BP" : "38713",
        "shared_name" : "71310",
        "nodeFontSize_all_BP" : 14
      },
      "position" : {
        "x" : -1396.2525873261543,
        "y" : -700.497326339618
      },
      "selected" : false
    }, {
      "data" : {
        "id" : "2146",
        "nodeSize_all_BP" : 13.416407864998739,
        "description_all_BP" : "response to inorganic substance",
        "SUID" : 2146,
        "nodeFillColor_all_BP" : 23.1090062972326,
        "adjustedPValue_all_BP" : "7.7803E-24",
        "selected" : false,
        "nn_all_BP" : "397",
        "nodeType_all_BP" : "ellipse",
        "name" : "10035",
        "pValue_all_BP" : "1.2903E-25",
        "xx_all_BP" : "45",
        "X_all_BP" : "590",
        "N_all_BP" : "38713",
        "shared_name" : "10035",
        "nodeFontSize_all_BP" : 14
      },
      "position" : {
        "x" : -1484.3902826386543,
        "y" : -534.9989132536805
      },
      "selected" : false
    }, {
      "data" : {
        "id" : "2145",
        "nodeSize_all_BP" : 4.898979485566356,
        "description_all_BP" : "response to oxygen radical",
        "SUID" : 2145,
        "nodeFillColor_all_BP" : 4.157234558467256,
        "adjustedPValue_all_BP" : "6.9625E-5",
        "selected" : false,
        "nn_all_BP" : "32",
        "nodeType_all_BP" : "ellipse",
        "name" : "305",
        "pValue_all_BP" : "7.9027E-6",
        "xx_all_BP" : "6",
        "X_all_BP" : "590",
        "N_all_BP" : "38713",
        "shared_name" : "305",
        "nodeFontSize_all_BP" : 14
      },
      "position" : {
        "x" : -1409.8281488495918,
        "y" : -445.11457487477423
      },
      "selected" : false
    }, {
      "data" : {
        "id" : "2144",
        "nodeSize_all_BP" : 21.908902300206645,
        "description_all_BP" : "vesicle-mediated transport",
        "SUID" : 2144,
        "nodeFillColor_all_BP" : 31.022377834091657,
        "adjustedPValue_all_BP" : "9.4978E-32",
        "selected" : false,
        "nn_all_BP" : "2258",
        "nodeType_all_BP" : "ellipse",
        "name" : "16192",
        "pValue_all_BP" : "1.0433E-33",
        "xx_all_BP" : "120",
        "X_all_BP" : "590",
        "N_all_BP" : "38713",
        "shared_name" : "16192",
        "nodeFontSize_all_BP" : 14
      },
      "position" : {
        "x" : -1129.2835931855293,
        "y" : -137.7273373259461
      },
      "selected" : false
    }, {
      "data" : {
        "id" : "2143",
        "nodeSize_all_BP" : 18.439088914585774,
        "description_all_BP" : "endocytosis",
        "SUID" : 2143,
        "nodeFillColor_all_BP" : 36.960865076274736,
        "adjustedPValue_all_BP" : "1.0943E-37",
        "selected" : false,
        "nn_all_BP" : "951",
        "nodeType_all_BP" : "ellipse",
        "name" : "6897",
        "pValue_all_BP" : "8.0134E-40",
        "xx_all_BP" : "85",
        "X_all_BP" : "590",
        "N_all_BP" : "38713",
        "shared_name" : "6897",
        "nodeFontSize_all_BP" : 14
      },
      "position" : {
        "x" : -1023.6749506074043,
        "y" : -316.60969206227423
      },
      "selected" : false
    }, {
      "data" : {
        "id" : "2142",
        "nodeSize_all_BP" : 9.38083151964686,
        "description_all_BP" : "reproductive structure development",
        "SUID" : 2142,
        "nodeFillColor_all_BP" : 5.003015162852807,
        "adjustedPValue_all_BP" : "9.9308E-6",
        "selected" : false,
        "nn_all_BP" : "426",
        "nodeType_all_BP" : "ellipse",
        "name" : "48608",
        "pValue_all_BP" : "8.6197E-7",
        "xx_all_BP" : "22",
        "X_all_BP" : "590",
        "N_all_BP" : "38713",
        "shared_name" : "48608",
        "nodeFontSize_all_BP" : 14
      },
      "position" : {
        "x" : -1111.2014398652168,
        "y" : 424.7101626740539
      },
      "selected" : false
    }, {
      "data" : {
        "id" : "2141",
        "nodeSize_all_BP" : 30.789608636681304,
        "description_all_BP" : "single-organism metabolic process",
        "SUID" : 2141,
        "nodeFillColor_all_BP" : 22.075222596322195,
        "adjustedPValue_all_BP" : "8.4096E-23",
        "selected" : false,
        "nn_all_BP" : "8394",
        "nodeType_all_BP" : "ellipse",
        "name" : "44710",
        "pValue_all_BP" : "1.4671E-24",
        "xx_all_BP" : "237",
        "X_all_BP" : "590",
        "N_all_BP" : "38713",
        "shared_name" : "44710",
        "nodeFontSize_all_BP" : 14
      },
      "position" : {
        "x" : -367.94991398631055,
        "y" : -175.54548307789923
      },
      "selected" : false
    }, {
      "data" : {
        "id" : "2140",
        "nodeSize_all_BP" : 13.2664991614216,
        "description_all_BP" : "lipid metabolic process",
        "SUID" : 2140,
        "nodeFillColor_all_BP" : 2.663505879492003,
        "adjustedPValue_all_BP" : "2.1702E-3",
        "selected" : false,
        "nn_all_BP" : "1681",
        "nodeType_all_BP" : "ellipse",
        "name" : "6629",
        "pValue_all_BP" : "3.9730E-4",
        "xx_all_BP" : "44",
        "X_all_BP" : "590",
        "N_all_BP" : "38713",
        "shared_name" : "6629",
        "nodeFontSize_all_BP" : 14
      },
      "position" : {
        "x" : -254.00301457224805,
        "y" : -52.3145413054383
      },
      "selected" : false
    }, {
      "data" : {
        "id" : "2139",
        "nodeSize_all_BP" : 8.48528137423857,
        "description_all_BP" : "hexose metabolic process",
        "SUID" : 2139,
        "nodeFillColor_all_BP" : 5.820155196328949,
        "adjustedPValue_all_BP" : "1.5130E-6",
        "selected" : false,
        "nn_all_BP" : "258",
        "nodeType_all_BP" : "ellipse",
        "name" : "19318",
        "pValue_all_BP" : "1.1340E-7",
        "xx_all_BP" : "18",
        "X_all_BP" : "590",
        "N_all_BP" : "38713",
        "shared_name" : "19318",
        "nodeFontSize_all_BP" : 14
      },
      "position" : {
        "x" : 193.46036433400195,
        "y" : -867.0050167693055
      },
      "selected" : false
    }, {
      "data" : {
        "id" : "2138",
        "nodeSize_all_BP" : 5.656854249492381,
        "description_all_BP" : "hexose catabolic process",
        "SUID" : 2138,
        "nodeFillColor_all_BP" : 5.00788432928738,
        "adjustedPValue_all_BP" : "9.8201E-6",
        "selected" : false,
        "nn_all_BP" : "50",
        "nodeType_all_BP" : "ellipse",
        "name" : "19320",
        "pValue_all_BP" : "8.4874E-7",
        "xx_all_BP" : "8",
        "X_all_BP" : "590",
        "N_all_BP" : "38713",
        "shared_name" : "19320",
        "nodeFontSize_all_BP" : 14
      },
      "position" : {
        "x" : 259.2266607207207,
        "y" : -772.7683834685242
      },
      "selected" : false
    }, {
      "data" : {
        "id" : "2137",
        "nodeSize_all_BP" : 14.560219778561036,
        "description_all_BP" : "response to endogenous stimulus",
        "SUID" : 2137,
        "nodeFillColor_all_BP" : 5.076800031192439,
        "adjustedPValue_all_BP" : "8.3792E-6",
        "selected" : false,
        "nn_all_BP" : "1690",
        "nodeType_all_BP" : "ellipse",
        "name" : "9719",
        "pValue_all_BP" : "7.0202E-7",
        "xx_all_BP" : "53",
        "X_all_BP" : "590",
        "N_all_BP" : "38713",
        "shared_name" : "9719",
        "nodeFontSize_all_BP" : 14
      },
      "position" : {
        "x" : -1162.7757806855293,
        "y" : -744.843761886493
      },
      "selected" : false
    }, {
      "data" : {
        "id" : "2136",
        "nodeSize_all_BP" : 12.328828005937952,
        "description_all_BP" : "response to hormone",
        "SUID" : 2136,
        "nodeFillColor_all_BP" : 5.121822440312124,
        "adjustedPValue_all_BP" : "7.5540E-6",
        "selected" : false,
        "nn_all_BP" : "1027",
        "nodeType_all_BP" : "ellipse",
        "name" : "9725",
        "pValue_all_BP" : "6.2964E-7",
        "xx_all_BP" : "38",
        "X_all_BP" : "590",
        "N_all_BP" : "38713",
        "shared_name" : "9725",
        "nodeFontSize_all_BP" : 14
      },
      "position" : {
        "x" : -1363.8979730683418,
        "y" : -919.828869308368
      },
      "selected" : false
    }, {
      "data" : {
        "id" : "2135",
        "nodeSize_all_BP" : 8.48528137423857,
        "description_all_BP" : "tissue homeostasis",
        "SUID" : 2135,
        "nodeFillColor_all_BP" : 8.452376716555118,
        "adjustedPValue_all_BP" : "3.5288E-9",
        "selected" : false,
        "nn_all_BP" : "171",
        "nodeType_all_BP" : "ellipse",
        "name" : "1894",
        "pValue_all_BP" : "1.7024E-10",
        "xx_all_BP" : "18",
        "X_all_BP" : "590",
        "N_all_BP" : "38713",
        "shared_name" : "1894",
        "nodeFontSize_all_BP" : 14
      },
      "position" : {
        "x" : -660.2730951386543,
        "y" : 637.2756839142883
      },
      "selected" : false
    }, {
      "data" : {
        "id" : "2134",
        "nodeSize_all_BP" : 8.0,
        "description_all_BP" : "retina homeostasis",
        "SUID" : 2134,
        "nodeFillColor_all_BP" : 12.598322270759077,
        "adjustedPValue_all_BP" : "2.5216E-13",
        "selected" : false,
        "nn_all_BP" : "70",
        "nodeType_all_BP" : "ellipse",
        "name" : "1895",
        "pValue_all_BP" : "8.0379E-15",
        "xx_all_BP" : "16",
        "X_all_BP" : "590",
        "N_all_BP" : "38713",
        "shared_name" : "1895",
        "nodeFontSize_all_BP" : 14
      },
      "position" : {
        "x" : -667.0414667206855,
        "y" : 792.9117923127258
      },
      "selected" : false
    }, {
      "data" : {
        "id" : "2133",
        "nodeSize_all_BP" : 18.973665961010276,
        "description_all_BP" : "cellular component assembly",
        "SUID" : 2133,
        "nodeFillColor_all_BP" : 10.394134883382481,
        "adjustedPValue_all_BP" : "4.0352E-11",
        "selected" : false,
        "nn_all_BP" : "2684",
        "nodeType_all_BP" : "ellipse",
        "name" : "22607",
        "pValue_all_BP" : "1.5470E-12",
        "xx_all_BP" : "90",
        "X_all_BP" : "590",
        "N_all_BP" : "38713",
        "shared_name" : "22607",
        "nodeFontSize_all_BP" : 14
      },
      "position" : {
        "x" : -718.1834955292793,
        "y" : -494.840343917743
      },
      "selected" : false
    }, {
      "data" : {
        "id" : "2132",
        "nodeSize_all_BP" : 8.48528137423857,
        "description_all_BP" : "cellular response to DNA damage stimulus",
        "SUID" : 2132,
        "nodeFillColor_all_BP" : 0.16769382299961888,
        "adjustedPValue_all_BP" : "6.7968E-1",
        "selected" : false,
        "nn_all_BP" : "1236",
        "nodeType_all_BP" : "ellipse",
        "name" : "6974",
        "pValue_all_BP" : "6.1132E-1",
        "xx_all_BP" : "18",
        "X_all_BP" : "590",
        "N_all_BP" : "38713",
        "shared_name" : "6974",
        "nodeFontSize_all_BP" : 14
      },
      "position" : {
        "x" : -399.0130548554512,
        "y" : 177.44374421702264
      },
      "selected" : false
    }, {
      "data" : {
        "id" : "2131",
        "nodeSize_all_BP" : 6.0,
        "description_all_BP" : "DNA damage checkpoint",
        "SUID" : 2131,
        "nodeFillColor_all_BP" : 1.9893061048818308,
        "adjustedPValue_all_BP" : "1.0249E-2",
        "selected" : false,
        "nn_all_BP" : "187",
        "nodeType_all_BP" : "ellipse",
        "name" : "77",
        "pValue_all_BP" : "2.4194E-3",
        "xx_all_BP" : "9",
        "X_all_BP" : "590",
        "N_all_BP" : "38713",
        "shared_name" : "77",
        "nodeFontSize_all_BP" : 14
      },
      "position" : {
        "x" : -172.64061833201367,
        "y" : 497.69230989085077
      },
      "selected" : false
    }, {
      "data" : {
        "id" : "2130",
        "nodeSize_all_BP" : 24.899799195977465,
        "description_all_BP" : "response to chemical",
        "SUID" : 2130,
        "nodeFillColor_all_BP" : 18.95944535376907,
        "adjustedPValue_all_BP" : "1.0979E-19",
        "selected" : false,
        "nn_all_BP" : "4678",
        "nodeType_all_BP" : "ellipse",
        "name" : "42221",
        "pValue_all_BP" : "2.3646E-21",
        "xx_all_BP" : "155",
        "X_all_BP" : "590",
        "N_all_BP" : "38713",
        "shared_name" : "42221",
        "nodeFontSize_all_BP" : 14
      },
      "position" : {
        "x" : -1351.6390619355293,
        "y" : -644.7564205778992
      },
      "selected" : false
    }, {
      "data" : {
        "id" : "2129",
        "nodeSize_all_BP" : 7.745966692414834,
        "description_all_BP" : "response to transition metal nanoparticle",
        "SUID" : 2129,
        "nodeFillColor_all_BP" : 8.51872637793297,
        "adjustedPValue_all_BP" : "3.0288E-9",
        "selected" : false,
        "nn_all_BP" : "110",
        "nodeType_all_BP" : "ellipse",
        "name" : "1990267",
        "pValue_all_BP" : "1.4476E-10",
        "xx_all_BP" : "15",
        "X_all_BP" : "590",
        "N_all_BP" : "38713",
        "shared_name" : "1990267",
        "nodeFontSize_all_BP" : 14
      },
      "position" : {
        "x" : -1571.5743646699043,
        "y" : -629.6189694060242
      },
      "selected" : false
    }, {
      "data" : {
        "id" : "2128",
        "nodeSize_all_BP" : 14.2828568570857,
        "description_all_BP" : "positive regulation of transport",
        "SUID" : 2128,
        "nodeFillColor_all_BP" : 13.965250881100635,
        "adjustedPValue_all_BP" : "1.0833E-14",
        "selected" : false,
        "nn_all_BP" : "869",
        "nodeType_all_BP" : "ellipse",
        "name" : "51050",
        "pValue_all_BP" : "3.1609E-16",
        "xx_all_BP" : "51",
        "X_all_BP" : "590",
        "N_all_BP" : "38713",
        "shared_name" : "51050",
        "nodeFontSize_all_BP" : 14
      },
      "position" : {
        "x" : 627.9414434355645,
        "y" : 110.23445466624139
      },
      "selected" : false
    }, {
      "data" : {
        "id" : "2127",
        "nodeSize_all_BP" : 4.47213595499958,
        "description_all_BP" : "positive regulation of lipid transport",
        "SUID" : 2127,
        "nodeFillColor_all_BP" : 2.294363919223042,
        "adjustedPValue_all_BP" : "5.0773E-3",
        "selected" : false,
        "nn_all_BP" : "51",
        "nodeType_all_BP" : "ellipse",
        "name" : "32370",
        "pValue_all_BP" : "1.0652E-3",
        "xx_all_BP" : "5",
        "X_all_BP" : "590",
        "N_all_BP" : "38713",
        "shared_name" : "32370",
        "nodeFontSize_all_BP" : 14
      },
      "position" : {
        "x" : 398.5983343047051,
        "y" : 353.8148074494445
      },
      "selected" : false
    }, {
      "data" : {
        "id" : "2126",
        "nodeSize_all_BP" : 6.324555320336759,
        "description_all_BP" : "regulation of cell cycle G1/S phase transition",
        "SUID" : 2126,
        "nodeFillColor_all_BP" : 2.929239121968927,
        "adjustedPValue_all_BP" : "1.1770E-3",
        "selected" : false,
        "nn_all_BP" : "161",
        "nodeType_all_BP" : "ellipse",
        "name" : "1902806",
        "pValue_all_BP" : "1.9468E-4",
        "xx_all_BP" : "10",
        "X_all_BP" : "590",
        "N_all_BP" : "38713",
        "shared_name" : "1902806",
        "nodeFontSize_all_BP" : 14
      },
      "position" : {
        "x" : 433.0649175566582,
        "y" : 631.1151614533508
      },
      "selected" : false
    }, {
      "data" : {
        "id" : "2125",
        "nodeSize_all_BP" : 6.324555320336759,
        "description_all_BP" : "regulation of G1/S transition of mitotic cell cycle",
        "SUID" : 2125,
        "nodeFillColor_all_BP" : 3.0483779814988305,
        "adjustedPValue_all_BP" : "8.9459E-4",
        "selected" : false,
        "nn_all_BP" : "155",
        "nodeType_all_BP" : "ellipse",
        "name" : "2000045",
        "pValue_all_BP" : "1.4277E-4",
        "xx_all_BP" : "10",
        "X_all_BP" : "590",
        "N_all_BP" : "38713",
        "shared_name" : "2000045",
        "nodeFontSize_all_BP" : 14
      },
      "position" : {
        "x" : 520.9360113066582,
        "y" : 720.4886966096008
      },
      "selected" : false
    }, {
      "data" : {
        "id" : "2124",
        "nodeSize_all_BP" : 12.165525060596439,
        "description_all_BP" : "response to oxidative stress",
        "SUID" : 2124,
        "nodeFillColor_all_BP" : 15.31636816870126,
        "adjustedPValue_all_BP" : "4.8265E-16",
        "selected" : false,
        "nn_all_BP" : "419",
        "nodeType_all_BP" : "ellipse",
        "name" : "6979",
        "pValue_all_BP" : "1.3098E-17",
        "xx_all_BP" : "37",
        "X_all_BP" : "590",
        "N_all_BP" : "38713",
        "shared_name" : "6979",
        "nodeFontSize_all_BP" : 14
      },
      "position" : {
        "x" : -1192.0091791230293,
        "y" : -605.0207028044617
      },
      "selected" : false
    }, {
      "data" : {
        "id" : "2123",
        "nodeSize_all_BP" : 6.928203230275509,
        "description_all_BP" : "cellular response to oxidative stress",
        "SUID" : 2123,
        "nodeFillColor_all_BP" : 3.3643991591680478,
        "adjustedPValue_all_BP" : "4.3212E-4",
        "selected" : false,
        "nn_all_BP" : "199",
        "nodeType_all_BP" : "ellipse",
        "name" : "34599",
        "pValue_all_BP" : "6.1198E-5",
        "xx_all_BP" : "12",
        "X_all_BP" : "590",
        "N_all_BP" : "38713",
        "shared_name" : "34599",
        "nodeFontSize_all_BP" : 14
      },
      "position" : {
        "x" : -1062.618004806623,
        "y" : -484.96064421071173
      },
      "selected" : false
    }, {
      "data" : {
        "id" : "2122",
        "nodeSize_all_BP" : 6.0,
        "description_all_BP" : "mitotic G1/S transition checkpoint",
        "SUID" : 2122,
        "nodeFillColor_all_BP" : 4.371207786835656,
        "adjustedPValue_all_BP" : "4.2539E-5",
        "selected" : false,
        "nn_all_BP" : "82",
        "nodeType_all_BP" : "ellipse",
        "name" : "44819",
        "pValue_all_BP" : "4.5535E-6",
        "xx_all_BP" : "9",
        "X_all_BP" : "590",
        "N_all_BP" : "38713",
        "shared_name" : "44819",
        "nodeFontSize_all_BP" : 14
      },
      "position" : {
        "x" : 219.2453374785332,
        "y" : 707.3294558869445
      },
      "selected" : false
    }, {
      "data" : {
        "id" : "2121",
        "nodeSize_all_BP" : 9.797958971132712,
        "description_all_BP" : "positive regulation of catabolic process",
        "SUID" : 2121,
        "nodeFillColor_all_BP" : 4.95611067444177,
        "adjustedPValue_all_BP" : "1.1063E-5",
        "selected" : false,
        "nn_all_BP" : "499",
        "nodeType_all_BP" : "ellipse",
        "name" : "9896",
        "pValue_all_BP" : "9.7934E-7",
        "xx_all_BP" : "24",
        "X_all_BP" : "590",
        "N_all_BP" : "38713",
        "shared_name" : "9896",
        "nodeFontSize_all_BP" : 14
      },
      "position" : {
        "x" : 810.954016677752,
        "y" : 904.5966067658508
      },
      "selected" : false
    }, {
      "data" : {
        "id" : "2120",
        "nodeSize_all_BP" : 7.745966692414834,
        "description_all_BP" : "positive regulation of protein catabolic process",
        "SUID" : 2120,
        "nodeFillColor_all_BP" : 3.797373348598285,
        "adjustedPValue_all_BP" : "1.5945E-4",
        "selected" : false,
        "nn_all_BP" : "270",
        "nodeType_all_BP" : "ellipse",
        "name" : "45732",
        "pValue_all_BP" : "2.0159E-5",
        "xx_all_BP" : "15",
        "X_all_BP" : "590",
        "N_all_BP" : "38713",
        "shared_name" : "45732",
        "nodeFontSize_all_BP" : 14
      },
      "position" : {
        "x" : 921.0354375761895,
        "y" : 1019.5519290314758
      },
      "selected" : false
    }, {
      "data" : {
        "id" : "2119",
        "nodeSize_all_BP" : 13.114877048604,
        "description_all_BP" : "positive regulation of cellular biosynthetic process",
        "SUID" : 2119,
        "nodeFillColor_all_BP" : 1.3447604116584797,
        "adjustedPValue_all_BP" : "4.5211E-2",
        "selected" : false,
        "nn_all_BP" : "1983",
        "nodeType_all_BP" : "ellipse",
        "name" : "31328",
        "pValue_all_BP" : "1.3515E-2",
        "xx_all_BP" : "43",
        "X_all_BP" : "590",
        "N_all_BP" : "38713",
        "shared_name" : "31328",
        "nodeFontSize_all_BP" : 14
      },
      "position" : {
        "x" : 651.4518804472832,
        "y" : 989.889636551007
      },
      "selected" : false
    }, {
      "data" : {
        "id" : "2118",
        "nodeSize_all_BP" : 4.47213595499958,
        "description_all_BP" : "positive regulation of cytokine biosynthetic process",
        "SUID" : 2118,
        "nodeFillColor_all_BP" : 1.967264063009853,
        "adjustedPValue_all_BP" : "1.0783E-2",
        "selected" : false,
        "nn_all_BP" : "62",
        "nodeType_all_BP" : "ellipse",
        "name" : "42108",
        "pValue_all_BP" : "2.5593E-3",
        "xx_all_BP" : "5",
        "X_all_BP" : "590",
        "N_all_BP" : "38713",
        "shared_name" : "42108",
        "nodeFontSize_all_BP" : 14
      },
      "position" : {
        "x" : 659.733801834002,
        "y" : 816.5582156525695
      },
      "selected" : false
    }, {
      "data" : {
        "id" : "2117",
        "nodeSize_all_BP" : 6.928203230275509,
        "description_all_BP" : "peptide cross-linking",
        "SUID" : 2117,
        "nodeFillColor_all_BP" : 9.954575056178234,
        "adjustedPValue_all_BP" : "1.1103E-10",
        "selected" : false,
        "nn_all_BP" : "47",
        "nodeType_all_BP" : "ellipse",
        "name" : "18149",
        "pValue_all_BP" : "4.5195E-12",
        "xx_all_BP" : "12",
        "X_all_BP" : "590",
        "N_all_BP" : "38713",
        "shared_name" : "18149",
        "nodeFontSize_all_BP" : 14
      },
      "position" : {
        "x" : 964.0794439238457,
        "y" : 358.3130984650695
      },
      "selected" : false
    }, {
      "data" : {
        "id" : "2116",
        "nodeSize_all_BP" : 18.2208671582886,
        "description_all_BP" : "regulation of biosynthetic process",
        "SUID" : 2116,
        "nodeFillColor_all_BP" : -0.0,
        "adjustedPValue_all_BP" : "1.0000",
        "selected" : false,
        "nn_all_BP" : "7191",
        "nodeType_all_BP" : "ellipse",
        "name" : "9889",
        "pValue_all_BP" : "9.9856E-1",
        "xx_all_BP" : "83",
        "X_all_BP" : "590",
        "N_all_BP" : "38713",
        "shared_name" : "9889",
        "nodeFontSize_all_BP" : 14
      },
      "position" : {
        "x" : 769.0800542754082,
        "y" : 923.9920535431945
      },
      "selected" : false
    }, {
      "data" : {
        "id" : "2115",
        "nodeSize_all_BP" : 6.6332495807108,
        "description_all_BP" : "regulation of lipid biosynthetic process",
        "SUID" : 2115,
        "nodeFillColor_all_BP" : 4.455748982718741,
        "adjustedPValue_all_BP" : "3.5015E-5",
        "selected" : false,
        "nn_all_BP" : "125",
        "nodeType_all_BP" : "ellipse",
        "name" : "46890",
        "pValue_all_BP" : "3.6350E-6",
        "xx_all_BP" : "11",
        "X_all_BP" : "590",
        "N_all_BP" : "38713",
        "shared_name" : "46890",
        "nodeFontSize_all_BP" : 14
      },
      "position" : {
        "x" : 698.0663824004082,
        "y" : 1076.037097488507
      },
      "selected" : false
    }, {
      "data" : {
        "id" : "2114",
        "nodeSize_all_BP" : 10.0,
        "description_all_BP" : "acute inflammatory response",
        "SUID" : 2114,
        "nodeFillColor_all_BP" : 25.101847411324496,
        "adjustedPValue_all_BP" : "7.9096E-26",
        "selected" : false,
        "nn_all_BP" : "71",
        "nodeType_all_BP" : "ellipse",
        "name" : "2526",
        "pValue_all_BP" : "1.1754E-27",
        "xx_all_BP" : "25",
        "X_all_BP" : "590",
        "N_all_BP" : "38713",
        "shared_name" : "2526",
        "nodeFontSize_all_BP" : 14
      },
      "position" : {
        "x" : -975.822350509748,
        "y" : -1305.3739132536805
      },
      "selected" : false
    }, {
      "data" : {
        "id" : "2113",
        "nodeSize_all_BP" : 14.696938456699069,
        "description_all_BP" : "immune response-regulating cell surface receptor signaling pathway",
        "SUID" : 2113,
        "nodeFillColor_all_BP" : 24.151387530668412,
        "adjustedPValue_all_BP" : "7.0569E-25",
        "selected" : false,
        "nn_all_BP" : "570",
        "nodeType_all_BP" : "ellipse",
        "name" : "2768",
        "pValue_all_BP" : "1.1247E-26",
        "xx_all_BP" : "54",
        "X_all_BP" : "590",
        "N_all_BP" : "38713",
        "shared_name" : "2768",
        "nodeFontSize_all_BP" : 14
      },
      "position" : {
        "x" : -164.89321995554883,
        "y" : -570.0653805388367
      },
      "selected" : false
    }, {
      "data" : {
        "id" : "2112",
        "nodeSize_all_BP" : 14.560219778561036,
        "description_all_BP" : "immune response-activating cell surface receptor signaling pathway",
        "SUID" : 2112,
        "nodeFillColor_all_BP" : 28.263261827658823,
        "adjustedPValue_all_BP" : "5.4543E-29",
        "selected" : false,
        "nn_all_BP" : "449",
        "nodeType_all_BP" : "ellipse",
        "name" : "2429",
        "pValue_all_BP" : "7.0484E-31",
        "xx_all_BP" : "53",
        "X_all_BP" : "590",
        "N_all_BP" : "38713",
        "shared_name" : "2429",
        "nodeFontSize_all_BP" : 14
      },
      "position" : {
        "x" : -171.5310068207832,
        "y" : -709.2064327849305
      },
      "selected" : false
    }, {
      "data" : {
        "id" : "2111",
        "nodeSize_all_BP" : 12.489995996796797,
        "description_all_BP" : "cellular macromolecular complex assembly",
        "SUID" : 2111,
        "nodeFillColor_all_BP" : 6.8572072034682785,
        "adjustedPValue_all_BP" : "1.3893E-7",
        "selected" : false,
        "nn_all_BP" : "906",
        "nodeType_all_BP" : "ellipse",
        "name" : "34622",
        "pValue_all_BP" : "8.8271E-9",
        "xx_all_BP" : "39",
        "X_all_BP" : "590",
        "N_all_BP" : "38713",
        "shared_name" : "34622",
        "nodeFontSize_all_BP" : 14
      },
      "position" : {
        "x" : -715.8153314667793,
        "y" : -827.8252682341492
      },
      "selected" : false
    }, {
      "data" : {
        "id" : "2110",
        "nodeSize_all_BP" : 8.48528137423857,
        "description_all_BP" : "cellular protein complex assembly",
        "SUID" : 2110,
        "nodeFillColor_all_BP" : 2.5391550365529514,
        "adjustedPValue_all_BP" : "2.8896E-3",
        "selected" : false,
        "nn_all_BP" : "485",
        "nodeType_all_BP" : "ellipse",
        "name" : "43623",
        "pValue_all_BP" : "5.4582E-4",
        "xx_all_BP" : "18",
        "X_all_BP" : "590",
        "N_all_BP" : "38713",
        "shared_name" : "43623",
        "nodeFontSize_all_BP" : 14
      },
      "position" : {
        "x" : -771.6725092011543,
        "y" : -969.0810055388367
      },
      "selected" : false
    }, {
      "data" : {
        "id" : "2109",
        "nodeSize_all_BP" : 5.656854249492381,
        "description_all_BP" : "negative regulation of protein processing",
        "SUID" : 2109,
        "nodeFillColor_all_BP" : 4.371207786835656,
        "adjustedPValue_all_BP" : "4.2539E-5",
        "selected" : false,
        "nn_all_BP" : "62",
        "nodeType_all_BP" : "ellipse",
        "name" : "10955",
        "pValue_all_BP" : "4.5535E-6",
        "xx_all_BP" : "8",
        "X_all_BP" : "590",
        "N_all_BP" : "38713",
        "shared_name" : "10955",
        "nodeFontSize_all_BP" : 14
      },
      "position" : {
        "x" : 1365.1257085722832,
        "y" : 522.5984073029601
      },
      "selected" : false
    }, {
      "data" : {
        "id" : "2108",
        "nodeSize_all_BP" : 25.92296279363144,
        "description_all_BP" : "positive regulation of cellular process",
        "SUID" : 2108,
        "nodeFillColor_all_BP" : 18.07158168709555,
        "adjustedPValue_all_BP" : "8.4804E-19",
        "selected" : false,
        "nn_all_BP" : "5402",
        "nodeType_all_BP" : "ellipse",
        "name" : "48522",
        "pValue_all_BP" : "1.8630E-20",
        "xx_all_BP" : "168",
        "X_all_BP" : "590",
        "N_all_BP" : "38713",
        "shared_name" : "48522",
        "nodeFontSize_all_BP" : 14
      },
      "position" : {
        "x" : 894.637366287127,
        "y" : 62.99925950632928
      },
      "selected" : false
    }, {
      "data" : {
        "id" : "2107",
        "nodeSize_all_BP" : 11.135528725660043,
        "description_all_BP" : "negative regulation of cellular component organization",
        "SUID" : 2107,
        "nodeFillColor_all_BP" : 6.231226378024148,
        "adjustedPValue_all_BP" : "5.8718E-7",
        "selected" : false,
        "nn_all_BP" : "658",
        "nodeType_all_BP" : "ellipse",
        "name" : "51129",
        "pValue_all_BP" : "4.1607E-8",
        "xx_all_BP" : "31",
        "X_all_BP" : "590",
        "N_all_BP" : "38713",
        "shared_name" : "51129",
        "nodeFontSize_all_BP" : 14
      },
      "position" : {
        "x" : 935.5541753691582,
        "y" : 168.3485904084289
      },
      "selected" : false
    }, {
      "data" : {
        "id" : "2106",
        "nodeSize_all_BP" : 17.549928774784245,
        "description_all_BP" : "regulation of transport",
        "SUID" : 2106,
        "nodeFillColor_all_BP" : 9.789331947290517,
        "adjustedPValue_all_BP" : "1.6243E-10",
        "selected" : false,
        "nn_all_BP" : "2179",
        "nodeType_all_BP" : "ellipse",
        "name" : "51049",
        "pValue_all_BP" : "6.6470E-12",
        "xx_all_BP" : "77",
        "X_all_BP" : "590",
        "N_all_BP" : "38713",
        "shared_name" : "51049",
        "nodeFontSize_all_BP" : 14
      },
      "position" : {
        "x" : 634.3692388457207,
        "y" : 193.87028840647577
      },
      "selected" : false
    }, {
      "data" : {
        "id" : "2105",
        "nodeSize_all_BP" : 23.15167380558045,
        "description_all_BP" : "regulation of immune system process",
        "SUID" : 2105,
        "nodeFillColor_all_BP" : 53.3741479642783,
        "adjustedPValue_all_BP" : "4.2252E-54",
        "selected" : false,
        "nn_all_BP" : "1716",
        "nodeType_all_BP" : "ellipse",
        "name" : "2682",
        "pValue_all_BP" : "1.0920E-56",
        "xx_all_BP" : "134",
        "X_all_BP" : "590",
        "N_all_BP" : "38713",
        "shared_name" : "2682",
        "nodeFontSize_all_BP" : 14
      },
      "position" : {
        "x" : 931.9076909941582,
        "y" : -82.57976194752814
      },
      "selected" : false
    }, {
      "data" : {
        "id" : "2104",
        "nodeSize_all_BP" : 8.48528137423857,
        "description_all_BP" : "negative regulation of immune system process",
        "SUID" : 2104,
        "nodeFillColor_all_BP" : 4.0491933331305425,
        "adjustedPValue_all_BP" : "8.9291E-5",
        "selected" : false,
        "nn_all_BP" : "354",
        "nodeType_all_BP" : "ellipse",
        "name" : "2683",
        "pValue_all_BP" : "1.0385E-5",
        "xx_all_BP" : "18",
        "X_all_BP" : "590",
        "N_all_BP" : "38713",
        "shared_name" : "2683",
        "nodeFontSize_all_BP" : 14
      },
      "position" : {
        "x" : 1070.3144292754082,
        "y" : 39.201818023785336
      },
      "selected" : false
    }, {
      "data" : {
        "id" : "2103",
        "nodeSize_all_BP" : 38.781438859330635,
        "description_all_BP" : "metabolic process",
        "SUID" : 2103,
        "nodeFillColor_all_BP" : 3.021176290582034,
        "adjustedPValue_all_BP" : "9.5241E-4",
        "selected" : false,
        "nn_all_BP" : "21827",
        "nodeType_all_BP" : "ellipse",
        "name" : "8152",
        "pValue_all_BP" : "1.5221E-4",
        "xx_all_BP" : "376",
        "X_all_BP" : "590",
        "N_all_BP" : "38713",
        "shared_name" : "8152",
        "nodeFontSize_all_BP" : 14
      },
      "position" : {
        "x" : -301.0389947968574,
        "y" : -66.8832668913758
      },
      "selected" : false
    }, {
      "data" : {
        "id" : "2102",
        "nodeSize_all_BP" : 6.0,
        "description_all_BP" : "G1 DNA damage checkpoint",
        "SUID" : 2102,
        "nodeFillColor_all_BP" : 4.371207786835656,
        "adjustedPValue_all_BP" : "4.2539E-5",
        "selected" : false,
        "nn_all_BP" : "82",
        "nodeType_all_BP" : "ellipse",
        "name" : "44783",
        "pValue_all_BP" : "4.5535E-6",
        "xx_all_BP" : "9",
        "X_all_BP" : "590",
        "N_all_BP" : "38713",
        "shared_name" : "44783",
        "nodeFontSize_all_BP" : 14
      },
      "position" : {
        "x" : -57.60565090952832,
        "y" : 686.5734134064758
      },
      "selected" : false
    }, {
      "data" : {
        "id" : "2101",
        "nodeSize_all_BP" : 12.0,
        "description_all_BP" : "positive regulation of organelle organization",
        "SUID" : 2101,
        "nodeFillColor_all_BP" : 7.912840357964152,
        "adjustedPValue_all_BP" : "1.2222E-8",
        "selected" : false,
        "nn_all_BP" : "719",
        "nodeType_all_BP" : "ellipse",
        "name" : "10638",
        "pValue_all_BP" : "6.6864E-10",
        "xx_all_BP" : "36",
        "X_all_BP" : "590",
        "N_all_BP" : "38713",
        "shared_name" : "10638",
        "nodeFontSize_all_BP" : 14
      },
      "position" : {
        "x" : 800.7334966582207,
        "y" : -193.09856840504767
      },
      "selected" : false
    }, {
      "data" : {
        "id" : "2100",
        "nodeSize_all_BP" : 11.832159566199232,
        "description_all_BP" : "positive regulation of macromolecule biosynthetic process",
        "SUID" : 2100,
        "nodeFillColor_all_BP" : 0.6982890547816119,
        "adjustedPValue_all_BP" : "2.0031E-1",
        "selected" : false,
        "nn_all_BP" : "1853",
        "nodeType_all_BP" : "ellipse",
        "name" : "10557",
        "pValue_all_BP" : "1.1403E-1",
        "xx_all_BP" : "35",
        "X_all_BP" : "590",
        "N_all_BP" : "38713",
        "shared_name" : "10557",
        "nodeFontSize_all_BP" : 14
      },
      "position" : {
        "x" : 728.7737798613457,
        "y" : 891.1759524689758
      },
      "selected" : false
    }, {
      "data" : {
        "id" : "2099",
        "nodeSize_all_BP" : 9.38083151964686,
        "description_all_BP" : "regulation of intracellular transport",
        "SUID" : 2099,
        "nodeFillColor_all_BP" : 3.4239479419291112,
        "adjustedPValue_all_BP" : "3.7675E-4",
        "selected" : false,
        "nn_all_BP" : "554",
        "nodeType_all_BP" : "ellipse",
        "name" : "32386",
        "pValue_all_BP" : "5.2500E-5",
        "xx_all_BP" : "22",
        "X_all_BP" : "590",
        "N_all_BP" : "38713",
        "shared_name" : "32386",
        "nodeFontSize_all_BP" : 14
      },
      "position" : {
        "x" : 537.0915288847832,
        "y" : -22.980404342547672
      },
      "selected" : false
    }, {
      "data" : {
        "id" : "2098",
        "nodeSize_all_BP" : 4.898979485566356,
        "description_all_BP" : "response to superoxide",
        "SUID" : 2098,
        "nodeFillColor_all_BP" : 4.229254286979103,
        "adjustedPValue_all_BP" : "5.8986E-5",
        "selected" : false,
        "nn_all_BP" : "31",
        "nodeType_all_BP" : "ellipse",
        "name" : "303",
        "pValue_all_BP" : "6.5045E-6",
        "xx_all_BP" : "6",
        "X_all_BP" : "590",
        "N_all_BP" : "38713",
        "shared_name" : "303",
        "nodeFontSize_all_BP" : 14
      },
      "position" : {
        "x" : -1313.7749261933418,
        "y" : -445.87217375172736
      },
      "selected" : false
    }, {
      "data" : {
        "id" : "2097",
        "nodeSize_all_BP" : 9.38083151964686,
        "description_all_BP" : "homotypic cell-cell adhesion",
        "SUID" : 2097,
        "nodeFillColor_all_BP" : 6.820546761787476,
        "adjustedPValue_all_BP" : "1.5117E-7",
        "selected" : false,
        "nn_all_BP" : "329",
        "nodeType_all_BP" : "ellipse",
        "name" : "34109",
        "pValue_all_BP" : "9.7348E-9",
        "xx_all_BP" : "22",
        "X_all_BP" : "590",
        "N_all_BP" : "38713",
        "shared_name" : "34109",
        "nodeFontSize_all_BP" : 14
      },
      "position" : {
        "x" : -319.5422906952949,
        "y" : -797.8107418669617
      },
      "selected" : false
    }, {
      "data" : {
        "id" : "2096",
        "nodeSize_all_BP" : 15.620499351813308,
        "description_all_BP" : "positive regulation of cell communication",
        "SUID" : 2096,
        "nodeFillColor_all_BP" : 8.432758862346232,
        "adjustedPValue_all_BP" : "3.6918E-9",
        "selected" : false,
        "nn_all_BP" : "1641",
        "nodeType_all_BP" : "ellipse",
        "name" : "10647",
        "pValue_all_BP" : "1.7970E-10",
        "xx_all_BP" : "61",
        "X_all_BP" : "590",
        "N_all_BP" : "38713",
        "shared_name" : "10647",
        "nodeFontSize_all_BP" : 14
      },
      "position" : {
        "x" : 736.6540288847832,
        "y" : -138.85435148610236
      },
      "selected" : false
    }, {
      "data" : {
        "id" : "2095",
        "nodeSize_all_BP" : 15.362291495737216,
        "description_all_BP" : "positive regulation of signal transduction",
        "SUID" : 2095,
        "nodeFillColor_all_BP" : 9.033092713198934,
        "adjustedPValue_all_BP" : "9.2663E-10",
        "selected" : false,
        "nn_all_BP" : "1500",
        "nodeType_all_BP" : "ellipse",
        "name" : "9967",
        "pValue_all_BP" : "4.1512E-11",
        "xx_all_BP" : "59",
        "X_all_BP" : "590",
        "N_all_BP" : "38713",
        "shared_name" : "9967",
        "nodeFontSize_all_BP" : 14
      },
      "position" : {
        "x" : 576.5209722441582,
        "y" : -289.332287277118
      },
      "selected" : false
    }, {
      "data" : {
        "id" : "2094",
        "nodeSize_all_BP" : 18.2208671582886,
        "description_all_BP" : "cellular response to chemical stimulus",
        "SUID" : 2094,
        "nodeFillColor_all_BP" : 6.321361301370193,
        "adjustedPValue_all_BP" : "4.7713E-7",
        "selected" : false,
        "nn_all_BP" : "2925",
        "nodeType_all_BP" : "ellipse",
        "name" : "70887",
        "pValue_all_BP" : "3.3193E-8",
        "xx_all_BP" : "83",
        "X_all_BP" : "590",
        "N_all_BP" : "38713",
        "shared_name" : "70887",
        "nodeFontSize_all_BP" : 14
      },
      "position" : {
        "x" : -1180.2356195527168,
        "y" : -549.938732589618
      },
      "selected" : false
    }, {
      "data" : {
        "id" : "2093",
        "nodeSize_all_BP" : 9.591663046625438,
        "description_all_BP" : "pyridine-containing compound metabolic process",
        "SUID" : 2093,
        "nodeFillColor_all_BP" : 10.269501644100249,
        "adjustedPValue_all_BP" : "5.3765E-11",
        "selected" : false,
        "nn_all_BP" : "234",
        "nodeType_all_BP" : "ellipse",
        "name" : "72524",
        "pValue_all_BP" : "2.0959E-12",
        "xx_all_BP" : "23",
        "X_all_BP" : "590",
        "N_all_BP" : "38713",
        "shared_name" : "72524",
        "nodeFontSize_all_BP" : 14
      },
      "position" : {
        "x" : 37.29859828175586,
        "y" : 66.09944871531366
      },
      "selected" : false
    }, {
      "data" : {
        "id" : "2092",
        "nodeSize_all_BP" : 9.591663046625438,
        "description_all_BP" : "pyridine nucleotide metabolic process",
        "SUID" : 2092,
        "nodeFillColor_all_BP" : 10.765550601957806,
        "adjustedPValue_all_BP" : "1.7157E-11",
        "selected" : false,
        "nn_all_BP" : "221",
        "nodeType_all_BP" : "ellipse",
        "name" : "19362",
        "pValue_all_BP" : "6.3190E-13",
        "xx_all_BP" : "23",
        "X_all_BP" : "590",
        "N_all_BP" : "38713",
        "shared_name" : "19362",
        "nodeFontSize_all_BP" : 14
      },
      "position" : {
        "x" : 202.97379206837695,
        "y" : -85.00993772877814
      },
      "selected" : false
    }, {
      "data" : {
        "id" : "2091",
        "nodeSize_all_BP" : 11.135528725660043,
        "description_all_BP" : "single organism cell adhesion",
        "SUID" : 2091,
        "nodeFillColor_all_BP" : 6.977261038792059,
        "adjustedPValue_all_BP" : "1.0538E-7",
        "selected" : false,
        "nn_all_BP" : "607",
        "nodeType_all_BP" : "ellipse",
        "name" : "98602",
        "pValue_all_BP" : "6.6044E-9",
        "xx_all_BP" : "31",
        "X_all_BP" : "590",
        "N_all_BP" : "38713",
        "shared_name" : "98602",
        "nodeFontSize_all_BP" : 14
      },
      "position" : {
        "x" : -552.4385919648262,
        "y" : -458.3350033415711
      },
      "selected" : false
    }, {
      "data" : {
        "id" : "2090",
        "nodeSize_all_BP" : 9.38083151964686,
        "description_all_BP" : "negative regulation of transport",
        "SUID" : 2090,
        "nodeFillColor_all_BP" : 4.703276689568385,
        "adjustedPValue_all_BP" : "1.9803E-5",
        "selected" : false,
        "nn_all_BP" : "447",
        "nodeType_all_BP" : "ellipse",
        "name" : "51051",
        "pValue_all_BP" : "1.8979E-6",
        "xx_all_BP" : "22",
        "X_all_BP" : "590",
        "N_all_BP" : "38713",
        "shared_name" : "51051",
        "nodeFontSize_all_BP" : 14
      },
      "position" : {
        "x" : 815.6802740019707,
        "y" : 200.90829805003045
      },
      "selected" : false
    }, {
      "data" : {
        "id" : "2089",
        "nodeSize_all_BP" : 21.071307505705477,
        "description_all_BP" : "multi-organism process",
        "SUID" : 2089,
        "nodeFillColor_all_BP" : 23.84614109297062,
        "adjustedPValue_all_BP" : "1.4251E-24",
        "selected" : false,
        "nn_all_BP" : "2374",
        "nodeType_all_BP" : "ellipse",
        "name" : "51704",
        "pValue_all_BP" : "2.3021E-26",
        "xx_all_BP" : "111",
        "X_all_BP" : "590",
        "N_all_BP" : "38713",
        "shared_name" : "51704",
        "nodeFontSize_all_BP" : 14
      },
      "position" : {
        "x" : -967.5617914277168,
        "y" : -299.00239225758673
      },
      "selected" : false
    }, {
      "data" : {
        "id" : "2088",
        "nodeSize_all_BP" : 12.649110640673518,
        "description_all_BP" : "interspecies interaction between organisms",
        "SUID" : 2088,
        "nodeFillColor_all_BP" : 8.144436115921547,
        "adjustedPValue_all_BP" : "7.1707E-9",
        "selected" : false,
        "nn_all_BP" : "844",
        "nodeType_all_BP" : "ellipse",
        "name" : "44419",
        "pValue_all_BP" : "3.6912E-10",
        "xx_all_BP" : "40",
        "X_all_BP" : "590",
        "N_all_BP" : "38713",
        "shared_name" : "44419",
        "nodeFontSize_all_BP" : 14
      },
      "position" : {
        "x" : -1189.7386713105293,
        "y" : -244.41077848805548
      },
      "selected" : false
    }, {
      "data" : {
        "id" : "2087",
        "nodeSize_all_BP" : 19.697715603592208,
        "description_all_BP" : "regulation of signaling",
        "SUID" : 2087,
        "nodeFillColor_all_BP" : 7.912840357964152,
        "adjustedPValue_all_BP" : "1.2222E-8",
        "selected" : false,
        "nn_all_BP" : "3352",
        "nodeType_all_BP" : "ellipse",
        "name" : "23051",
        "pValue_all_BP" : "6.6839E-10",
        "xx_all_BP" : "97",
        "X_all_BP" : "590",
        "N_all_BP" : "38713",
        "shared_name" : "23051",
        "nodeFontSize_all_BP" : 14
      },
      "position" : {
        "x" : 702.6034917754082,
        "y" : -99.4007229460633
      },
      "selected" : false
    }, {
      "data" : {
        "id" : "2086",
        "nodeSize_all_BP" : 20.688160865577203,
        "description_all_BP" : "response to external stimulus",
        "SUID" : 2086,
        "nodeFillColor_all_BP" : 23.062083074717847,
        "adjustedPValue_all_BP" : "8.6680E-24",
        "selected" : false,
        "nn_all_BP" : "2277",
        "nodeType_all_BP" : "ellipse",
        "name" : "9605",
        "pValue_all_BP" : "1.4647E-25",
        "xx_all_BP" : "107",
        "X_all_BP" : "590",
        "N_all_BP" : "38713",
        "shared_name" : "9605",
        "nodeFontSize_all_BP" : 14
      },
      "position" : {
        "x" : -1117.4399652558418,
        "y" : -642.0805172575867
      },
      "selected" : false
    }, {
      "data" : {
        "id" : "2085",
        "nodeSize_all_BP" : 12.328828005937952,
        "description_all_BP" : "taxis",
        "SUID" : 2085,
        "nodeFillColor_all_BP" : 8.1309394533972,
        "adjustedPValue_all_BP" : "7.3971E-9",
        "selected" : false,
        "nn_all_BP" : "774",
        "nodeType_all_BP" : "ellipse",
        "name" : "42330",
        "pValue_all_BP" : "3.8555E-10",
        "xx_all_BP" : "38",
        "X_all_BP" : "590",
        "N_all_BP" : "38713",
        "shared_name" : "42330",
        "nodeFontSize_all_BP" : 14
      },
      "position" : {
        "x" : -1137.4878168183418,
        "y" : -484.208507980243
      },
      "selected" : false
    }, {
      "data" : {
        "id" : "2084",
        "nodeSize_all_BP" : 10.198039027185569,
        "description_all_BP" : "response to reactive oxygen species",
        "SUID" : 2084,
        "nodeFillColor_all_BP" : 16.004336040065184,
        "adjustedPValue_all_BP" : "9.9007E-17",
        "selected" : false,
        "nn_all_BP" : "174",
        "nodeType_all_BP" : "ellipse",
        "name" : "302",
        "pValue_all_BP" : "2.5375E-18",
        "xx_all_BP" : "26",
        "X_all_BP" : "590",
        "N_all_BP" : "38713",
        "shared_name" : "302",
        "nodeFontSize_all_BP" : 14
      },
      "position" : {
        "x" : -1368.3796625214668,
        "y" : -566.9163937224305
      },
      "selected" : false
    }, {
      "data" : {
        "id" : "2083",
        "nodeSize_all_BP" : 6.0,
        "description_all_BP" : "response to hydrogen peroxide",
        "SUID" : 2083,
        "nodeFillColor_all_BP" : 4.178677529155875,
        "adjustedPValue_all_BP" : "6.6271E-5",
        "selected" : false,
        "nn_all_BP" : "87",
        "nodeType_all_BP" : "ellipse",
        "name" : "42542",
        "pValue_all_BP" : "7.4507E-6",
        "xx_all_BP" : "9",
        "X_all_BP" : "590",
        "N_all_BP" : "38713",
        "shared_name" : "42542",
        "nodeFontSize_all_BP" : 14
      },
      "position" : {
        "x" : -1514.0179681855293,
        "y" : -461.2847103728211
      },
      "selected" : false
    }, {
      "data" : {
        "id" : "2082",
        "nodeSize_all_BP" : 7.211102550927978,
        "description_all_BP" : "mucopolysaccharide metabolic process",
        "SUID" : 2082,
        "nodeFillColor_all_BP" : 5.592668283954954,
        "adjustedPValue_all_BP" : "2.5547E-6",
        "selected" : false,
        "nn_all_BP" : "137",
        "nodeType_all_BP" : "ellipse",
        "name" : "1903510",
        "pValue_all_BP" : "2.0028E-7",
        "xx_all_BP" : "13",
        "X_all_BP" : "590",
        "N_all_BP" : "38713",
        "shared_name" : "1903510",
        "nodeFontSize_all_BP" : 14
      },
      "position" : {
        "x" : -288.78397465525586,
        "y" : 769.2545047150695
      },
      "selected" : false
    }, {
      "data" : {
        "id" : "2081",
        "nodeSize_all_BP" : 5.291502622129181,
        "description_all_BP" : "hyaluronan metabolic process",
        "SUID" : 2081,
        "nodeFillColor_all_BP" : 4.3320980600829175,
        "adjustedPValue_all_BP" : "4.6548E-5",
        "selected" : false,
        "nn_all_BP" : "45",
        "nodeType_all_BP" : "ellipse",
        "name" : "30212",
        "pValue_all_BP" : "5.0628E-6",
        "xx_all_BP" : "7",
        "X_all_BP" : "590",
        "N_all_BP" : "38713",
        "shared_name" : "30212",
        "nodeFontSize_all_BP" : 14
      },
      "position" : {
        "x" : -321.2823419648262,
        "y" : 918.1442141877258
      },
      "selected" : false
    }, {
      "data" : {
        "id" : "2080",
        "nodeSize_all_BP" : 7.483314773547883,
        "description_all_BP" : "regulation of cellular ketone metabolic process",
        "SUID" : 2080,
        "nodeFillColor_all_BP" : 4.4904956534481135,
        "adjustedPValue_all_BP" : "3.2322E-5",
        "selected" : false,
        "nn_all_BP" : "203",
        "nodeType_all_BP" : "ellipse",
        "name" : "10565",
        "pValue_all_BP" : "3.2928E-6",
        "xx_all_BP" : "14",
        "X_all_BP" : "590",
        "N_all_BP" : "38713",
        "shared_name" : "10565",
        "nodeFontSize_all_BP" : 14
      },
      "position" : {
        "x" : 624.044592849627,
        "y" : 882.6230960236633
      },
      "selected" : false
    }, {
      "data" : {
        "id" : "2079",
        "nodeSize_all_BP" : 5.656854249492381,
        "description_all_BP" : "glycolytic process through fructose-6-phosphate",
        "SUID" : 2079,
        "nodeFillColor_all_BP" : 7.105928775988809,
        "adjustedPValue_all_BP" : "7.8356E-8",
        "selected" : false,
        "nn_all_BP" : "27",
        "nodeType_all_BP" : "ellipse",
        "name" : "61615",
        "pValue_all_BP" : "4.7759E-9",
        "xx_all_BP" : "8",
        "X_all_BP" : "590",
        "N_all_BP" : "38713",
        "shared_name" : "61615",
        "nodeFontSize_all_BP" : 14
      },
      "position" : {
        "x" : 320.48465632618945,
        "y" : -473.08002897633673
      },
      "selected" : false
    }, {
      "data" : {
        "id" : "2078",
        "nodeSize_all_BP" : 5.656854249492381,
        "description_all_BP" : "positive regulation of blood coagulation",
        "SUID" : 2078,
        "nodeFillColor_all_BP" : 7.389365105434659,
        "adjustedPValue_all_BP" : "4.0798E-8",
        "selected" : false,
        "nn_all_BP" : "25",
        "nodeType_all_BP" : "ellipse",
        "name" : "30194",
        "pValue_all_BP" : "2.3900E-9",
        "xx_all_BP" : "8",
        "X_all_BP" : "590",
        "N_all_BP" : "38713",
        "shared_name" : "30194",
        "nodeFontSize_all_BP" : 14
      },
      "position" : {
        "x" : 660.882971755877,
        "y" : -115.17498442067267
      },
      "selected" : false
    }, {
      "data" : {
        "id" : "2077",
        "nodeSize_all_BP" : 7.483314773547883,
        "description_all_BP" : "regulation of leukocyte migration",
        "SUID" : 2077,
        "nodeFillColor_all_BP" : 6.522590708913596,
        "adjustedPValue_all_BP" : "3.0020E-7",
        "selected" : false,
        "nn_all_BP" : "134",
        "nodeType_all_BP" : "ellipse",
        "name" : "2685",
        "pValue_all_BP" : "2.0043E-8",
        "xx_all_BP" : "14",
        "X_all_BP" : "590",
        "N_all_BP" : "38713",
        "shared_name" : "2685",
        "nodeFontSize_all_BP" : 14
      },
      "position" : {
        "x" : 1153.7332525175957,
        "y" : -243.01221891774298
      },
      "selected" : false
    }, {
      "data" : {
        "id" : "2076",
        "nodeSize_all_BP" : 10.770329614269007,
        "description_all_BP" : "negative regulation of response to wounding",
        "SUID" : 2076,
        "nodeFillColor_all_BP" : 20.694203923855824,
        "adjustedPValue_all_BP" : "2.0221E-21",
        "selected" : false,
        "nn_all_BP" : "155",
        "nodeType_all_BP" : "ellipse",
        "name" : "1903035",
        "pValue_all_BP" : "3.9196E-23",
        "xx_all_BP" : "29",
        "X_all_BP" : "590",
        "N_all_BP" : "38713",
        "shared_name" : "1903035",
        "nodeFontSize_all_BP" : 14
      },
      "position" : {
        "x" : 1044.8022222441582,
        "y" : -359.9198116911805
      },
      "selected" : false
    }, {
      "data" : {
        "id" : "2075",
        "nodeSize_all_BP" : 4.47213595499958,
        "description_all_BP" : "negative regulation of growth of symbiont involved in interaction with host",
        "SUID" : 2075,
        "nodeFillColor_all_BP" : 4.26988450300889,
        "adjustedPValue_all_BP" : "5.3717E-5",
        "selected" : false,
        "nn_all_BP" : "18",
        "nodeType_all_BP" : "ellipse",
        "name" : "44146",
        "pValue_all_BP" : "5.8773E-6",
        "xx_all_BP" : "5",
        "X_all_BP" : "590",
        "N_all_BP" : "38713",
        "shared_name" : "44146",
        "nodeFontSize_all_BP" : 14
      },
      "position" : {
        "x" : 1336.1156988066582,
        "y" : 46.705113922222836
      },
      "selected" : false
    }, {
      "data" : {
        "id" : "2074",
        "nodeSize_all_BP" : 14.966629547095765,
        "description_all_BP" : "cell development",
        "SUID" : 2074,
        "nodeFillColor_all_BP" : 4.923899232719148,
        "adjustedPValue_all_BP" : "1.1915E-5",
        "selected" : false,
        "nn_all_BP" : "1853",
        "nodeType_all_BP" : "ellipse",
        "name" : "48468",
        "pValue_all_BP" : "1.0599E-6",
        "xx_all_BP" : "56",
        "X_all_BP" : "590",
        "N_all_BP" : "38713",
        "shared_name" : "48468",
        "nodeFontSize_all_BP" : 14
      },
      "position" : {
        "x" : -772.9437494355293,
        "y" : 531.3013491974914
      },
      "selected" : false
    }, {
      "data" : {
        "id" : "2073",
        "nodeSize_all_BP" : 4.47213595499958,
        "description_all_BP" : "leukocyte migration involved in inflammatory response",
        "SUID" : 2073,
        "nodeFillColor_all_BP" : 4.9726797738203,
        "adjustedPValue_all_BP" : "1.0649E-5",
        "selected" : false,
        "nn_all_BP" : "13",
        "nodeType_all_BP" : "ellipse",
        "name" : "2523",
        "pValue_all_BP" : "9.4038E-7",
        "xx_all_BP" : "5",
        "X_all_BP" : "590",
        "N_all_BP" : "38713",
        "shared_name" : "2523",
        "nodeFontSize_all_BP" : 14
      },
      "position" : {
        "x" : -908.7233514863105,
        "y" : -888.554455245868
      },
      "selected" : false
    }, {
      "data" : {
        "id" : "2072",
        "nodeSize_all_BP" : 4.47213595499958,
        "description_all_BP" : "negative regulation of humoral immune response",
        "SUID" : 2072,
        "nodeFillColor_all_BP" : 3.945940753530461,
        "adjustedPValue_all_BP" : "1.1326E-4",
        "selected" : false,
        "nn_all_BP" : "21",
        "nodeType_all_BP" : "ellipse",
        "name" : "2921",
        "pValue_all_BP" : "1.3440E-5",
        "xx_all_BP" : "5",
        "X_all_BP" : "590",
        "N_all_BP" : "38713",
        "shared_name" : "2921",
        "nodeFontSize_all_BP" : 14
      },
      "position" : {
        "x" : 1064.7573003691582,
        "y" : 165.17766145335077
      },
      "selected" : false
    }, {
      "data" : {
        "id" : "2071",
        "nodeSize_all_BP" : 4.47213595499958,
        "description_all_BP" : "negative regulation of complement activation",
        "SUID" : 2071,
        "nodeFillColor_all_BP" : 4.1578602643337215,
        "adjustedPValue_all_BP" : "6.9525E-5",
        "selected" : false,
        "nn_all_BP" : "19",
        "nodeType_all_BP" : "ellipse",
        "name" : "45916",
        "pValue_all_BP" : "7.8764E-6",
        "xx_all_BP" : "5",
        "X_all_BP" : "590",
        "N_all_BP" : "38713",
        "shared_name" : "45916",
        "nodeFontSize_all_BP" : 14
      },
      "position" : {
        "x" : 1233.8477544707207,
        "y" : 301.87147859202264
      },
      "selected" : false
    }, {
      "data" : {
        "id" : "2070",
        "nodeSize_all_BP" : 4.898979485566356,
        "description_all_BP" : "regulation of protein insertion into mitochondrial membrane involved in apoptotic signaling pathway",
        "SUID" : 2070,
        "nodeFillColor_all_BP" : 4.561627285377214,
        "adjustedPValue_all_BP" : "2.7439E-5",
        "selected" : false,
        "nn_all_BP" : "27",
        "nodeType_all_BP" : "ellipse",
        "name" : "1900739",
        "pValue_all_BP" : "2.7540E-6",
        "xx_all_BP" : "6",
        "X_all_BP" : "590",
        "N_all_BP" : "38713",
        "shared_name" : "1900739",
        "nodeFontSize_all_BP" : 14
      },
      "position" : {
        "x" : 551.6189336699395,
        "y" : -346.0593685759461
      },
      "selected" : false
    }, {
      "data" : {
        "id" : "2069",
        "nodeSize_all_BP" : 8.48528137423857,
        "description_all_BP" : "response to decreased oxygen levels",
        "SUID" : 2069,
        "nodeFillColor_all_BP" : 5.797452863475741,
        "adjustedPValue_all_BP" : "1.5942E-6",
        "selected" : false,
        "nn_all_BP" : "259",
        "nodeType_all_BP" : "ellipse",
        "name" : "36293",
        "pValue_all_BP" : "1.2018E-7",
        "xx_all_BP" : "18",
        "X_all_BP" : "590",
        "N_all_BP" : "38713",
        "shared_name" : "36293",
        "nodeFontSize_all_BP" : 14
      },
      "position" : {
        "x" : -1201.0842523652168,
        "y" : -979.7288937224305
      },
      "selected" : false
    }, {
      "data" : {
        "id" : "2068",
        "nodeSize_all_BP" : 8.48528137423857,
        "description_all_BP" : "response to hypoxia",
        "SUID" : 2068,
        "nodeFillColor_all_BP" : 5.8927258179776185,
        "adjustedPValue_all_BP" : "1.2802E-6",
        "selected" : false,
        "nn_all_BP" : "255",
        "nodeType_all_BP" : "ellipse",
        "name" : "1666",
        "pValue_all_BP" : "9.5125E-8",
        "xx_all_BP" : "18",
        "X_all_BP" : "590",
        "N_all_BP" : "38713",
        "shared_name" : "1666",
        "nodeFontSize_all_BP" : 14
      },
      "position" : {
        "x" : -1144.6998529511543,
        "y" : -846.739269698993
      },
      "selected" : false
    }, {
      "data" : {
        "id" : "2067",
        "nodeSize_all_BP" : 11.313708498984761,
        "description_all_BP" : "response to metal ion",
        "SUID" : 2067,
        "nodeFillColor_all_BP" : 16.798129941857194,
        "adjustedPValue_all_BP" : "1.5917E-17",
        "selected" : false,
        "nn_all_BP" : "270",
        "nodeType_all_BP" : "ellipse",
        "name" : "10038",
        "pValue_all_BP" : "3.8396E-19",
        "xx_all_BP" : "32",
        "X_all_BP" : "590",
        "N_all_BP" : "38713",
        "shared_name" : "10038",
        "nodeFontSize_all_BP" : 14
      },
      "position" : {
        "x" : -1677.6786127167793,
        "y" : -502.74018522633673
      },
      "selected" : false
    }, {
      "data" : {
        "id" : "2066",
        "nodeSize_all_BP" : 6.324555320336759,
        "description_all_BP" : "response to calcium ion",
        "SUID" : 2066,
        "nodeFillColor_all_BP" : 4.339919257921625,
        "adjustedPValue_all_BP" : "4.5717E-5",
        "selected" : false,
        "nn_all_BP" : "105",
        "nodeType_all_BP" : "ellipse",
        "name" : "51592",
        "pValue_all_BP" : "4.9429E-6",
        "xx_all_BP" : "10",
        "X_all_BP" : "590",
        "N_all_BP" : "38713",
        "shared_name" : "51592",
        "nodeFontSize_all_BP" : 14
      },
      "position" : {
        "x" : -1819.5135736542793,
        "y" : -467.3167843474305
      },
      "selected" : false
    }, {
      "data" : {
        "id" : "2065",
        "nodeSize_all_BP" : 9.16515138991168,
        "description_all_BP" : "purine nucleotide metabolic process",
        "SUID" : 2065,
        "nodeFillColor_all_BP" : 2.9357567878478634,
        "adjustedPValue_all_BP" : "1.1594E-3",
        "selected" : false,
        "nn_all_BP" : "565",
        "nodeType_all_BP" : "ellipse",
        "name" : "6163",
        "pValue_all_BP" : "1.9153E-4",
        "xx_all_BP" : "21",
        "X_all_BP" : "590",
        "N_all_BP" : "38713",
        "shared_name" : "6163",
        "nodeFontSize_all_BP" : 14
      },
      "position" : {
        "x" : 155.4234838408379,
        "y" : -11.70328947438361
      },
      "selected" : false
    }, {
      "data" : {
        "id" : "2064",
        "nodeSize_all_BP" : 8.717797887081348,
        "description_all_BP" : "purine ribonucleotide metabolic process",
        "SUID" : 2064,
        "nodeFillColor_all_BP" : 2.536709248444722,
        "adjustedPValue_all_BP" : "2.9060E-3",
        "selected" : false,
        "nn_all_BP" : "527",
        "nodeType_all_BP" : "ellipse",
        "name" : "9150",
        "pValue_all_BP" : "5.5015E-4",
        "xx_all_BP" : "19",
        "X_all_BP" : "590",
        "N_all_BP" : "38713",
        "shared_name" : "9150",
        "nodeFontSize_all_BP" : 14
      },
      "position" : {
        "x" : 192.1122808379082,
        "y" : -158.64138456715705
      },
      "selected" : false
    }, {
      "data" : {
        "id" : "2063",
        "nodeSize_all_BP" : 7.745966692414834,
        "description_all_BP" : "regulation of actin filament length",
        "SUID" : 2063,
        "nodeFillColor_all_BP" : 3.6461447156210554,
        "adjustedPValue_all_BP" : "2.2587E-4",
        "selected" : false,
        "nn_all_BP" : "279",
        "nodeType_all_BP" : "ellipse",
        "name" : "30832",
        "pValue_all_BP" : "2.9480E-5",
        "xx_all_BP" : "15",
        "X_all_BP" : "590",
        "N_all_BP" : "38713",
        "shared_name" : "30832",
        "nodeFontSize_all_BP" : 14
      },
      "position" : {
        "x" : 41.92621516408008,
        "y" : -365.36509367360236
      },
      "selected" : false
    }, {
      "data" : {
        "id" : "2062",
        "nodeSize_all_BP" : 6.0,
        "description_all_BP" : "cellular lipid catabolic process",
        "SUID" : 2062,
        "nodeFillColor_all_BP" : 2.055546874856751,
        "adjustedPValue_all_BP" : "8.7994E-3",
        "selected" : false,
        "nn_all_BP" : "182",
        "nodeType_all_BP" : "ellipse",
        "name" : "44242",
        "pValue_all_BP" : "2.0146E-3",
        "xx_all_BP" : "9",
        "X_all_BP" : "590",
        "N_all_BP" : "38713",
        "shared_name" : "44242",
        "nodeFontSize_all_BP" : 14
      },
      "position" : {
        "x" : -246.16910649119336,
        "y" : 161.45500520335077
      },
      "selected" : false
    }, {
      "data" : {
        "id" : "2061",
        "nodeSize_all_BP" : 8.246211251235321,
        "description_all_BP" : "antigen processing and presentation",
        "SUID" : 2061,
        "nodeFillColor_all_BP" : 3.3253748558930343,
        "adjustedPValue_all_BP" : "4.7274E-4",
        "selected" : false,
        "nn_all_BP" : "372",
        "nodeType_all_BP" : "ellipse",
        "name" : "19882",
        "pValue_all_BP" : "6.8865E-5",
        "xx_all_BP" : "17",
        "X_all_BP" : "590",
        "N_all_BP" : "38713",
        "shared_name" : "19882",
        "nodeFontSize_all_BP" : 14
      },
      "position" : {
        "x" : -968.0539178925605,
        "y" : -977.6571774138367
      },
      "selected" : false
    }, {
      "data" : {
        "id" : "2060",
        "nodeSize_all_BP" : 6.928203230275509,
        "description_all_BP" : "antigen processing and presentation of exogenous antigen",
        "SUID" : 2060,
        "nodeFillColor_all_BP" : 2.422671904695486,
        "adjustedPValue_all_BP" : "3.7786E-3",
        "selected" : false,
        "nn_all_BP" : "262",
        "nodeType_all_BP" : "ellipse",
        "name" : "19884",
        "pValue_all_BP" : "7.6337E-4",
        "xx_all_BP" : "12",
        "X_all_BP" : "590",
        "N_all_BP" : "38713",
        "shared_name" : "19884",
        "nodeFontSize_all_BP" : 14
      },
      "position" : {
        "x" : -1119.2193842011543,
        "y" : -1138.537609542743
      },
      "selected" : false
    }, {
      "data" : {
        "id" : "2059",
        "nodeSize_all_BP" : 4.47213595499958,
        "description_all_BP" : "cardiac conduction",
        "SUID" : 2059,
        "nodeFillColor_all_BP" : 2.109598392091834,
        "adjustedPValue_all_BP" : "7.7697E-3",
        "selected" : false,
        "nn_all_BP" : "57",
        "nodeType_all_BP" : "ellipse",
        "name" : "61337",
        "pValue_all_BP" : "1.7621E-3",
        "xx_all_BP" : "5",
        "X_all_BP" : "590",
        "N_all_BP" : "38713",
        "shared_name" : "61337",
        "nodeFontSize_all_BP" : 14
      },
      "position" : {
        "x" : -365.7840814667793,
        "y" : -125.47185942067267
      },
      "selected" : false
    }, {
      "data" : {
        "id" : "2058",
        "nodeSize_all_BP" : 20.97617696340303,
        "description_all_BP" : "positive regulation of immune system process",
        "SUID" : 2058,
        "nodeFillColor_all_BP" : 53.797161865576506,
        "adjustedPValue_all_BP" : "1.5953E-54",
        "selected" : false,
        "nn_all_BP" : "1087",
        "nodeType_all_BP" : "ellipse",
        "name" : "2684",
        "pValue_all_BP" : "2.8932E-57",
        "xx_all_BP" : "110",
        "X_all_BP" : "590",
        "N_all_BP" : "38713",
        "shared_name" : "2684",
        "nodeFontSize_all_BP" : 14
      },
      "position" : {
        "x" : 817.5580816191582,
        "y" : -255.90720793141486
      },
      "selected" : false
    }, {
      "data" : {
        "id" : "2057",
        "nodeSize_all_BP" : 4.47213595499958,
        "description_all_BP" : "regulation of plasminogen activation",
        "SUID" : 2057,
        "nodeFillColor_all_BP" : 5.607897700713135,
        "adjustedPValue_all_BP" : "2.4666E-6",
        "selected" : false,
        "nn_all_BP" : "10",
        "nodeType_all_BP" : "ellipse",
        "name" : "10755",
        "pValue_all_BP" : "1.9125E-7",
        "xx_all_BP" : "5",
        "X_all_BP" : "590",
        "N_all_BP" : "38713",
        "shared_name" : "10755",
        "nodeFontSize_all_BP" : 14
      },
      "position" : {
        "x" : 1437.1912603300957,
        "y" : 627.920642410382
      },
      "selected" : false
    }, {
      "data" : {
        "id" : "2056",
        "nodeSize_all_BP" : 3.4641016151377544,
        "description_all_BP" : "negative regulation of plasminogen activation",
        "SUID" : 2056,
        "nodeFillColor_all_BP" : 3.588716563909519,
        "adjustedPValue_all_BP" : "2.5780E-4",
        "selected" : false,
        "nn_all_BP" : "5",
        "nodeType_all_BP" : "ellipse",
        "name" : "10757",
        "pValue_all_BP" : "3.4425E-5",
        "xx_all_BP" : "3",
        "X_all_BP" : "590",
        "N_all_BP" : "38713",
        "shared_name" : "10757",
        "nodeFontSize_all_BP" : 14
      },
      "position" : {
        "x" : 1517.2603521269707,
        "y" : 553.3524051056945
      },
      "selected" : false
    }, {
      "data" : {
        "id" : "2055",
        "nodeSize_all_BP" : 14.142135623730951,
        "description_all_BP" : "intracellular signal transduction",
        "SUID" : 2055,
        "nodeFillColor_all_BP" : 0.4836305554042484,
        "adjustedPValue_all_BP" : "3.2837E-1",
        "selected" : false,
        "nn_all_BP" : "2938",
        "nodeType_all_BP" : "ellipse",
        "name" : "35556",
        "pValue_all_BP" : "2.2667E-1",
        "xx_all_BP" : "50",
        "X_all_BP" : "590",
        "N_all_BP" : "38713",
        "shared_name" : "35556",
        "nodeFontSize_all_BP" : 14
      },
      "position" : {
        "x" : -13.695612915143556,
        "y" : 224.66533235178827
      },
      "selected" : false
    }, {
      "data" : {
        "id" : "2054",
        "nodeSize_all_BP" : 6.6332495807108,
        "description_all_BP" : "signal transduction in response to DNA damage",
        "SUID" : 2054,
        "nodeFillColor_all_BP" : 4.837573273893572,
        "adjustedPValue_all_BP" : "1.4535E-5",
        "selected" : false,
        "nn_all_BP" : "113",
        "nodeType_all_BP" : "ellipse",
        "name" : "42770",
        "pValue_all_BP" : "1.3430E-6",
        "xx_all_BP" : "11",
        "X_all_BP" : "590",
        "N_all_BP" : "38713",
        "shared_name" : "42770",
        "nodeFontSize_all_BP" : 14
      },
      "position" : {
        "x" : -133.82135105906445,
        "y" : 378.47514680491327
      },
      "selected" : false
    }, {
      "data" : {
        "id" : "2053",
        "nodeSize_all_BP" : 6.6332495807108,
        "description_all_BP" : "regulation of Wnt signaling pathway",
        "SUID" : 2053,
        "nodeFillColor_all_BP" : 1.2828602033659913,
        "adjustedPValue_all_BP" : "5.2136E-2",
        "selected" : false,
        "nn_all_BP" : "345",
        "nodeType_all_BP" : "ellipse",
        "name" : "30111",
        "pValue_all_BP" : "1.7697E-2",
        "xx_all_BP" : "11",
        "X_all_BP" : "590",
        "N_all_BP" : "38713",
        "shared_name" : "30111",
        "nodeFontSize_all_BP" : 14
      },
      "position" : {
        "x" : 423.2840032500176,
        "y" : -394.716564620868
      },
      "selected" : false
    }, {
      "data" : {
        "id" : "2052",
        "nodeSize_all_BP" : 11.489125293076057,
        "description_all_BP" : "regulation of cellular component biogenesis",
        "SUID" : 2052,
        "nodeFillColor_all_BP" : 5.319071734609257,
        "adjustedPValue_all_BP" : "4.7965E-6",
        "selected" : false,
        "nn_all_BP" : "806",
        "nodeType_all_BP" : "ellipse",
        "name" : "44087",
        "pValue_all_BP" : "3.8740E-7",
        "xx_all_BP" : "33",
        "X_all_BP" : "590",
        "N_all_BP" : "38713",
        "shared_name" : "44087",
        "nodeFontSize_all_BP" : 14
      },
      "position" : {
        "x" : 823.448157302752,
        "y" : -72.31760069264533
      },
      "selected" : false
    }, {
      "data" : {
        "id" : "2051",
        "nodeSize_all_BP" : 10.392304845413264,
        "description_all_BP" : "central nervous system development",
        "SUID" : 2051,
        "nodeFillColor_all_BP" : 1.9351903008740738,
        "adjustedPValue_all_BP" : "1.1609E-2",
        "selected" : false,
        "nn_all_BP" : "986",
        "nodeType_all_BP" : "ellipse",
        "name" : "7417",
        "pValue_all_BP" : "2.7755E-3",
        "xx_all_BP" : "27",
        "X_all_BP" : "590",
        "N_all_BP" : "38713",
        "shared_name" : "7417",
        "nodeFontSize_all_BP" : 14
      },
      "position" : {
        "x" : -915.1372308808418,
        "y" : 670.2640872346008
      },
      "selected" : false
    }, {
      "data" : {
        "id" : "2050",
        "nodeSize_all_BP" : 19.078784028338912,
        "description_all_BP" : "regulation of response to stress",
        "SUID" : 2050,
        "nodeFillColor_all_BP" : 28.34159228791921,
        "adjustedPValue_all_BP" : "4.5542E-29",
        "selected" : false,
        "nn_all_BP" : "1435",
        "nodeType_all_BP" : "ellipse",
        "name" : "80134",
        "pValue_all_BP" : "5.7871E-31",
        "xx_all_BP" : "91",
        "X_all_BP" : "590",
        "N_all_BP" : "38713",
        "shared_name" : "80134",
        "nodeFontSize_all_BP" : 14
      },
      "position" : {
        "x" : 962.309241287127,
        "y" : -401.5270199431336
      },
      "selected" : false
    }, {
      "data" : {
        "id" : "2049",
        "nodeSize_all_BP" : 14.832396974191326,
        "description_all_BP" : "regulation of response to wounding",
        "SUID" : 2049,
        "nodeFillColor_all_BP" : 32.34993518420461,
        "adjustedPValue_all_BP" : "4.4675E-33",
        "selected" : false,
        "nn_all_BP" : "407",
        "nodeType_all_BP" : "ellipse",
        "name" : "1903034",
        "pValue_all_BP" : "4.1375E-35",
        "xx_all_BP" : "55",
        "X_all_BP" : "590",
        "N_all_BP" : "38713",
        "shared_name" : "1903034",
        "nodeFontSize_all_BP" : 14
      },
      "position" : {
        "x" : 1003.8689947050957,
        "y" : -471.2628597868836
      },
      "selected" : false
    }, {
      "data" : {
        "id" : "2048",
        "nodeSize_all_BP" : 16.3707055437449,
        "description_all_BP" : "positive regulation of cellular component organization",
        "SUID" : 2048,
        "nodeFillColor_all_BP" : 17.024286645359425,
        "adjustedPValue_all_BP" : "9.4561E-18",
        "selected" : false,
        "nn_all_BP" : "1228",
        "nodeType_all_BP" : "ellipse",
        "name" : "51130",
        "pValue_all_BP" : "2.2607E-19",
        "xx_all_BP" : "67",
        "X_all_BP" : "590",
        "N_all_BP" : "38713",
        "shared_name" : "51130",
        "nodeFontSize_all_BP" : 14
      },
      "position" : {
        "x" : 941.662756912127,
        "y" : -111.89117094411017
      },
      "selected" : false
    }, {
      "data" : {
        "id" : "2047",
        "nodeSize_all_BP" : 6.324555320336759,
        "description_all_BP" : "positive regulation of cell morphogenesis involved in differentiation",
        "SUID" : 2047,
        "nodeFillColor_all_BP" : 3.3643991591680478,
        "adjustedPValue_all_BP" : "4.3212E-4",
        "selected" : false,
        "nn_all_BP" : "140",
        "nodeType_all_BP" : "ellipse",
        "name" : "10770",
        "pValue_all_BP" : "6.1164E-5",
        "xx_all_BP" : "10",
        "X_all_BP" : "590",
        "N_all_BP" : "38713",
        "shared_name" : "10770",
        "nodeFontSize_all_BP" : 14
      },
      "position" : {
        "x" : 1214.6249761504082,
        "y" : -226.20960661305548
      },
      "selected" : false
    }, {
      "data" : {
        "id" : "2046",
        "nodeSize_all_BP" : 6.928203230275509,
        "description_all_BP" : "regulation of proteolysis involved in cellular protein catabolic process",
        "SUID" : 2046,
        "nodeFillColor_all_BP" : 0.7526311639298773,
        "adjustedPValue_all_BP" : "1.7675E-1",
        "selected" : false,
        "nn_all_BP" : "512",
        "nodeType_all_BP" : "ellipse",
        "name" : "1903050",
        "pValue_all_BP" : "9.5172E-2",
        "xx_all_BP" : "12",
        "X_all_BP" : "590",
        "N_all_BP" : "38713",
        "shared_name" : "1903050",
        "nodeFontSize_all_BP" : 14
      },
      "position" : {
        "x" : 1200.8437261504082,
        "y" : 1023.241931472882
      },
      "selected" : false
    }, {
      "data" : {
        "id" : "2045",
        "nodeSize_all_BP" : 6.324555320336759,
        "description_all_BP" : "positive regulation of proteolysis involved in cellular protein catabolic process",
        "SUID" : 2045,
        "nodeFillColor_all_BP" : 2.4130852561323746,
        "adjustedPValue_all_BP" : "3.8629E-3",
        "selected" : false,
        "nn_all_BP" : "192",
        "nodeType_all_BP" : "ellipse",
        "name" : "1903052",
        "pValue_all_BP" : "7.8207E-4",
        "xx_all_BP" : "10",
        "X_all_BP" : "590",
        "N_all_BP" : "38713",
        "shared_name" : "1903052",
        "nodeFontSize_all_BP" : 14
      },
      "position" : {
        "x" : 1123.2155523222832,
        "y" : 1124.4883914338195
      },
      "selected" : false
    }, {
      "data" : {
        "id" : "2044",
        "nodeSize_all_BP" : 15.748015748023622,
        "description_all_BP" : "positive regulation of cellular protein metabolic process",
        "SUID" : 2044,
        "nodeFillColor_all_BP" : 9.108438616354524,
        "adjustedPValue_all_BP" : "7.7904E-10",
        "selected" : false,
        "nn_all_BP" : "1615",
        "nodeType_all_BP" : "ellipse",
        "name" : "32270",
        "pValue_all_BP" : "3.4397E-11",
        "xx_all_BP" : "62",
        "X_all_BP" : "590",
        "N_all_BP" : "38713",
        "shared_name" : "32270",
        "nodeFontSize_all_BP" : 14
      },
      "position" : {
        "x" : 953.4673223418145,
        "y" : 988.8221316681945
      },
      "selected" : false
    }, {
      "data" : {
        "id" : "2043",
        "nodeSize_all_BP" : 6.928203230275509,
        "description_all_BP" : "positive regulation of cellular protein catabolic process",
        "SUID" : 2043,
        "nodeFillColor_all_BP" : 3.3153178533075676,
        "adjustedPValue_all_BP" : "4.8382E-4",
        "selected" : false,
        "nn_all_BP" : "202",
        "nodeType_all_BP" : "ellipse",
        "name" : "1903364",
        "pValue_all_BP" : "7.0650E-5",
        "xx_all_BP" : "12",
        "X_all_BP" : "590",
        "N_all_BP" : "38713",
        "shared_name" : "1903364",
        "nodeFontSize_all_BP" : 14
      },
      "position" : {
        "x" : 968.1243047636895,
        "y" : 1110.761951004132
      },
      "selected" : false
    }, {
      "data" : {
        "id" : "2042",
        "nodeSize_all_BP" : 6.6332495807108,
        "description_all_BP" : "platelet aggregation",
        "SUID" : 2042,
        "nodeFillColor_all_BP" : 9.106091908625034,
        "adjustedPValue_all_BP" : "7.8326E-10",
        "selected" : false,
        "nn_all_BP" : "43",
        "nodeType_all_BP" : "ellipse",
        "name" : "70527",
        "pValue_all_BP" : "3.4752E-11",
        "xx_all_BP" : "11",
        "X_all_BP" : "590",
        "N_all_BP" : "38713",
        "shared_name" : "70527",
        "nodeFontSize_all_BP" : 14
      },
      "position" : {
        "x" : -405.3705377656074,
        "y" : -626.9784664763367
      },
      "selected" : false
    }, {
      "data" : {
        "id" : "2041",
        "nodeSize_all_BP" : 10.392304845413264,
        "description_all_BP" : "negative regulation of cell proliferation",
        "SUID" : 2041,
        "nodeFillColor_all_BP" : 4.535941216778035,
        "adjustedPValue_all_BP" : "2.9111E-5",
        "selected" : false,
        "nn_all_BP" : "645",
        "nodeType_all_BP" : "ellipse",
        "name" : "8285",
        "pValue_all_BP" : "2.9406E-6",
        "xx_all_BP" : "27",
        "X_all_BP" : "590",
        "N_all_BP" : "38713",
        "shared_name" : "8285",
        "nodeFontSize_all_BP" : 14
      },
      "position" : {
        "x" : 790.9169683379082,
        "y" : 324.30324128733514
      },
      "selected" : false
    }, {
      "data" : {
        "id" : "2040",
        "nodeSize_all_BP" : 7.483314773547883,
        "description_all_BP" : "response to nutrient",
        "SUID" : 2040,
        "nodeFillColor_all_BP" : 5.556868243437987,
        "adjustedPValue_all_BP" : "2.7742E-6",
        "selected" : false,
        "nn_all_BP" : "162",
        "nodeType_all_BP" : "ellipse",
        "name" : "7584",
        "pValue_all_BP" : "2.1928E-7",
        "xx_all_BP" : "14",
        "X_all_BP" : "590",
        "N_all_BP" : "38713",
        "shared_name" : "7584",
        "nodeFontSize_all_BP" : 14
      },
      "position" : {
        "x" : -1421.4713373261543,
        "y" : -766.2121090544617
      },
      "selected" : false
    }, {
      "data" : {
        "id" : "2039",
        "nodeSize_all_BP" : 20.8806130178211,
        "description_all_BP" : "regulation of multicellular organismal process",
        "SUID" : 2039,
        "nodeFillColor_all_BP" : 19.46443571050973,
        "adjustedPValue_all_BP" : "3.4321E-20",
        "selected" : false,
        "nn_all_BP" : "2620",
        "nodeType_all_BP" : "ellipse",
        "name" : "51239",
        "pValue_all_BP" : "7.0964E-22",
        "xx_all_BP" : "109",
        "X_all_BP" : "590",
        "N_all_BP" : "38713",
        "shared_name" : "51239",
        "nodeFontSize_all_BP" : 14
      },
      "position" : {
        "x" : 541.0691289824395,
        "y" : 92.31711915598748
      },
      "selected" : false
    }, {
      "data" : {
        "id" : "2038",
        "nodeSize_all_BP" : 8.48528137423857,
        "description_all_BP" : "regulation of system process",
        "SUID" : 2038,
        "nodeFillColor_all_BP" : 2.7334153741241023,
        "adjustedPValue_all_BP" : "1.8475E-3",
        "selected" : false,
        "nn_all_BP" : "465",
        "nodeType_all_BP" : "ellipse",
        "name" : "44057",
        "pValue_all_BP" : "3.3305E-4",
        "xx_all_BP" : "18",
        "X_all_BP" : "590",
        "N_all_BP" : "38713",
        "shared_name" : "44057",
        "nodeFontSize_all_BP" : 14
      },
      "position" : {
        "x" : 311.69803523243945,
        "y" : 6.680787597759945
      },
      "selected" : false
    }, {
      "data" : {
        "id" : "2037",
        "nodeSize_all_BP" : 4.47213595499958,
        "description_all_BP" : "negative regulation of extrinsic apoptotic signaling pathway via death domain receptors",
        "SUID" : 2037,
        "nodeFillColor_all_BP" : 3.5980423689641485,
        "adjustedPValue_all_BP" : "2.5232E-4",
        "selected" : false,
        "nn_all_BP" : "25",
        "nodeType_all_BP" : "ellipse",
        "name" : "1902042",
        "pValue_all_BP" : "3.3368E-5",
        "xx_all_BP" : "5",
        "X_all_BP" : "590",
        "N_all_BP" : "38713",
        "shared_name" : "1902042",
        "nodeFontSize_all_BP" : 14
      },
      "position" : {
        "x" : 550.623450271502,
        "y" : -967.511242355243
      },
      "selected" : false
    }, {
      "data" : {
        "id" : "2036",
        "nodeSize_all_BP" : 10.954451150103322,
        "description_all_BP" : "regulation of transferase activity",
        "SUID" : 2036,
        "nodeFillColor_all_BP" : 1.607513701943711,
        "adjustedPValue_all_BP" : "2.4688E-2",
        "selected" : false,
        "nn_all_BP" : "1208",
        "nodeType_all_BP" : "ellipse",
        "name" : "51338",
        "pValue_all_BP" : "6.6678E-3",
        "xx_all_BP" : "30",
        "X_all_BP" : "590",
        "N_all_BP" : "38713",
        "shared_name" : "51338",
        "nodeFontSize_all_BP" : 14
      },
      "position" : {
        "x" : 1016.6413335722832,
        "y" : 852.380115066632
      },
      "selected" : false
    }, {
      "data" : {
        "id" : "2035",
        "nodeSize_all_BP" : 19.078784028338912,
        "description_all_BP" : "catabolic process",
        "SUID" : 2035,
        "nodeFillColor_all_BP" : 9.371449890558877,
        "adjustedPValue_all_BP" : "4.2516E-10",
        "selected" : false,
        "nn_all_BP" : "2856",
        "nodeType_all_BP" : "ellipse",
        "name" : "9056",
        "pValue_all_BP" : "1.8222E-11",
        "xx_all_BP" : "91",
        "X_all_BP" : "590",
        "N_all_BP" : "38713",
        "shared_name" : "9056",
        "nodeFontSize_all_BP" : 14
      },
      "position" : {
        "x" : -173.957833297834,
        "y" : 28.126433466538174
      },
      "selected" : false
    }, {
      "data" : {
        "id" : "2034",
        "nodeSize_all_BP" : 15.620499351813308,
        "description_all_BP" : "cellular catabolic process",
        "SUID" : 2034,
        "nodeFillColor_all_BP" : 3.4759882506319646,
        "adjustedPValue_all_BP" : "3.3420E-4",
        "selected" : false,
        "nn_all_BP" : "2365",
        "nodeType_all_BP" : "ellipse",
        "name" : "44248",
        "pValue_all_BP" : "4.5923E-5",
        "xx_all_BP" : "61",
        "X_all_BP" : "590",
        "N_all_BP" : "38713",
        "shared_name" : "44248",
        "nodeFontSize_all_BP" : 14
      },
      "position" : {
        "x" : -109.68246556101758,
        "y" : 152.9657321320617
      },
      "selected" : false
    }, {
      "data" : {
        "id" : "2033",
        "nodeSize_all_BP" : 6.324555320336759,
        "description_all_BP" : "negative regulation of growth",
        "SUID" : 2033,
        "nodeFillColor_all_BP" : 1.9575886002512914,
        "adjustedPValue_all_BP" : "1.1026E-2",
        "selected" : false,
        "nn_all_BP" : "226",
        "nodeType_all_BP" : "ellipse",
        "name" : "45926",
        "pValue_all_BP" : "2.6264E-3",
        "xx_all_BP" : "10",
        "X_all_BP" : "590",
        "N_all_BP" : "38713",
        "shared_name" : "45926",
        "nodeFontSize_all_BP" : 14
      },
      "position" : {
        "x" : 1183.6230230254082,
        "y" : 52.01950029002069
      },
      "selected" : false
    }, {
      "data" : {
        "id" : "2032",
        "nodeSize_all_BP" : 5.656854249492381,
        "description_all_BP" : "NADH regeneration",
        "SUID" : 2032,
        "nodeFillColor_all_BP" : 7.105928775988809,
        "adjustedPValue_all_BP" : "7.8356E-8",
        "selected" : false,
        "nn_all_BP" : "27",
        "nodeType_all_BP" : "ellipse",
        "name" : "6735",
        "pValue_all_BP" : "4.7759E-9",
        "xx_all_BP" : "8",
        "X_all_BP" : "590",
        "N_all_BP" : "38713",
        "shared_name" : "6735",
        "nodeFontSize_all_BP" : 14
      },
      "position" : {
        "x" : 560.6864995879082,
        "y" : -529.110607589618
      },
      "selected" : false
    }, {
      "data" : {
        "id" : "2031",
        "nodeSize_all_BP" : 17.435595774162696,
        "description_all_BP" : "humoral immune response",
        "SUID" : 2031,
        "nodeFillColor_all_BP" : 67.09573253753723,
        "adjustedPValue_all_BP" : "8.0217E-68",
        "selected" : false,
        "nn_all_BP" : "292",
        "nodeType_all_BP" : "ellipse",
        "name" : "6959",
        "pValue_all_BP" : "8.6385E-71",
        "xx_all_BP" : "76",
        "X_all_BP" : "590",
        "N_all_BP" : "38713",
        "shared_name" : "6959",
        "nodeFontSize_all_BP" : 14
      },
      "position" : {
        "x" : -650.7641229706855,
        "y" : -948.886242355243
      },
      "selected" : false
    }, {
      "data" : {
        "id" : "2030",
        "nodeSize_all_BP" : 6.0,
        "description_all_BP" : "signal transduction involved in DNA damage checkpoint",
        "SUID" : 2030,
        "nodeFillColor_all_BP" : 4.882649042344099,
        "adjustedPValue_all_BP" : "1.3102E-5",
        "selected" : false,
        "nn_all_BP" : "70",
        "nodeType_all_BP" : "ellipse",
        "name" : "72422",
        "pValue_all_BP" : "1.1880E-6",
        "xx_all_BP" : "9",
        "X_all_BP" : "590",
        "N_all_BP" : "38713",
        "shared_name" : "72422",
        "nodeFontSize_all_BP" : 14
      },
      "position" : {
        "x" : -48.227001197919435,
        "y" : 559.4800906525695
      },
      "selected" : false
    }, {
      "data" : {
        "id" : "2029",
        "nodeSize_all_BP" : 13.416407864998739,
        "description_all_BP" : "death",
        "SUID" : 2029,
        "nodeFillColor_all_BP" : 4.873686984340639,
        "adjustedPValue_all_BP" : "1.3376E-5",
        "selected" : false,
        "nn_all_BP" : "1359",
        "nodeType_all_BP" : "ellipse",
        "name" : "16265",
        "pValue_all_BP" : "1.2215E-6",
        "xx_all_BP" : "45",
        "X_all_BP" : "590",
        "N_all_BP" : "38713",
        "shared_name" : "16265",
        "nodeFontSize_all_BP" : 14
      },
      "position" : {
        "x" : -720.5976800995918,
        "y" : 86.50887635813592
      },
      "selected" : false
    }, {
      "data" : {
        "id" : "2028",
        "nodeSize_all_BP" : 13.416407864998739,
        "description_all_BP" : "cell death",
        "SUID" : 2028,
        "nodeFillColor_all_BP" : 4.908961749021121,
        "adjustedPValue_all_BP" : "1.2332E-5",
        "selected" : false,
        "nn_all_BP" : "1354",
        "nodeType_all_BP" : "ellipse",
        "name" : "8219",
        "pValue_all_BP" : "1.1076E-6",
        "xx_all_BP" : "45",
        "X_all_BP" : "590",
        "N_all_BP" : "38713",
        "shared_name" : "8219",
        "nodeFontSize_all_BP" : 14
      },
      "position" : {
        "x" : -636.3034906464668,
        "y" : 45.15225175486444
      },
      "selected" : false
    }, {
      "data" : {
        "id" : "2027",
        "nodeSize_all_BP" : 6.324555320336759,
        "description_all_BP" : "positive regulation of establishment of protein localization to mitochondrion",
        "SUID" : 2027,
        "nodeFillColor_all_BP" : 4.051104571651553,
        "adjustedPValue_all_BP" : "8.8899E-5",
        "selected" : false,
        "nn_all_BP" : "114",
        "nodeType_all_BP" : "ellipse",
        "name" : "1903749",
        "pValue_all_BP" : "1.0320E-5",
        "xx_all_BP" : "10",
        "X_all_BP" : "590",
        "N_all_BP" : "38713",
        "shared_name" : "1903749",
        "nodeFontSize_all_BP" : 14
      },
      "position" : {
        "x" : 678.7966680449395,
        "y" : -306.51130339039923
      },
      "selected" : false
    }, {
      "data" : {
        "id" : "2026",
        "nodeSize_all_BP" : 9.38083151964686,
        "description_all_BP" : "response to molecule of bacterial origin",
        "SUID" : 2026,
        "nodeFillColor_all_BP" : 8.140086777972199,
        "adjustedPValue_all_BP" : "7.2429E-9",
        "selected" : false,
        "nn_all_BP" : "276",
        "nodeType_all_BP" : "ellipse",
        "name" : "2237",
        "pValue_all_BP" : "3.7439E-10",
        "xx_all_BP" : "22",
        "X_all_BP" : "590",
        "N_all_BP" : "38713",
        "shared_name" : "2237",
        "nodeFontSize_all_BP" : 14
      },
      "position" : {
        "x" : -1271.6236810761543,
        "y" : -906.4429440153992
      },
      "selected" : false
    }, {
      "data" : {
        "id" : "2025",
        "nodeSize_all_BP" : 6.928203230275509,
        "description_all_BP" : "response to corticosteroid",
        "SUID" : 2025,
        "nodeFillColor_all_BP" : 4.735683890200479,
        "adjustedPValue_all_BP" : "1.8379E-5",
        "selected" : false,
        "nn_all_BP" : "140",
        "nodeType_all_BP" : "ellipse",
        "name" : "31960",
        "pValue_all_BP" : "1.7456E-6",
        "xx_all_BP" : "12",
        "X_all_BP" : "590",
        "N_all_BP" : "38713",
        "shared_name" : "31960",
        "nodeFontSize_all_BP" : 14
      },
      "position" : {
        "x" : -1631.6654291230293,
        "y" : -1186.676281417743
      },
      "selected" : false
    }, {
      "data" : {
        "id" : "2024",
        "nodeSize_all_BP" : 6.6332495807108,
        "description_all_BP" : "response to glucocorticoid",
        "SUID" : 2024,
        "nodeFillColor_all_BP" : 4.370573787013518,
        "adjustedPValue_all_BP" : "4.2602E-5",
        "selected" : false,
        "nn_all_BP" : "128",
        "nodeType_all_BP" : "ellipse",
        "name" : "51384",
        "pValue_all_BP" : "4.5786E-6",
        "xx_all_BP" : "11",
        "X_all_BP" : "590",
        "N_all_BP" : "38713",
        "shared_name" : "51384",
        "nodeFontSize_all_BP" : 14
      },
      "position" : {
        "x" : -1731.3691644745918,
        "y" : -1273.721935714618
      },
      "selected" : false
    }, {
      "data" : {
        "id" : "2023",
        "nodeSize_all_BP" : 20.199009876724155,
        "description_all_BP" : "biosynthetic process",
        "SUID" : 2023,
        "nodeFillColor_all_BP" : 0.07523835390057915,
        "adjustedPValue_all_BP" : "8.4093E-1",
        "selected" : false,
        "nn_all_BP" : "7172",
        "nodeType_all_BP" : "ellipse",
        "name" : "9058",
        "pValue_all_BP" : "7.9674E-1",
        "xx_all_BP" : "102",
        "X_all_BP" : "590",
        "N_all_BP" : "38713",
        "shared_name" : "9058",
        "nodeFontSize_all_BP" : 14
      },
      "position" : {
        "x" : -219.80895329295117,
        "y" : -257.55210539235236
      },
      "selected" : false
    }, {
      "data" : {
        "id" : "2022",
        "nodeSize_all_BP" : 10.954451150103322,
        "description_all_BP" : "defense response to bacterium",
        "SUID" : 2022,
        "nodeFillColor_all_BP" : 17.413672689982022,
        "adjustedPValue_all_BP" : "3.8577E-18",
        "selected" : false,
        "nn_all_BP" : "220",
        "nodeType_all_BP" : "ellipse",
        "name" : "42742",
        "pValue_all_BP" : "8.9733E-20",
        "xx_all_BP" : "30",
        "X_all_BP" : "590",
        "N_all_BP" : "38713",
        "shared_name" : "42742",
        "nodeFontSize_all_BP" : 14
      },
      "position" : {
        "x" : -958.7271967011543,
        "y" : -1182.0699581755555
      },
      "selected" : false
    }, {
      "data" : {
        "id" : "2021",
        "nodeSize_all_BP" : 6.324555320336759,
        "description_all_BP" : "defense response to Gram-positive bacterium",
        "SUID" : 2021,
        "nodeFillColor_all_BP" : 6.131099139657709,
        "adjustedPValue_all_BP" : "7.3944E-7",
        "selected" : false,
        "nn_all_BP" : "65",
        "nodeType_all_BP" : "ellipse",
        "name" : "50830",
        "pValue_all_BP" : "5.2874E-8",
        "xx_all_BP" : "10",
        "X_all_BP" : "590",
        "N_all_BP" : "38713",
        "shared_name" : "50830",
        "nodeFontSize_all_BP" : 14
      },
      "position" : {
        "x" : -832.7154779511543,
        "y" : -1320.5872921599305
      },
      "selected" : false
    }, {
      "data" : {
        "id" : "2020",
        "nodeSize_all_BP" : 27.49545416973504,
        "description_all_BP" : "transport",
        "SUID" : 2020,
        "nodeFillColor_all_BP" : 10.8353176244371,
        "adjustedPValue_all_BP" : "1.4611E-11",
        "selected" : false,
        "nn_all_BP" : "7611",
        "nodeType_all_BP" : "ellipse",
        "name" : "6810",
        "pValue_all_BP" : "5.2553E-13",
        "xx_all_BP" : "189",
        "X_all_BP" : "590",
        "N_all_BP" : "38713",
        "shared_name" : "6810",
        "nodeFontSize_all_BP" : 14
      },
      "position" : {
        "x" : -1211.9896478730293,
        "y" : -31.01125379933478
      },
      "selected" : false
    }, {
      "data" : {
        "id" : "2019",
        "nodeSize_all_BP" : 24.979991993593593,
        "description_all_BP" : "single-organism transport",
        "SUID" : 2019,
        "nodeFillColor_all_BP" : 10.550038781094374,
        "adjustedPValue_all_BP" : "2.8181E-11",
        "selected" : false,
        "nn_all_BP" : "5895",
        "nodeType_all_BP" : "ellipse",
        "name" : "44765",
        "pValue_all_BP" : "1.0683E-12",
        "xx_all_BP" : "156",
        "X_all_BP" : "590",
        "N_all_BP" : "38713",
        "shared_name" : "44765",
        "nodeFontSize_all_BP" : 14
      },
      "position" : {
        "x" : -1026.7193842011543,
        "y" : -90.3057522429383
      },
      "selected" : false
    }, {
      "data" : {
        "id" : "2018",
        "nodeSize_all_BP" : 9.797958971132712,
        "description_all_BP" : "regulation of cytoskeleton organization",
        "SUID" : 2018,
        "nodeFillColor_all_BP" : 3.6867349221220937,
        "adjustedPValue_all_BP" : "2.0571E-4",
        "selected" : false,
        "nn_all_BP" : "608",
        "nodeType_all_BP" : "ellipse",
        "name" : "51493",
        "pValue_all_BP" : "2.6761E-5",
        "xx_all_BP" : "24",
        "X_all_BP" : "590",
        "N_all_BP" : "38713",
        "shared_name" : "51493",
        "nodeFontSize_all_BP" : 14
      },
      "position" : {
        "x" : 501.9740972441582,
        "y" : -288.080334152118
      },
      "selected" : false
    }, {
      "data" : {
        "id" : "2017",
        "nodeSize_all_BP" : 7.483314773547883,
        "description_all_BP" : "positive regulation of cytoskeleton organization",
        "SUID" : 2017,
        "nodeFillColor_all_BP" : 3.635694763968466,
        "adjustedPValue_all_BP" : "2.3137E-4",
        "selected" : false,
        "nn_all_BP" : "247",
        "nodeType_all_BP" : "ellipse",
        "name" : "51495",
        "pValue_all_BP" : "3.0348E-5",
        "xx_all_BP" : "14",
        "X_all_BP" : "590",
        "N_all_BP" : "38713",
        "shared_name" : "51495",
        "nodeFontSize_all_BP" : 14
      },
      "position" : {
        "x" : 613.111975662127,
        "y" : -403.2849545134461
      },
      "selected" : false
    }, {
      "data" : {
        "id" : "2016",
        "nodeSize_all_BP" : 8.717797887081348,
        "description_all_BP" : "response to oxygen levels",
        "SUID" : 2016,
        "nodeFillColor_all_BP" : 6.087233649473655,
        "adjustedPValue_all_BP" : "8.1802E-7",
        "selected" : false,
        "nn_all_BP" : "275",
        "nodeType_all_BP" : "ellipse",
        "name" : "70482",
        "pValue_all_BP" : "5.9022E-8",
        "xx_all_BP" : "19",
        "X_all_BP" : "590",
        "N_all_BP" : "38713",
        "shared_name" : "70482",
        "nodeFontSize_all_BP" : 14
      },
      "position" : {
        "x" : -1114.7557611542793,
        "y" : -905.2220577849305
      },
      "selected" : false
    }, {
      "data" : {
        "id" : "2015",
        "nodeSize_all_BP" : 10.770329614269007,
        "description_all_BP" : "cofactor metabolic process",
        "SUID" : 2015,
        "nodeFillColor_all_BP" : 6.561831886362004,
        "adjustedPValue_all_BP" : "2.7426E-7",
        "selected" : false,
        "nn_all_BP" : "565",
        "nodeType_all_BP" : "ellipse",
        "name" : "51186",
        "pValue_all_BP" : "1.8253E-8",
        "xx_all_BP" : "29",
        "X_all_BP" : "590",
        "N_all_BP" : "38713",
        "shared_name" : "51186",
        "nodeFontSize_all_BP" : 14
      },
      "position" : {
        "x" : -42.57414866267163,
        "y" : -180.4645657195008
      },
      "selected" : false
    }, {
      "data" : {
        "id" : "2014",
        "nodeSize_all_BP" : 9.797958971132712,
        "description_all_BP" : "coenzyme metabolic process",
        "SUID" : 2014,
        "nodeFillColor_all_BP" : 5.117417730670885,
        "adjustedPValue_all_BP" : "7.6310E-6",
        "selected" : false,
        "nn_all_BP" : "487",
        "nodeType_all_BP" : "ellipse",
        "name" : "6732",
        "pValue_all_BP" : "6.3770E-7",
        "xx_all_BP" : "24",
        "X_all_BP" : "590",
        "N_all_BP" : "38713",
        "shared_name" : "6732",
        "nodeFontSize_all_BP" : 14
      },
      "position" : {
        "x" : 48.52003382863086,
        "y" : -289.49558683766486
      },
      "selected" : false
    }, {
      "data" : {
        "id" : "2013",
        "nodeSize_all_BP" : 42.80186911806539,
        "description_all_BP" : "single-organism process",
        "SUID" : 2013,
        "nodeFillColor_all_BP" : 12.903136340796072,
        "adjustedPValue_all_BP" : "1.2499E-13",
        "selected" : false,
        "nn_all_BP" : "24289",
        "nodeType_all_BP" : "ellipse",
        "name" : "44699",
        "pValue_all_BP" : "3.8226E-15",
        "xx_all_BP" : "458",
        "X_all_BP" : "590",
        "N_all_BP" : "38713",
        "shared_name" : "44699",
        "nodeFontSize_all_BP" : 14
      },
      "position" : {
        "x" : -691.696862228498,
        "y" : -33.838180984393375
      },
      "selected" : false
    }, {
      "data" : {
        "id" : "2012",
        "nodeSize_all_BP" : 10.392304845413264,
        "description_all_BP" : "response to cytokine",
        "SUID" : 2012,
        "nodeFillColor_all_BP" : 2.696096954093305,
        "adjustedPValue_all_BP" : "2.0133E-3",
        "selected" : false,
        "nn_all_BP" : "857",
        "nodeType_all_BP" : "ellipse",
        "name" : "34097",
        "pValue_all_BP" : "3.6510E-4",
        "xx_all_BP" : "27",
        "X_all_BP" : "590",
        "N_all_BP" : "38713",
        "shared_name" : "34097",
        "nodeFontSize_all_BP" : 14
      },
      "position" : {
        "x" : -1639.6819086152168,
        "y" : -879.050304855243
      },
      "selected" : false
    }, {
      "data" : {
        "id" : "2011",
        "nodeSize_all_BP" : 18.33030277982336,
        "description_all_BP" : "gene expression",
        "SUID" : 2011,
        "nodeFillColor_all_BP" : 0.1427092123223533,
        "adjustedPValue_all_BP" : "7.1993E-1",
        "selected" : false,
        "nn_all_BP" : "5714",
        "nodeType_all_BP" : "ellipse",
        "name" : "10467",
        "pValue_all_BP" : "6.5837E-1",
        "xx_all_BP" : "84",
        "X_all_BP" : "590",
        "N_all_BP" : "38713",
        "shared_name" : "10467",
        "nodeFontSize_all_BP" : 14
      },
      "position" : {
        "x" : 148.56488703908008,
        "y" : 220.80250886546014
      },
      "selected" : false
    }, {
      "data" : {
        "id" : "2010",
        "nodeSize_all_BP" : 18.2208671582886,
        "description_all_BP" : "negative regulation of molecular function",
        "SUID" : 2010,
        "nodeFillColor_all_BP" : 25.908960324887342,
        "adjustedPValue_all_BP" : "1.2332E-26",
        "selected" : false,
        "nn_all_BP" : "1298",
        "nodeType_all_BP" : "ellipse",
        "name" : "44092",
        "pValue_all_BP" : "1.7796E-28",
        "xx_all_BP" : "83",
        "X_all_BP" : "590",
        "N_all_BP" : "38713",
        "shared_name" : "44092",
        "nodeFontSize_all_BP" : 14
      },
      "position" : {
        "x" : 857.8262090605645,
        "y" : 549.6217532502258
      },
      "selected" : false
    }, {
      "data" : {
        "id" : "2009",
        "nodeSize_all_BP" : 4.898979485566356,
        "description_all_BP" : "regulation of heterotypic cell-cell adhesion",
        "SUID" : 2009,
        "nodeFillColor_all_BP" : 5.603916723390956,
        "adjustedPValue_all_BP" : "2.4893E-6",
        "selected" : false,
        "nn_all_BP" : "18",
        "nodeType_all_BP" : "ellipse",
        "name" : "34114",
        "pValue_all_BP" : "1.9409E-7",
        "xx_all_BP" : "6",
        "X_all_BP" : "590",
        "N_all_BP" : "38713",
        "shared_name" : "34114",
        "nodeFontSize_all_BP" : 14
      },
      "position" : {
        "x" : 1522.2691411894707,
        "y" : -237.5195736540711
      },
      "selected" : false
    }, {
      "data" : {
        "id" : "2008",
        "nodeSize_all_BP" : 4.0,
        "description_all_BP" : "positive regulation of heterotypic cell-cell adhesion",
        "SUID" : 2008,
        "nodeFillColor_all_BP" : 3.8785108468340663,
        "adjustedPValue_all_BP" : "1.3228E-4",
        "selected" : false,
        "nn_all_BP" : "11",
        "nodeType_all_BP" : "ellipse",
        "name" : "34116",
        "pValue_all_BP" : "1.6186E-5",
        "xx_all_BP" : "4",
        "X_all_BP" : "590",
        "N_all_BP" : "38713",
        "shared_name" : "34116",
        "nodeFontSize_all_BP" : 14
      },
      "position" : {
        "x" : 1617.6724615019707,
        "y" : -186.66755339039923
      },
      "selected" : false
    }, {
      "data" : {
        "id" : "2007",
        "nodeSize_all_BP" : 6.0,
        "description_all_BP" : "phospholipid metabolic process",
        "SUID" : 2007,
        "nodeFillColor_all_BP" : 0.3448355996445345,
        "adjustedPValue_all_BP" : "4.5203E-1",
        "selected" : false,
        "nn_all_BP" : "501",
        "nodeType_all_BP" : "ellipse",
        "name" : "6644",
        "pValue_all_BP" : "3.5597E-1",
        "xx_all_BP" : "9",
        "X_all_BP" : "590",
        "N_all_BP" : "38713",
        "shared_name" : "6644",
        "nodeFontSize_all_BP" : 14
      },
      "position" : {
        "x" : -222.1849145966621,
        "y" : 95.51671174631952
      },
      "selected" : false
    }, {
      "data" : {
        "id" : "2006",
        "nodeSize_all_BP" : 7.745966692414834,
        "description_all_BP" : "glycerolipid metabolic process",
        "SUID" : 2006,
        "nodeFillColor_all_BP" : 1.4013304414852235,
        "adjustedPValue_all_BP" : "3.9689E-2",
        "selected" : false,
        "nn_all_BP" : "505",
        "nodeType_all_BP" : "ellipse",
        "name" : "46486",
        "pValue_all_BP" : "1.1514E-2",
        "xx_all_BP" : "15",
        "X_all_BP" : "590",
        "N_all_BP" : "38713",
        "shared_name" : "46486",
        "nodeFontSize_all_BP" : 14
      },
      "position" : {
        "x" : -401.7678766327949,
        "y" : 243.63031343088983
      },
      "selected" : false
    }, {
      "data" : {
        "id" : "2005",
        "nodeSize_all_BP" : 5.656854249492381,
        "description_all_BP" : "glycerophospholipid metabolic process",
        "SUID" : 2005,
        "nodeFillColor_all_BP" : 0.411715314433002,
        "adjustedPValue_all_BP" : "3.8751E-1",
        "selected" : false,
        "nn_all_BP" : "409",
        "nodeType_all_BP" : "ellipse",
        "name" : "6650",
        "pValue_all_BP" : "2.8727E-1",
        "xx_all_BP" : "8",
        "X_all_BP" : "590",
        "N_all_BP" : "38713",
        "shared_name" : "6650",
        "nodeFontSize_all_BP" : 14
      },
      "position" : {
        "x" : -308.4765558320137,
        "y" : 241.2056002961242
      },
      "selected" : false
    }, {
      "data" : {
        "id" : "2004",
        "nodeSize_all_BP" : 4.0,
        "description_all_BP" : "peptidyl-cysteine modification",
        "SUID" : 2004,
        "nodeFillColor_all_BP" : 2.8950577666676702,
        "adjustedPValue_all_BP" : "1.2733E-3",
        "selected" : false,
        "nn_all_BP" : "20",
        "nodeType_all_BP" : "ellipse",
        "name" : "18198",
        "pValue_all_BP" : "2.1309E-4",
        "xx_all_BP" : "4",
        "X_all_BP" : "590",
        "N_all_BP" : "38713",
        "shared_name" : "18198",
        "nodeFontSize_all_BP" : 14
      },
      "position" : {
        "x" : 1339.8393316191582,
        "y" : 419.792956863507
      },
      "selected" : false
    }, {
      "data" : {
        "id" : "2003",
        "nodeSize_all_BP" : 4.0,
        "description_all_BP" : "peptidyl-cysteine S-nitrosylation",
        "SUID" : 2003,
        "nodeFillColor_all_BP" : 5.036665406110389,
        "adjustedPValue_all_BP" : "9.1904E-6",
        "selected" : false,
        "nn_all_BP" : "6",
        "nodeType_all_BP" : "ellipse",
        "name" : "18119",
        "pValue_all_BP" : "7.8187E-7",
        "xx_all_BP" : "4",
        "X_all_BP" : "590",
        "N_all_BP" : "38713",
        "shared_name" : "18119",
        "nodeFontSize_all_BP" : 14
      },
      "position" : {
        "x" : 1240.8962163847832,
        "y" : 428.8980288849914
      },
      "selected" : false
    }, {
      "data" : {
        "id" : "2002",
        "nodeSize_all_BP" : 9.38083151964686,
        "description_all_BP" : "monosaccharide metabolic process",
        "SUID" : 2002,
        "nodeFillColor_all_BP" : 6.73009438288893,
        "adjustedPValue_all_BP" : "1.8617E-7",
        "selected" : false,
        "nn_all_BP" : "333",
        "nodeType_all_BP" : "ellipse",
        "name" : "5996",
        "pValue_all_BP" : "1.2109E-8",
        "xx_all_BP" : "22",
        "X_all_BP" : "590",
        "N_all_BP" : "38713",
        "shared_name" : "5996",
        "nodeFontSize_all_BP" : 14
      },
      "position" : {
        "x" : 55.27848719777148,
        "y" : -692.338634933368
      },
      "selected" : false
    }, {
      "data" : {
        "id" : "2001",
        "nodeSize_all_BP" : 3.4641016151377544,
        "description_all_BP" : "pentose metabolic process",
        "SUID" : 2001,
        "nodeFillColor_all_BP" : 1.718872832637751,
        "adjustedPValue_all_BP" : "1.9104E-2",
        "selected" : false,
        "nn_all_BP" : "23",
        "nodeType_all_BP" : "ellipse",
        "name" : "19321",
        "pValue_all_BP" : "4.9704E-3",
        "xx_all_BP" : "3",
        "X_all_BP" : "590",
        "N_all_BP" : "38713",
        "shared_name" : "19321",
        "nodeFontSize_all_BP" : 14
      },
      "position" : {
        "x" : 126.70171260060351,
        "y" : -836.1234249724305
      },
      "selected" : false
    }, {
      "data" : {
        "id" : "2000",
        "nodeSize_all_BP" : 19.183326093250876,
        "description_all_BP" : "positive regulation of immune response",
        "SUID" : 2000,
        "nodeFillColor_all_BP" : 50.64479505255882,
        "adjustedPValue_all_BP" : "2.2657E-51",
        "selected" : false,
        "nn_all_BP" : "773",
        "nodeType_all_BP" : "ellipse",
        "name" : "50778",
        "pValue_all_BP" : "9.2717E-54",
        "xx_all_BP" : "92",
        "X_all_BP" : "590",
        "N_all_BP" : "38713",
        "shared_name" : "50778",
        "nodeFontSize_all_BP" : 14
      },
      "position" : {
        "x" : 476.55997370900195,
        "y" : -380.20856901539923
      },
      "selected" : false
    }, {
      "data" : {
        "id" : "1999",
        "nodeSize_all_BP" : 15.620499351813308,
        "description_all_BP" : "positive regulation of signaling",
        "SUID" : 1999,
        "nodeFillColor_all_BP" : 8.51872637793297,
        "adjustedPValue_all_BP" : "3.0288E-9",
        "selected" : false,
        "nn_all_BP" : "1632",
        "nodeType_all_BP" : "ellipse",
        "name" : "23056",
        "pValue_all_BP" : "1.4482E-10",
        "xx_all_BP" : "61",
        "X_all_BP" : "590",
        "N_all_BP" : "38713",
        "shared_name" : "23056",
        "nodeFontSize_all_BP" : 14
      },
      "position" : {
        "x" : 609.3163824004082,
        "y" : -118.05619474782111
      },
      "selected" : false
    }, {
      "data" : {
        "id" : "1998",
        "nodeSize_all_BP" : 6.324555320336759,
        "description_all_BP" : "negative regulation of immune response",
        "SUID" : 1998,
        "nodeFillColor_all_BP" : 3.7442738728094334,
        "adjustedPValue_all_BP" : "1.8019E-4",
        "selected" : false,
        "nn_all_BP" : "125",
        "nodeType_all_BP" : "ellipse",
        "name" : "50777",
        "pValue_all_BP" : "2.3169E-5",
        "xx_all_BP" : "10",
        "X_all_BP" : "590",
        "N_all_BP" : "38713",
        "shared_name" : "50777",
        "nodeFontSize_all_BP" : 14
      },
      "position" : {
        "x" : 917.4021978300957,
        "y" : -21.901447738543766
      },
      "selected" : false
    }, {
      "data" : {
        "id" : "1997",
        "nodeSize_all_BP" : 9.797958971132712,
        "description_all_BP" : "positive regulation of cell motility",
        "SUID" : 1997,
        "nodeFillColor_all_BP" : 7.843665664769134,
        "adjustedPValue_all_BP" : "1.4333E-8",
        "selected" : false,
        "nn_all_BP" : "342",
        "nodeType_all_BP" : "ellipse",
        "name" : "2000147",
        "pValue_all_BP" : "7.9644E-10",
        "xx_all_BP" : "24",
        "X_all_BP" : "590",
        "N_all_BP" : "38713",
        "shared_name" : "2000147",
        "nodeFontSize_all_BP" : 14
      },
      "position" : {
        "x" : 1181.5791997832207,
        "y" : -178.29278227223517
      },
      "selected" : false
    }, {
      "data" : {
        "id" : "1996",
        "nodeSize_all_BP" : 4.0,
        "description_all_BP" : "regulation of apoptotic cell clearance",
        "SUID" : 1996,
        "nodeFillColor_all_BP" : 4.049070126475054,
        "adjustedPValue_all_BP" : "8.9316E-5",
        "selected" : false,
        "nn_all_BP" : "10",
        "nodeType_all_BP" : "ellipse",
        "name" : "2000425",
        "pValue_all_BP" : "1.0426E-5",
        "xx_all_BP" : "4",
        "X_all_BP" : "590",
        "N_all_BP" : "38713",
        "shared_name" : "2000425",
        "nodeFontSize_all_BP" : 14
      },
      "position" : {
        "x" : 1453.1486577910332,
        "y" : 183.36680940256952
      },
      "selected" : false
    }, {
      "data" : {
        "id" : "1995",
        "nodeSize_all_BP" : 4.0,
        "description_all_BP" : "positive regulation of apoptotic cell clearance",
        "SUID" : 1995,
        "nodeFillColor_all_BP" : 4.72476107422559,
        "adjustedPValue_all_BP" : "1.8847E-5",
        "selected" : false,
        "nn_all_BP" : "7",
        "nodeType_all_BP" : "ellipse",
        "name" : "2000427",
        "pValue_all_BP" : "1.8023E-6",
        "xx_all_BP" : "4",
        "X_all_BP" : "590",
        "N_all_BP" : "38713",
        "shared_name" : "2000427",
        "nodeFontSize_all_BP" : 14
      },
      "position" : {
        "x" : 1362.3063726347832,
        "y" : 238.76416352854608
      },
      "selected" : false
    }, {
      "data" : {
        "id" : "1994",
        "nodeSize_all_BP" : 6.324555320336759,
        "description_all_BP" : "amine metabolic process",
        "SUID" : 1994,
        "nodeFillColor_all_BP" : 2.8471505660270946,
        "adjustedPValue_all_BP" : "1.4218E-3",
        "selected" : false,
        "nn_all_BP" : "166",
        "nodeType_all_BP" : "ellipse",
        "name" : "9308",
        "pValue_all_BP" : "2.4927E-4",
        "xx_all_BP" : "10",
        "X_all_BP" : "590",
        "N_all_BP" : "38713",
        "shared_name" : "9308",
        "nodeFontSize_all_BP" : 14
      },
      "position" : {
        "x" : -196.61397648631055,
        "y" : 359.85905793772577
      },
      "selected" : false
    }, {
      "data" : {
        "id" : "1993",
        "nodeSize_all_BP" : 6.0,
        "description_all_BP" : "cellular amine metabolic process",
        "SUID" : 1993,
        "nodeFillColor_all_BP" : 2.554998957633713,
        "adjustedPValue_all_BP" : "2.7861E-3",
        "selected" : false,
        "nn_all_BP" : "150",
        "nodeType_all_BP" : "ellipse",
        "name" : "44106",
        "pValue_all_BP" : "5.1786E-4",
        "xx_all_BP" : "9",
        "X_all_BP" : "590",
        "N_all_BP" : "38713",
        "shared_name" : "44106",
        "nodeFontSize_all_BP" : 14
      },
      "position" : {
        "x" : -236.71044255076367,
        "y" : 281.9472079621398
      },
      "selected" : false
    }, {
      "data" : {
        "id" : "1992",
        "nodeSize_all_BP" : 9.38083151964686,
        "description_all_BP" : "ribose phosphate metabolic process",
        "SUID" : 1992,
        "nodeFillColor_all_BP" : 3.2359399372356537,
        "adjustedPValue_all_BP" : "5.8084E-4",
        "selected" : false,
        "nn_all_BP" : "574",
        "nodeType_all_BP" : "ellipse",
        "name" : "19693",
        "pValue_all_BP" : "8.7821E-5",
        "xx_all_BP" : "22",
        "X_all_BP" : "590",
        "N_all_BP" : "38713",
        "shared_name" : "19693",
        "nodeFontSize_all_BP" : 14
      },
      "position" : {
        "x" : 12.931246749773436,
        "y" : -52.75029417409064
      },
      "selected" : false
    }, {
      "data" : {
        "id" : "1991",
        "nodeSize_all_BP" : 19.79898987322333,
        "description_all_BP" : "organic substance biosynthetic process",
        "SUID" : 1991,
        "nodeFillColor_all_BP" : 0.06818973418955744,
        "adjustedPValue_all_BP" : "8.5469E-1",
        "selected" : false,
        "nn_all_BP" : "6940",
        "nodeType_all_BP" : "ellipse",
        "name" : "1901576",
        "pValue_all_BP" : "8.1383E-1",
        "xx_all_BP" : "98",
        "X_all_BP" : "590",
        "N_all_BP" : "38713",
        "shared_name" : "1901576",
        "nodeFontSize_all_BP" : 14
      },
      "position" : {
        "x" : -111.08133793650586,
        "y" : -299.1183285368836
      },
      "selected" : false
    }, {
      "data" : {
        "id" : "1990",
        "nodeSize_all_BP" : 3.4641016151377544,
        "description_all_BP" : "heterotypic cell-cell adhesion",
        "SUID" : 1990,
        "nodeFillColor_all_BP" : 1.4708311991959844,
        "adjustedPValue_all_BP" : "3.3820E-2",
        "selected" : false,
        "nn_all_BP" : "29",
        "nodeType_all_BP" : "ellipse",
        "name" : "34113",
        "pValue_all_BP" : "9.5865E-3",
        "xx_all_BP" : "3",
        "X_all_BP" : "590",
        "N_all_BP" : "38713",
        "shared_name" : "34113",
        "nodeFontSize_all_BP" : 14
      },
      "position" : {
        "x" : -336.17696476756055,
        "y" : -867.3119625700867
      },
      "selected" : false
    }, {
      "data" : {
        "id" : "1989",
        "nodeSize_all_BP" : 7.745966692414834,
        "description_all_BP" : "ubiquitin-dependent protein catabolic process",
        "SUID" : 1989,
        "nodeFillColor_all_BP" : 0.26941783791831425,
        "adjustedPValue_all_BP" : "5.3775E-1",
        "selected" : false,
        "nn_all_BP" : "932",
        "nodeType_all_BP" : "ellipse",
        "name" : "6511",
        "pValue_all_BP" : "4.5158E-1",
        "xx_all_BP" : "15",
        "X_all_BP" : "590",
        "N_all_BP" : "38713",
        "shared_name" : "6511",
        "nodeFontSize_all_BP" : 14
      },
      "position" : {
        "x" : 544.173254959002,
        "y" : 652.125476394757
      },
      "selected" : false
    }, {
      "data" : {
        "id" : "1988",
        "nodeSize_all_BP" : 7.211102550927978,
        "description_all_BP" : "proteasome-mediated ubiquitin-dependent protein catabolic process",
        "SUID" : 1988,
        "nodeFillColor_all_BP" : 0.6074265889284084,
        "adjustedPValue_all_BP" : "2.4693E-1",
        "selected" : false,
        "nn_all_BP" : "616",
        "nodeType_all_BP" : "ellipse",
        "name" : "43161",
        "pValue_all_BP" : "1.5088E-1",
        "xx_all_BP" : "13",
        "X_all_BP" : "590",
        "N_all_BP" : "38713",
        "shared_name" : "43161",
        "nodeFontSize_all_BP" : 14
      },
      "position" : {
        "x" : 525.063147537127,
        "y" : 766.2225222931945
      },
      "selected" : false
    }, {
      "data" : {
        "id" : "1987",
        "nodeSize_all_BP" : 16.73320053068151,
        "description_all_BP" : "regulation of response to external stimulus",
        "SUID" : 1987,
        "nodeFillColor_all_BP" : 29.60505145686284,
        "adjustedPValue_all_BP" : "2.4828E-30",
        "selected" : false,
        "nn_all_BP" : "799",
        "nodeType_all_BP" : "ellipse",
        "name" : "32101",
        "pValue_all_BP" : "2.9411E-32",
        "xx_all_BP" : "70",
        "X_all_BP" : "590",
        "N_all_BP" : "38713",
        "shared_name" : "32101",
        "nodeFontSize_all_BP" : 14
      },
      "position" : {
        "x" : 929.668860427752,
        "y" : -294.05231901539923
      },
      "selected" : false
    }, {
      "data" : {
        "id" : "1986",
        "nodeSize_all_BP" : 7.211102550927978,
        "description_all_BP" : "regulation of chemotaxis",
        "SUID" : 1986,
        "nodeFillColor_all_BP" : 5.068814743790075,
        "adjustedPValue_all_BP" : "8.5346E-6",
        "selected" : false,
        "nn_all_BP" : "153",
        "nodeType_all_BP" : "ellipse",
        "name" : "50920",
        "pValue_all_BP" : "7.1873E-7",
        "xx_all_BP" : "13",
        "X_all_BP" : "590",
        "N_all_BP" : "38713",
        "shared_name" : "50920",
        "nodeFontSize_all_BP" : 14
      },
      "position" : {
        "x" : 1084.2271490019707,
        "y" : -276.81712004078986
      },
      "selected" : false
    }, {
      "data" : {
        "id" : "1985",
        "nodeSize_all_BP" : 12.649110640673518,
        "description_all_BP" : "regulation of inflammatory response",
        "SUID" : 1985,
        "nodeFillColor_all_BP" : 23.750752479611005,
        "adjustedPValue_all_BP" : "1.7752E-24",
        "selected" : false,
        "nn_all_BP" : "288",
        "nodeType_all_BP" : "ellipse",
        "name" : "50727",
        "pValue_all_BP" : "2.9058E-26",
        "xx_all_BP" : "40",
        "X_all_BP" : "590",
        "N_all_BP" : "38713",
        "shared_name" : "50727",
        "nodeFontSize_all_BP" : 14
      },
      "position" : {
        "x" : 1118.1775884550957,
        "y" : -323.95283171071173
      },
      "selected" : false
    }, {
      "data" : {
        "id" : "1984",
        "nodeSize_all_BP" : 9.797958971132712,
        "description_all_BP" : "regulation of acute inflammatory response",
        "SUID" : 1984,
        "nodeFillColor_all_BP" : 22.634508902407223,
        "adjustedPValue_all_BP" : "2.3200E-23",
        "selected" : false,
        "nn_all_BP" : "77",
        "nodeType_all_BP" : "ellipse",
        "name" : "2673",
        "pValue_all_BP" : "3.9974E-25",
        "xx_all_BP" : "24",
        "X_all_BP" : "590",
        "N_all_BP" : "38713",
        "shared_name" : "2673",
        "nodeFontSize_all_BP" : 14
      },
      "position" : {
        "x" : 1200.3941411894707,
        "y" : -42.7007717741883
      },
      "selected" : false
    }, {
      "data" : {
        "id" : "1983",
        "nodeSize_all_BP" : 16.1245154965971,
        "description_all_BP" : "macromolecule modification",
        "SUID" : 1983,
        "nodeFillColor_all_BP" : -0.0,
        "adjustedPValue_all_BP" : "1.0000",
        "selected" : false,
        "nn_all_BP" : "5489",
        "nodeType_all_BP" : "ellipse",
        "name" : "43412",
        "pValue_all_BP" : "9.9044E-1",
        "xx_all_BP" : "65",
        "X_all_BP" : "590",
        "N_all_BP" : "38713",
        "shared_name" : "43412",
        "nodeFontSize_all_BP" : 14
      },
      "position" : {
        "x" : 215.0505132597832,
        "y" : 205.25377229319452
      },
      "selected" : false
    }, {
      "data" : {
        "id" : "1982",
        "nodeSize_all_BP" : 15.231546211727817,
        "description_all_BP" : "positive regulation of multicellular organismal process",
        "SUID" : 1982,
        "nodeFillColor_all_BP" : 9.639086817567502,
        "adjustedPValue_all_BP" : "2.2957E-10",
        "selected" : false,
        "nn_all_BP" : "1406",
        "nodeType_all_BP" : "ellipse",
        "name" : "51240",
        "pValue_all_BP" : "9.5869E-12",
        "xx_all_BP" : "58",
        "X_all_BP" : "590",
        "N_all_BP" : "38713",
        "shared_name" : "51240",
        "nodeFontSize_all_BP" : 14
      },
      "position" : {
        "x" : 569.2307500761895,
        "y" : 199.98485139475702
      },
      "selected" : false
    }, {
      "data" : {
        "id" : "1981",
        "nodeSize_all_BP" : 4.47213595499958,
        "description_all_BP" : "positive regulation of tissue remodeling",
        "SUID" : 1981,
        "nodeFillColor_all_BP" : 3.5239890650327004,
        "adjustedPValue_all_BP" : "2.9923E-4",
        "selected" : false,
        "nn_all_BP" : "26",
        "nodeType_all_BP" : "ellipse",
        "name" : "34105",
        "pValue_all_BP" : "4.0796E-5",
        "xx_all_BP" : "5",
        "X_all_BP" : "590",
        "N_all_BP" : "38713",
        "shared_name" : "34105",
        "nodeFontSize_all_BP" : 14
      },
      "position" : {
        "x" : 433.42996882618945,
        "y" : 146.61962464915155
      },
      "selected" : false
    }, {
      "data" : {
        "id" : "1980",
        "nodeSize_all_BP" : 6.928203230275509,
        "description_all_BP" : "antigen processing and presentation of exogenous peptide antigen",
        "SUID" : 1980,
        "nodeFillColor_all_BP" : 2.5401874390241974,
        "adjustedPValue_all_BP" : "2.8828E-3",
        "selected" : false,
        "nn_all_BP" : "252",
        "nodeType_all_BP" : "ellipse",
        "name" : "2478",
        "pValue_all_BP" : "5.4266E-4",
        "xx_all_BP" : "12",
        "X_all_BP" : "590",
        "N_all_BP" : "38713",
        "shared_name" : "2478",
        "nodeFontSize_all_BP" : 14
      },
      "position" : {
        "x" : -1201.8824701386543,
        "y" : -1290.0050167693055
      },
      "selected" : false
    }, {
      "data" : {
        "id" : "1979",
        "nodeSize_all_BP" : 11.661903789690601,
        "description_all_BP" : "regulation of cell adhesion",
        "SUID" : 1979,
        "nodeFillColor_all_BP" : 7.711959896686173,
        "adjustedPValue_all_BP" : "1.9411E-8",
        "selected" : false,
        "nn_all_BP" : "663",
        "nodeType_all_BP" : "ellipse",
        "name" : "30155",
        "pValue_all_BP" : "1.0953E-9",
        "xx_all_BP" : "34",
        "X_all_BP" : "590",
        "N_all_BP" : "38713",
        "shared_name" : "30155",
        "nodeFontSize_all_BP" : 14
      },
      "position" : {
        "x" : 1127.6905279082207,
        "y" : -118.92481657399298
      },
      "selected" : false
    }, {
      "data" : {
        "id" : "1978",
        "nodeSize_all_BP" : 9.797958971132712,
        "description_all_BP" : "response to steroid hormone",
        "SUID" : 1978,
        "nodeFillColor_all_BP" : 5.763929899174291,
        "adjustedPValue_all_BP" : "1.7221E-6",
        "selected" : false,
        "nn_all_BP" : "446",
        "nodeType_all_BP" : "ellipse",
        "name" : "48545",
        "pValue_all_BP" : "1.3056E-7",
        "xx_all_BP" : "24",
        "X_all_BP" : "590",
        "N_all_BP" : "38713",
        "shared_name" : "48545",
        "nodeFontSize_all_BP" : 14
      },
      "position" : {
        "x" : -1513.9814691620918,
        "y" : -1067.8787960661805
      },
      "selected" : false
    }, {
      "data" : {
        "id" : "1977",
        "nodeSize_all_BP" : 23.49468024894146,
        "description_all_BP" : "immune response",
        "SUID" : 1977,
        "nodeFillColor_all_BP" : 51.57745841587995,
        "adjustedPValue_all_BP" : "2.6457E-52",
        "selected" : false,
        "nn_all_BP" : "1896",
        "nodeType_all_BP" : "ellipse",
        "name" : "6955",
        "pValue_all_BP" : "8.5474E-55",
        "xx_all_BP" : "138",
        "X_all_BP" : "590",
        "N_all_BP" : "38713",
        "shared_name" : "6955",
        "nodeFontSize_all_BP" : 14
      },
      "position" : {
        "x" : -783.3943109589668,
        "y" : -831.4384274138367
      },
      "selected" : false
    }, {
      "data" : {
        "id" : "1976",
        "nodeSize_all_BP" : 21.72556098240043,
        "description_all_BP" : "innate immune response",
        "SUID" : 1976,
        "nodeFillColor_all_BP" : 53.3741479642783,
        "adjustedPValue_all_BP" : "4.2252E-54",
        "selected" : false,
        "nn_all_BP" : "1293",
        "nodeType_all_BP" : "ellipse",
        "name" : "45087",
        "pValue_all_BP" : "1.0026E-56",
        "xx_all_BP" : "118",
        "X_all_BP" : "590",
        "N_all_BP" : "38713",
        "shared_name" : "45087",
        "nodeFontSize_all_BP" : 14
      },
      "position" : {
        "x" : -724.311852462873,
        "y" : -939.3526730193055
      },
      "selected" : false
    }, {
      "data" : {
        "id" : "1975",
        "nodeSize_all_BP" : 12.649110640673518,
        "description_all_BP" : "response to organic cyclic compound",
        "SUID" : 1975,
        "nodeFillColor_all_BP" : 7.88056498635118,
        "adjustedPValue_all_BP" : "1.3165E-8",
        "selected" : false,
        "nn_all_BP" : "864",
        "nodeType_all_BP" : "ellipse",
        "name" : "14070",
        "pValue_all_BP" : "7.2590E-10",
        "xx_all_BP" : "40",
        "X_all_BP" : "590",
        "N_all_BP" : "38713",
        "shared_name" : "14070",
        "nodeFontSize_all_BP" : 14
      },
      "position" : {
        "x" : -1562.7486810761543,
        "y" : -964.1917843474305
      },
      "selected" : false
    }, {
      "data" : {
        "id" : "1974",
        "nodeSize_all_BP" : 4.47213595499958,
        "description_all_BP" : "regulation of fatty acid biosynthetic process",
        "SUID" : 1974,
        "nodeFillColor_all_BP" : 3.070984493341192,
        "adjustedPValue_all_BP" : "8.4921E-4",
        "selected" : false,
        "nn_all_BP" : "33",
        "nodeType_all_BP" : "ellipse",
        "name" : "42304",
        "pValue_all_BP" : "1.3480E-4",
        "xx_all_BP" : "5",
        "X_all_BP" : "590",
        "N_all_BP" : "38713",
        "shared_name" : "42304",
        "nodeFontSize_all_BP" : 14
      },
      "position" : {
        "x" : 601.7372808379082,
        "y" : 1071.399158035382
      },
      "selected" : false
    }, {
      "data" : {
        "id" : "1973",
        "nodeSize_all_BP" : 4.0,
        "description_all_BP" : "positive regulation of fatty acid biosynthetic process",
        "SUID" : 1973,
        "nodeFillColor_all_BP" : 3.3500247071145495,
        "adjustedPValue_all_BP" : "4.4666E-4",
        "selected" : false,
        "nn_all_BP" : "15",
        "nodeType_all_BP" : "ellipse",
        "name" : "45723",
        "pValue_all_BP" : "6.3781E-5",
        "xx_all_BP" : "4",
        "X_all_BP" : "590",
        "N_all_BP" : "38713",
        "shared_name" : "45723",
        "nodeFontSize_all_BP" : 14
      },
      "position" : {
        "x" : 591.1828985136895,
        "y" : 1156.0054812775695
      },
      "selected" : false
    }, {
      "data" : {
        "id" : "1972",
        "nodeSize_all_BP" : 19.28730152198591,
        "description_all_BP" : "regulation of signal transduction",
        "SUID" : 1972,
        "nodeFillColor_all_BP" : 9.338828189039793,
        "adjustedPValue_all_BP" : "4.5832E-10",
        "selected" : false,
        "nn_all_BP" : "2953",
        "nodeType_all_BP" : "ellipse",
        "name" : "9966",
        "pValue_all_BP" : "1.9743E-11",
        "xx_all_BP" : "93",
        "X_all_BP" : "590",
        "N_all_BP" : "38713",
        "shared_name" : "9966",
        "nodeFontSize_all_BP" : 14
      },
      "position" : {
        "x" : 587.0562505644707,
        "y" : -213.3672299040711
      },
      "selected" : false
    }, {
      "data" : {
        "id" : "1971",
        "nodeSize_all_BP" : 37.094473981982816,
        "description_all_BP" : "response to stimulus",
        "SUID" : 1971,
        "nodeFillColor_all_BP" : 39.15067970259374,
        "adjustedPValue_all_BP" : "7.0684E-40",
        "selected" : false,
        "nn_all_BP" : "12142",
        "nodeType_all_BP" : "ellipse",
        "name" : "50896",
        "pValue_all_BP" : "4.4149E-42",
        "xx_all_BP" : "344",
        "X_all_BP" : "590",
        "N_all_BP" : "38713",
        "shared_name" : "50896",
        "nodeFontSize_all_BP" : 14
      },
      "position" : {
        "x" : -914.442467697248,
        "y" : -572.306408370868
      },
      "selected" : false
    }, {
      "data" : {
        "id" : "1970",
        "nodeSize_all_BP" : 8.94427190999916,
        "description_all_BP" : "regulation of complement activation",
        "SUID" : 1970,
        "nodeFillColor_all_BP" : 24.25431251928471,
        "adjustedPValue_all_BP" : "5.5678E-25",
        "selected" : false,
        "nn_all_BP" : "38",
        "nodeType_all_BP" : "ellipse",
        "name" : "30449",
        "pValue_all_BP" : "8.6342E-27",
        "xx_all_BP" : "20",
        "X_all_BP" : "590",
        "N_all_BP" : "38713",
        "shared_name" : "30449",
        "nodeFontSize_all_BP" : 14
      },
      "position" : {
        "x" : 1148.4606695097832,
        "y" : 232.33912995921014
      },
      "selected" : false
    }, {
      "data" : {
        "id" : "1969",
        "nodeSize_all_BP" : 15.620499351813308,
        "description_all_BP" : "cellular response to stress",
        "SUID" : 1969,
        "nodeFillColor_all_BP" : 2.6159990773505744,
        "adjustedPValue_all_BP" : "2.4210E-3",
        "selected" : false,
        "nn_all_BP" : "2574",
        "nodeType_all_BP" : "ellipse",
        "name" : "33554",
        "pValue_all_BP" : "4.4487E-4",
        "xx_all_BP" : "61",
        "X_all_BP" : "590",
        "N_all_BP" : "38713",
        "shared_name" : "33554",
        "nodeFontSize_all_BP" : 14
      },
      "position" : {
        "x" : -808.6761713105293,
        "y" : -310.57746549977423
      },
      "selected" : false
    }, {
      "data" : {
        "id" : "1968",
        "nodeSize_all_BP" : 6.928203230275509,
        "description_all_BP" : "positive regulation of protein modification by small protein conjugation or removal",
        "SUID" : 1968,
        "nodeFillColor_all_BP" : 3.8550872921943196,
        "adjustedPValue_all_BP" : "1.3961E-4",
        "selected" : false,
        "nn_all_BP" : "175",
        "nodeType_all_BP" : "ellipse",
        "name" : "1903322",
        "pValue_all_BP" : "1.7344E-5",
        "xx_all_BP" : "12",
        "X_all_BP" : "590",
        "N_all_BP" : "38713",
        "shared_name" : "1903322",
        "nodeFontSize_all_BP" : 14
      },
      "position" : {
        "x" : 1005.5357427519707,
        "y" : 1315.8431277619445
      },
      "selected" : false
    }, {
      "data" : {
        "id" : "1967",
        "nodeSize_all_BP" : 6.6332495807108,
        "description_all_BP" : "positive regulation of protein ubiquitination",
        "SUID" : 1967,
        "nodeFillColor_all_BP" : 3.5300114265569125,
        "adjustedPValue_all_BP" : "2.9511E-4",
        "selected" : false,
        "nn_all_BP" : "161",
        "nodeType_all_BP" : "ellipse",
        "name" : "31398",
        "pValue_all_BP" : "3.9916E-5",
        "xx_all_BP" : "11",
        "X_all_BP" : "590",
        "N_all_BP" : "38713",
        "shared_name" : "31398",
        "nodeFontSize_all_BP" : 14
      },
      "position" : {
        "x" : 1089.2171392363457,
        "y" : 1205.1942019806945
      },
      "selected" : false
    }, {
      "data" : {
        "id" : "1966",
        "nodeSize_all_BP" : 10.0,
        "description_all_BP" : "negative regulation of nitrogen compound metabolic process",
        "SUID" : 1966,
        "nodeFillColor_all_BP" : 0.2845006458382633,
        "adjustedPValue_all_BP" : "5.1940E-1",
        "selected" : false,
        "nn_all_BP" : "1563",
        "nodeType_all_BP" : "ellipse",
        "name" : "51172",
        "pValue_all_BP" : "4.3099E-1",
        "xx_all_BP" : "25",
        "X_all_BP" : "590",
        "N_all_BP" : "38713",
        "shared_name" : "51172",
        "nodeFontSize_all_BP" : 14
      },
      "position" : {
        "x" : 921.6078863066582,
        "y" : 600.932361160382
      },
      "selected" : false
    }, {
      "data" : {
        "id" : "1965",
        "nodeSize_all_BP" : 9.38083151964686,
        "description_all_BP" : "negative regulation of protein modification process",
        "SUID" : 1965,
        "nodeFillColor_all_BP" : 3.3290762730580097,
        "adjustedPValue_all_BP" : "4.6873E-4",
        "selected" : false,
        "nn_all_BP" : "564",
        "nodeType_all_BP" : "ellipse",
        "name" : "31400",
        "pValue_all_BP" : "6.8144E-5",
        "xx_all_BP" : "22",
        "X_all_BP" : "590",
        "N_all_BP" : "38713",
        "shared_name" : "31400",
        "nodeFontSize_all_BP" : 14
      },
      "position" : {
        "x" : 1077.5541753691582,
        "y" : 996.1095462189758
      },
      "selected" : false
    }, {
      "data" : {
        "id" : "1964",
        "nodeSize_all_BP" : 5.656854249492381,
        "description_all_BP" : "negative regulation of protein modification by small protein conjugation or removal",
        "SUID" : 1964,
        "nodeFillColor_all_BP" : 2.1563546217465492,
        "adjustedPValue_all_BP" : "6.9766E-3",
        "selected" : false,
        "nn_all_BP" : "142",
        "nodeType_all_BP" : "ellipse",
        "name" : "1903321",
        "pValue_all_BP" : "1.5657E-3",
        "xx_all_BP" : "8",
        "X_all_BP" : "590",
        "N_all_BP" : "38713",
        "shared_name" : "1903321",
        "nodeFontSize_all_BP" : 14
      },
      "position" : {
        "x" : 1070.8495855254082,
        "y" : 1161.477771316632
      },
      "selected" : false
    }, {
      "data" : {
        "id" : "1963",
        "nodeSize_all_BP" : 6.324555320336759,
        "description_all_BP" : "plasma lipoprotein particle organization",
        "SUID" : 1963,
        "nodeFillColor_all_BP" : 8.885455734055961,
        "adjustedPValue_all_BP" : "1.3018E-9",
        "selected" : false,
        "nn_all_BP" : "34",
        "nodeType_all_BP" : "ellipse",
        "name" : "71827",
        "pValue_all_BP" : "5.9160E-11",
        "xx_all_BP" : "10",
        "X_all_BP" : "590",
        "N_all_BP" : "38713",
        "shared_name" : "71827",
        "nodeFontSize_all_BP" : 14
      },
      "position" : {
        "x" : -570.582360275373,
        "y" : -45.70811888112189
      },
      "selected" : false
    }, {
      "data" : {
        "id" : "1962",
        "nodeSize_all_BP" : 17.88854381999832,
        "description_all_BP" : "organonitrogen compound metabolic process",
        "SUID" : 1962,
        "nodeFillColor_all_BP" : 9.970794467944454,
        "adjustedPValue_all_BP" : "1.0696E-10",
        "selected" : false,
        "nn_all_BP" : "2290",
        "nodeType_all_BP" : "ellipse",
        "name" : "1901564",
        "pValue_all_BP" : "4.3308E-12",
        "xx_all_BP" : "80",
        "X_all_BP" : "590",
        "N_all_BP" : "38713",
        "shared_name" : "1901564",
        "nodeFontSize_all_BP" : 14
      },
      "position" : {
        "x" : -126.02079869090039,
        "y" : 186.75926545725702
      },
      "selected" : false
    }, {
      "data" : {
        "id" : "1961",
        "nodeSize_all_BP" : 8.48528137423857,
        "description_all_BP" : "ribonucleoside monophosphate metabolic process",
        "SUID" : 1961,
        "nodeFillColor_all_BP" : 3.5560556814778557,
        "adjustedPValue_all_BP" : "2.7794E-4",
        "selected" : false,
        "nn_all_BP" : "390",
        "nodeType_all_BP" : "ellipse",
        "name" : "9161",
        "pValue_all_BP" : "3.7413E-5",
        "xx_all_BP" : "18",
        "X_all_BP" : "590",
        "N_all_BP" : "38713",
        "shared_name" : "9161",
        "nodeFontSize_all_BP" : 14
      },
      "position" : {
        "x" : 202.2257299345879,
        "y" : -435.47102018727423
      },
      "selected" : false
    }, {
      "data" : {
        "id" : "1960",
        "nodeSize_all_BP" : 7.211102550927978,
        "description_all_BP" : "regulation of reactive oxygen species metabolic process",
        "SUID" : 1960,
        "nodeFillColor_all_BP" : 5.766704208361572,
        "adjustedPValue_all_BP" : "1.7112E-6",
        "selected" : false,
        "nn_all_BP" : "132",
        "nodeType_all_BP" : "ellipse",
        "name" : "2000377",
        "pValue_all_BP" : "1.2936E-7",
        "xx_all_BP" : "13",
        "X_all_BP" : "590",
        "N_all_BP" : "38713",
        "shared_name" : "2000377",
        "nodeFontSize_all_BP" : 14
      },
      "position" : {
        "x" : 678.6249761504082,
        "y" : 1039.8832278596008
      },
      "selected" : false
    }, {
      "data" : {
        "id" : "1959",
        "nodeSize_all_BP" : 20.0,
        "description_all_BP" : "positive regulation of cellular metabolic process",
        "SUID" : 1959,
        "nodeFillColor_all_BP" : 8.60103939047747,
        "adjustedPValue_all_BP" : "2.5059E-9",
        "selected" : false,
        "nn_all_BP" : "3389",
        "nodeType_all_BP" : "ellipse",
        "name" : "31325",
        "pValue_all_BP" : "1.1874E-10",
        "xx_all_BP" : "100",
        "X_all_BP" : "590",
        "N_all_BP" : "38713",
        "shared_name" : "31325",
        "nodeFontSize_all_BP" : 14
      },
      "position" : {
        "x" : 741.8279790800957,
        "y" : 819.2191043244445
      },
      "selected" : false
    }, {
      "data" : {
        "id" : "1958",
        "nodeSize_all_BP" : 7.745966692414834,
        "description_all_BP" : "regulation of cell-substrate adhesion",
        "SUID" : 1958,
        "nodeFillColor_all_BP" : 6.131099139657709,
        "adjustedPValue_all_BP" : "7.3944E-7",
        "selected" : false,
        "nn_all_BP" : "168",
        "nodeType_all_BP" : "ellipse",
        "name" : "10810",
        "pValue_all_BP" : "5.2743E-8",
        "xx_all_BP" : "15",
        "X_all_BP" : "590",
        "N_all_BP" : "38713",
        "shared_name" : "10810",
        "nodeFontSize_all_BP" : 14
      },
      "position" : {
        "x" : 1313.6381597441582,
        "y" : -246.29612394703986
      },
      "selected" : false
    }, {
      "data" : {
        "id" : "1957",
        "nodeSize_all_BP" : 6.6332495807108,
        "description_all_BP" : "positive regulation of cell-substrate adhesion",
        "SUID" : 1957,
        "nodeFillColor_all_BP" : 5.316262182695477,
        "adjustedPValue_all_BP" : "4.8277E-6",
        "selected" : false,
        "nn_all_BP" : "100",
        "nodeType_all_BP" : "ellipse",
        "name" : "10811",
        "pValue_all_BP" : "3.9096E-7",
        "xx_all_BP" : "11",
        "X_all_BP" : "590",
        "N_all_BP" : "38713",
        "shared_name" : "10811",
        "nodeFontSize_all_BP" : 14
      },
      "position" : {
        "x" : 1412.6988286894707,
        "y" : -184.4228176726258
      },
      "selected" : false
    }, {
      "data" : {
        "id" : "1956",
        "nodeSize_all_BP" : 13.564659966250536,
        "description_all_BP" : "response to lipid",
        "SUID" : 1956,
        "nodeFillColor_all_BP" : 12.408035824503761,
        "adjustedPValue_all_BP" : "3.9081E-13",
        "selected" : false,
        "nn_all_BP" : "790",
        "nodeType_all_BP" : "ellipse",
        "name" : "33993",
        "pValue_all_BP" : "1.2794E-14",
        "xx_all_BP" : "46",
        "X_all_BP" : "590",
        "N_all_BP" : "38713",
        "shared_name" : "33993",
        "nodeFontSize_all_BP" : 14
      },
      "position" : {
        "x" : -1495.9964838105293,
        "y" : -967.8897213591492
      },
      "selected" : false
    }, {
      "data" : {
        "id" : "1955",
        "nodeSize_all_BP" : 9.16515138991168,
        "description_all_BP" : "response to lipopolysaccharide",
        "SUID" : 1955,
        "nodeFillColor_all_BP" : 7.956055257654098,
        "adjustedPValue_all_BP" : "1.1065E-8",
        "selected" : false,
        "nn_all_BP" : "257",
        "nodeType_all_BP" : "ellipse",
        "name" : "32496",
        "pValue_all_BP" : "5.9816E-10",
        "xx_all_BP" : "21",
        "X_all_BP" : "590",
        "N_all_BP" : "38713",
        "shared_name" : "32496",
        "nodeFontSize_all_BP" : 14
      },
      "position" : {
        "x" : -1425.1773920136543,
        "y" : -887.769054855243
      },
      "selected" : false
    }, {
      "data" : {
        "id" : "1954",
        "nodeSize_all_BP" : 18.439088914585774,
        "description_all_BP" : "negative regulation of cellular protein metabolic process",
        "SUID" : 1954,
        "nodeFillColor_all_BP" : 31.561780608043378,
        "adjustedPValue_all_BP" : "2.7430E-32",
        "selected" : false,
        "nn_all_BP" : "1128",
        "nodeType_all_BP" : "ellipse",
        "name" : "32269",
        "pValue_all_BP" : "2.8357E-34",
        "xx_all_BP" : "85",
        "X_all_BP" : "590",
        "N_all_BP" : "38713",
        "shared_name" : "32269",
        "nodeFontSize_all_BP" : 14
      },
      "position" : {
        "x" : 1096.9324712675957,
        "y" : 724.5472293244445
      },
      "selected" : false
    }, {
      "data" : {
        "id" : "1953",
        "nodeSize_all_BP" : 11.313708498984761,
        "description_all_BP" : "positive regulation of nitrogen compound metabolic process",
        "SUID" : 1953,
        "nodeFillColor_all_BP" : 0.35117068655858935,
        "adjustedPValue_all_BP" : "4.4548E-1",
        "selected" : false,
        "nn_all_BP" : "1942",
        "nodeType_all_BP" : "ellipse",
        "name" : "51173",
        "pValue_all_BP" : "3.4989E-1",
        "xx_all_BP" : "32",
        "X_all_BP" : "590",
        "N_all_BP" : "38713",
        "shared_name" : "51173",
        "nodeFontSize_all_BP" : 14
      },
      "position" : {
        "x" : 765.1391973418145,
        "y" : 876.025378738507
      },
      "selected" : false
    }, {
      "data" : {
        "id" : "1952",
        "nodeSize_all_BP" : 8.94427190999916,
        "description_all_BP" : "negative regulation of coagulation",
        "SUID" : 1952,
        "nodeFillColor_all_BP" : 21.047789921460414,
        "adjustedPValue_all_BP" : "8.9580E-22",
        "selected" : false,
        "nn_all_BP" : "51",
        "nodeType_all_BP" : "ellipse",
        "name" : "50819",
        "pValue_all_BP" : "1.6592E-23",
        "xx_all_BP" : "20",
        "X_all_BP" : "590",
        "N_all_BP" : "38713",
        "shared_name" : "50819",
        "nodeFontSize_all_BP" : 14
      },
      "position" : {
        "x" : 658.0698003691582,
        "y" : -34.709789718524235
      },
      "selected" : false
    }, {
      "data" : {
        "id" : "1951",
        "nodeSize_all_BP" : 17.204650534085253,
        "description_all_BP" : "organic substance catabolic process",
        "SUID" : 1951,
        "nodeFillColor_all_BP" : 6.617088640189704,
        "adjustedPValue_all_BP" : "2.4150E-7",
        "selected" : false,
        "nn_all_BP" : "2446",
        "nodeType_all_BP" : "ellipse",
        "name" : "1901575",
        "pValue_all_BP" : "1.5916E-8",
        "xx_all_BP" : "74",
        "X_all_BP" : "590",
        "N_all_BP" : "38713",
        "shared_name" : "1901575",
        "nodeFontSize_all_BP" : 14
      },
      "position" : {
        "x" : -50.15120793162305,
        "y" : 124.50194886790155
      },
      "selected" : false
    }, {
      "data" : {
        "id" : "1950",
        "nodeSize_all_BP" : 11.489125293076057,
        "description_all_BP" : "regulation of immune effector process",
        "SUID" : 1950,
        "nodeFillColor_all_BP" : 12.525122613663305,
        "adjustedPValue_all_BP" : "2.9845E-13",
        "selected" : false,
        "nn_all_BP" : "408",
        "nodeType_all_BP" : "ellipse",
        "name" : "2697",
        "pValue_all_BP" : "9.7063E-15",
        "xx_all_BP" : "33",
        "X_all_BP" : "590",
        "N_all_BP" : "38713",
        "shared_name" : "2697",
        "nodeFontSize_all_BP" : 14
      },
      "position" : {
        "x" : 1120.4207525175957,
        "y" : 62.821853195294125
      },
      "selected" : false
    }, {
      "data" : {
        "id" : "1949",
        "nodeSize_all_BP" : 5.656854249492381,
        "description_all_BP" : "negative regulation of immune effector process",
        "SUID" : 1949,
        "nodeFillColor_all_BP" : 2.998048149766807,
        "adjustedPValue_all_BP" : "1.0045E-3",
        "selected" : false,
        "nn_all_BP" : "101",
        "nodeType_all_BP" : "ellipse",
        "name" : "2698",
        "pValue_all_BP" : "1.6204E-4",
        "xx_all_BP" : "8",
        "X_all_BP" : "590",
        "N_all_BP" : "38713",
        "shared_name" : "2698",
        "nodeFontSize_all_BP" : 14
      },
      "position" : {
        "x" : 1216.7687749785332,
        "y" : 157.20285371409295
      },
      "selected" : false
    }, {
      "data" : {
        "id" : "1948",
        "nodeSize_all_BP" : 4.0,
        "description_all_BP" : "regulation of superoxide anion generation",
        "SUID" : 1948,
        "nodeFillColor_all_BP" : 3.8785108468340663,
        "adjustedPValue_all_BP" : "1.3228E-4",
        "selected" : false,
        "nn_all_BP" : "11",
        "nodeType_all_BP" : "ellipse",
        "name" : "32928",
        "pValue_all_BP" : "1.6186E-5",
        "xx_all_BP" : "4",
        "X_all_BP" : "590",
        "N_all_BP" : "38713",
        "shared_name" : "32928",
        "nodeFontSize_all_BP" : 14
      },
      "position" : {
        "x" : 534.7371587675957,
        "y" : 1393.4969363556945
      },
      "selected" : false
    }, {
      "data" : {
        "id" : "1947",
        "nodeSize_all_BP" : 4.0,
        "description_all_BP" : "positive regulation of superoxide anion generation",
        "SUID" : 1947,
        "nodeFillColor_all_BP" : 4.463777143604172,
        "adjustedPValue_all_BP" : "3.4373E-5",
        "selected" : false,
        "nn_all_BP" : "8",
        "nodeType_all_BP" : "ellipse",
        "name" : "32930",
        "pValue_all_BP" : "3.5610E-6",
        "xx_all_BP" : "4",
        "X_all_BP" : "590",
        "N_all_BP" : "38713",
        "shared_name" : "32930",
        "nodeFontSize_all_BP" : 14
      },
      "position" : {
        "x" : 618.9704961699395,
        "y" : 1314.3326297150695
      },
      "selected" : false
    }, {
      "data" : {
        "id" : "1946",
        "nodeSize_all_BP" : 4.898979485566356,
        "description_all_BP" : "water homeostasis",
        "SUID" : 1946,
        "nodeFillColor_all_BP" : 1.9239194054944455,
        "adjustedPValue_all_BP" : "1.1915E-2",
        "selected" : false,
        "nn_all_BP" : "92",
        "nodeType_all_BP" : "ellipse",
        "name" : "30104",
        "pValue_all_BP" : "2.8818E-3",
        "xx_all_BP" : "6",
        "X_all_BP" : "590",
        "N_all_BP" : "38713",
        "shared_name" : "30104",
        "nodeFontSize_all_BP" : 14
      },
      "position" : {
        "x" : -795.406090744123,
        "y" : 632.2832522736633
      },
      "selected" : false
    }, {
      "data" : {
        "id" : "1945",
        "nodeSize_all_BP" : 4.898979485566356,
        "description_all_BP" : "multicellular organismal water homeostasis",
        "SUID" : 1945,
        "nodeFillColor_all_BP" : 2.8426180238777388,
        "adjustedPValue_all_BP" : "1.4368E-3",
        "selected" : false,
        "nn_all_BP" : "58",
        "nodeType_all_BP" : "ellipse",
        "name" : "50891",
        "pValue_all_BP" : "2.5251E-4",
        "xx_all_BP" : "6",
        "X_all_BP" : "590",
        "N_all_BP" : "38713",
        "shared_name" : "50891",
        "nodeFontSize_all_BP" : 14
      },
      "position" : {
        "x" : -830.344323165998,
        "y" : 509.73369172678827
      },
      "selected" : false
    }, {
      "data" : {
        "id" : "1944",
        "nodeSize_all_BP" : 5.656854249492381,
        "description_all_BP" : "regulation of tissue remodeling",
        "SUID" : 1944,
        "nodeFillColor_all_BP" : 4.416613007479444,
        "adjustedPValue_all_BP" : "3.8317E-5",
        "selected" : false,
        "nn_all_BP" : "61",
        "nodeType_all_BP" : "ellipse",
        "name" : "34103",
        "pValue_all_BP" : "4.0193E-6",
        "xx_all_BP" : "8",
        "X_all_BP" : "590",
        "N_all_BP" : "38713",
        "shared_name" : "34103",
        "nodeFontSize_all_BP" : 14
      },
      "position" : {
        "x" : 406.2226629179863,
        "y" : 48.292277847393734
      },
      "selected" : false
    }, {
      "data" : {
        "id" : "1943",
        "nodeSize_all_BP" : 4.47213595499958,
        "description_all_BP" : "modulation of growth of symbiont involved in interaction with host",
        "SUID" : 1943,
        "nodeFillColor_all_BP" : 4.1578602643337215,
        "adjustedPValue_all_BP" : "6.9525E-5",
        "selected" : false,
        "nn_all_BP" : "19",
        "nodeType_all_BP" : "ellipse",
        "name" : "44144",
        "pValue_all_BP" : "7.8764E-6",
        "xx_all_BP" : "5",
        "X_all_BP" : "590",
        "N_all_BP" : "38713",
        "shared_name" : "44144",
        "nodeFontSize_all_BP" : 14
      },
      "position" : {
        "x" : 1275.6780767363457,
        "y" : 109.5267901764953
      },
      "selected" : false
    }, {
      "data" : {
        "id" : "1942",
        "nodeSize_all_BP" : 8.246211251235321,
        "description_all_BP" : "DNA packaging",
        "SUID" : 1942,
        "nodeFillColor_all_BP" : 5.627582411366007,
        "adjustedPValue_all_BP" : "2.3573E-6",
        "selected" : false,
        "nn_all_BP" : "238",
        "nodeType_all_BP" : "ellipse",
        "name" : "6323",
        "pValue_all_BP" : "1.8195E-7",
        "xx_all_BP" : "17",
        "X_all_BP" : "590",
        "N_all_BP" : "38713",
        "shared_name" : "6323",
        "nodeFontSize_all_BP" : 14
      },
      "position" : {
        "x" : -673.9685297089668,
        "y" : -461.248791183368
      },
      "selected" : false
    }, {
      "data" : {
        "id" : "1941",
        "nodeSize_all_BP" : 8.246211251235321,
        "description_all_BP" : "chromatin assembly",
        "SUID" : 1941,
        "nodeFillColor_all_BP" : 7.269593505167127,
        "adjustedPValue_all_BP" : "5.3753E-8",
        "selected" : false,
        "nn_all_BP" : "181",
        "nodeType_all_BP" : "ellipse",
        "name" : "31497",
        "pValue_all_BP" : "3.1838E-9",
        "xx_all_BP" : "17",
        "X_all_BP" : "590",
        "N_all_BP" : "38713",
        "shared_name" : "31497",
        "nodeFontSize_all_BP" : 14
      },
      "position" : {
        "x" : -718.759850509748,
        "y" : -601.6518063200867
      },
      "selected" : false
    }, {
      "data" : {
        "id" : "1940",
        "nodeSize_all_BP" : 6.324555320336759,
        "description_all_BP" : "regulation of establishment of protein localization to mitochondrion",
        "SUID" : 1940,
        "nodeFillColor_all_BP" : 3.797373348598285,
        "adjustedPValue_all_BP" : "1.5945E-4",
        "selected" : false,
        "nn_all_BP" : "123",
        "nodeType_all_BP" : "ellipse",
        "name" : "1903747",
        "pValue_all_BP" : "2.0135E-5",
        "xx_all_BP" : "10",
        "X_all_BP" : "590",
        "N_all_BP" : "38713",
        "shared_name" : "1903747",
        "nodeFontSize_all_BP" : 14
      },
      "position" : {
        "x" : 611.3635015410332,
        "y" : -200.82195707692267
      },
      "selected" : false
    }, {
      "data" : {
        "id" : "1939",
        "nodeSize_all_BP" : 6.0,
        "description_all_BP" : "epithelium migration",
        "SUID" : 1939,
        "nodeFillColor_all_BP" : 4.44963551515841,
        "adjustedPValue_all_BP" : "3.5511E-5",
        "selected" : false,
        "nn_all_BP" : "80",
        "nodeType_all_BP" : "ellipse",
        "name" : "90132",
        "pValue_all_BP" : "3.7018E-6",
        "xx_all_BP" : "9",
        "X_all_BP" : "590",
        "N_all_BP" : "38713",
        "shared_name" : "90132",
        "nodeFontSize_all_BP" : 14
      },
      "position" : {
        "x" : -1200.7721185761543,
        "y" : -83.60256620778205
      },
      "selected" : false
    }, {
      "data" : {
        "id" : "1938",
        "nodeSize_all_BP" : 6.0,
        "description_all_BP" : "epithelial cell migration",
        "SUID" : 1938,
        "nodeFillColor_all_BP" : 4.571346671013591,
        "adjustedPValue_all_BP" : "2.6832E-5",
        "selected" : false,
        "nn_all_BP" : "77",
        "nodeType_all_BP" : "ellipse",
        "name" : "10631",
        "pValue_all_BP" : "2.6815E-6",
        "xx_all_BP" : "9",
        "X_all_BP" : "590",
        "N_all_BP" : "38713",
        "shared_name" : "10631",
        "nodeFontSize_all_BP" : 14
      },
      "position" : {
        "x" : -1349.5677728730293,
        "y" : -214.85935636891486
      },
      "selected" : false
    }, {
      "data" : {
        "id" : "1937",
        "nodeSize_all_BP" : 11.489125293076057,
        "description_all_BP" : "multi-organism cellular process",
        "SUID" : 1937,
        "nodeFillColor_all_BP" : 5.693695642115812,
        "adjustedPValue_all_BP" : "2.0244E-6",
        "selected" : false,
        "nn_all_BP" : "774",
        "nodeType_all_BP" : "ellipse",
        "name" : "44764",
        "pValue_all_BP" : "1.5566E-7",
        "xx_all_BP" : "33",
        "X_all_BP" : "590",
        "N_all_BP" : "38713",
        "shared_name" : "44764",
        "nodeFontSize_all_BP" : 14
      },
      "position" : {
        "x" : -854.4021234589668,
        "y" : -241.42664762868048
      },
      "selected" : false
    }, {
      "data" : {
        "id" : "1936",
        "nodeSize_all_BP" : 12.806248474865697,
        "description_all_BP" : "regulation of cell migration",
        "SUID" : 1936,
        "nodeFillColor_all_BP" : 12.551431374259472,
        "adjustedPValue_all_BP" : "2.8091E-13",
        "selected" : false,
        "nn_all_BP" : "629",
        "nodeType_all_BP" : "ellipse",
        "name" : "30334",
        "pValue_all_BP" : "9.0148E-15",
        "xx_all_BP" : "41",
        "X_all_BP" : "590",
        "N_all_BP" : "38713",
        "shared_name" : "30334",
        "nodeFontSize_all_BP" : 14
      },
      "position" : {
        "x" : 1293.0864019316582,
        "y" : -178.20501371754767
      },
      "selected" : false
    }, {
      "data" : {
        "id" : "1935",
        "nodeSize_all_BP" : 7.745966692414834,
        "description_all_BP" : "negative regulation of cell migration",
        "SUID" : 1935,
        "nodeFillColor_all_BP" : 5.206202550863913,
        "adjustedPValue_all_BP" : "6.2201E-6",
        "selected" : false,
        "nn_all_BP" : "200",
        "nodeType_all_BP" : "ellipse",
        "name" : "30336",
        "pValue_all_BP" : "5.1309E-7",
        "xx_all_BP" : "15",
        "X_all_BP" : "590",
        "N_all_BP" : "38713",
        "shared_name" : "30336",
        "nodeFontSize_all_BP" : 14
      },
      "position" : {
        "x" : 1386.6766118925957,
        "y" : -71.10937162770392
      },
      "selected" : false
    }, {
      "data" : {
        "id" : "1934",
        "nodeSize_all_BP" : 5.656854249492381,
        "description_all_BP" : "disruption of cells of other organism",
        "SUID" : 1934,
        "nodeFillColor_all_BP" : 7.243404149644861,
        "adjustedPValue_all_BP" : "5.7095E-8",
        "selected" : false,
        "nn_all_BP" : "26",
        "nodeType_all_BP" : "ellipse",
        "name" : "44364",
        "pValue_all_BP" : "3.4063E-9",
        "xx_all_BP" : "8",
        "X_all_BP" : "590",
        "N_all_BP" : "38713",
        "shared_name" : "44364",
        "nodeFontSize_all_BP" : 14
      },
      "position" : {
        "x" : -1202.7324457245918,
        "y" : 28.4314979957187
      },
      "selected" : false
    }, {
      "data" : {
        "id" : "1933",
        "nodeSize_all_BP" : 7.483314773547883,
        "description_all_BP" : "monosaccharide biosynthetic process",
        "SUID" : 1933,
        "nodeFillColor_all_BP" : 8.677113156760681,
        "adjustedPValue_all_BP" : "2.1032E-9",
        "selected" : false,
        "nn_all_BP" : "90",
        "nodeType_all_BP" : "ellipse",
        "name" : "46364",
        "pValue_all_BP" : "9.7846E-11",
        "xx_all_BP" : "14",
        "X_all_BP" : "590",
        "N_all_BP" : "38713",
        "shared_name" : "46364",
        "nodeFontSize_all_BP" : 14
      },
      "position" : {
        "x" : 44.39241694630664,
        "y" : -801.0810055388367
      },
      "selected" : false
    }, {
      "data" : {
        "id" : "1932",
        "nodeSize_all_BP" : 6.6332495807108,
        "description_all_BP" : "hexose biosynthetic process",
        "SUID" : 1932,
        "nodeFillColor_all_BP" : 6.058199498675756,
        "adjustedPValue_all_BP" : "8.7458E-7",
        "selected" : false,
        "nn_all_BP" : "84",
        "nodeType_all_BP" : "ellipse",
        "name" : "19319",
        "pValue_all_BP" : "6.3856E-8",
        "xx_all_BP" : "11",
        "X_all_BP" : "590",
        "N_all_BP" : "38713",
        "shared_name" : "19319",
        "nodeFontSize_all_BP" : 14
      },
      "position" : {
        "x" : 155.83866023243945,
        "y" : -982.9034542693055
      },
      "selected" : false
    }, {
      "data" : {
        "id" : "1931",
        "nodeSize_all_BP" : 6.0,
        "description_all_BP" : "regulation of ubiquitin-protein transferase activity",
        "SUID" : 1931,
        "nodeFillColor_all_BP" : 3.003850593617559,
        "adjustedPValue_all_BP" : "9.9117E-4",
        "selected" : false,
        "nn_all_BP" : "128",
        "nodeType_all_BP" : "ellipse",
        "name" : "51438",
        "pValue_all_BP" : "1.5968E-4",
        "xx_all_BP" : "9",
        "X_all_BP" : "590",
        "N_all_BP" : "38713",
        "shared_name" : "51438",
        "nodeFontSize_all_BP" : 14
      },
      "position" : {
        "x" : 834.4399785918145,
        "y" : 903.623034988507
      },
      "selected" : false
    }, {
      "data" : {
        "id" : "1930",
        "nodeSize_all_BP" : 5.656854249492381,
        "description_all_BP" : "regulation of ubiquitin-protein ligase activity involved in mitotic cell cycle",
        "SUID" : 1930,
        "nodeFillColor_all_BP" : 3.053338273883136,
        "adjustedPValue_all_BP" : "8.8443E-4",
        "selected" : false,
        "nn_all_BP" : "99",
        "nodeType_all_BP" : "ellipse",
        "name" : "51439",
        "pValue_all_BP" : "1.4096E-4",
        "xx_all_BP" : "8",
        "X_all_BP" : "590",
        "N_all_BP" : "38713",
        "shared_name" : "51439",
        "nodeFontSize_all_BP" : 14
      },
      "position" : {
        "x" : 344.5388250273613,
        "y" : 624.4764895783508
      },
      "selected" : false
    }, {
      "data" : {
        "id" : "1929",
        "nodeSize_all_BP" : 12.649110640673518,
        "description_all_BP" : "macromolecule catabolic process",
        "SUID" : 1929,
        "nodeFillColor_all_BP" : 2.11432121105507,
        "adjustedPValue_all_BP" : "7.6856E-3",
        "selected" : false,
        "nn_all_BP" : "1603",
        "nodeType_all_BP" : "ellipse",
        "name" : "9057",
        "pValue_all_BP" : "1.7397E-3",
        "xx_all_BP" : "40",
        "X_all_BP" : "590",
        "N_all_BP" : "38713",
        "shared_name" : "9057",
        "nodeFontSize_all_BP" : 14
      },
      "position" : {
        "x" : 31.969534866228514,
        "y" : 296.56227449046014
      },
      "selected" : false
    }, {
      "data" : {
        "id" : "1928",
        "nodeSize_all_BP" : 10.583005244258363,
        "description_all_BP" : "regulation of protein maturation",
        "SUID" : 1928,
        "nodeFillColor_all_BP" : 24.423613295300605,
        "adjustedPValue_all_BP" : "3.7704E-25",
        "selected" : false,
        "nn_all_BP" : "105",
        "nodeType_all_BP" : "ellipse",
        "name" : "1903317",
        "pValue_all_BP" : "5.7656E-27",
        "xx_all_BP" : "28",
        "X_all_BP" : "590",
        "N_all_BP" : "38713",
        "shared_name" : "1903317",
        "nodeFontSize_all_BP" : 14
      },
      "position" : {
        "x" : 1199.8985357207207,
        "y" : 730.8639407502258
      },
      "selected" : false
    }, {
      "data" : {
        "id" : "1927",
        "nodeSize_all_BP" : 12.165525060596439,
        "description_all_BP" : "single-organism carbohydrate metabolic process",
        "SUID" : 1927,
        "nodeFillColor_all_BP" : 4.630636596295863,
        "adjustedPValue_all_BP" : "2.3408E-5",
        "selected" : false,
        "nn_all_BP" : "1042",
        "nodeType_all_BP" : "ellipse",
        "name" : "44723",
        "pValue_all_BP" : "2.3040E-6",
        "xx_all_BP" : "37",
        "X_all_BP" : "590",
        "N_all_BP" : "38713",
        "shared_name" : "44723",
        "nodeFontSize_all_BP" : 14
      },
      "position" : {
        "x" : -102.79751301585156,
        "y" : -409.47040983571173
      },
      "selected" : false
    }, {
      "data" : {
        "id" : "1926",
        "nodeSize_all_BP" : 17.88854381999832,
        "description_all_BP" : "protein activation cascade",
        "SUID" : 1926,
        "nodeFillColor_all_BP" : 86.71412177872894,
        "adjustedPValue_all_BP" : "1.9314E-87",
        "selected" : false,
        "nn_all_BP" : "204",
        "nodeType_all_BP" : "ellipse",
        "name" : "72376",
        "pValue_all_BP" : "4.1599E-91",
        "xx_all_BP" : "80",
        "X_all_BP" : "590",
        "N_all_BP" : "38713",
        "shared_name" : "72376",
        "nodeFontSize_all_BP" : 14
      },
      "position" : {
        "x" : -405.4706964570137,
        "y" : -381.4783138884461
      },
      "selected" : false
    }, {
      "data" : {
        "id" : "1925",
        "nodeSize_all_BP" : 14.2828568570857,
        "description_all_BP" : "cell migration",
        "SUID" : 1925,
        "nodeFillColor_all_BP" : 11.065574176224324,
        "adjustedPValue_all_BP" : "8.5986E-12",
        "selected" : false,
        "nn_all_BP" : "1036",
        "nodeType_all_BP" : "ellipse",
        "name" : "16477",
        "pValue_all_BP" : "3.0485E-13",
        "xx_all_BP" : "51",
        "X_all_BP" : "590",
        "N_all_BP" : "38713",
        "shared_name" : "16477",
        "nodeFontSize_all_BP" : 14
      },
      "position" : {
        "x" : -1060.2385492402168,
        "y" : -431.139416183368
      },
      "selected" : false
    }, {
      "data" : {
        "id" : "1924",
        "nodeSize_all_BP" : 10.392304845413264,
        "description_all_BP" : "leukocyte migration",
        "SUID" : 1924,
        "nodeFillColor_all_BP" : 12.605220161030177,
        "adjustedPValue_all_BP" : "2.4819E-13",
        "selected" : false,
        "nn_all_BP" : "262",
        "nodeType_all_BP" : "ellipse",
        "name" : "50900",
        "pValue_all_BP" : "7.8321E-15",
        "xx_all_BP" : "27",
        "X_all_BP" : "590",
        "N_all_BP" : "38713",
        "shared_name" : "50900",
        "nodeFontSize_all_BP" : 14
      },
      "position" : {
        "x" : -893.776452072248,
        "y" : -674.6229366911805
      },
      "selected" : false
    }, {
      "data" : {
        "id" : "1923",
        "nodeSize_all_BP" : 11.489125293076057,
        "description_all_BP" : "cellular response to oxygen-containing compound",
        "SUID" : 1923,
        "nodeFillColor_all_BP" : 4.913169444976879,
        "adjustedPValue_all_BP" : "1.2213E-5",
        "selected" : false,
        "nn_all_BP" : "845",
        "nodeType_all_BP" : "ellipse",
        "name" : "1901701",
        "pValue_all_BP" : "1.0943E-6",
        "xx_all_BP" : "33",
        "X_all_BP" : "590",
        "N_all_BP" : "38713",
        "shared_name" : "1901701",
        "nodeFontSize_all_BP" : 14
      },
      "position" : {
        "x" : -1307.1858148652168,
        "y" : -623.2390865935242
      },
      "selected" : false
    }, {
      "data" : {
        "id" : "1922",
        "nodeSize_all_BP" : 6.6332495807108,
        "description_all_BP" : "cellular response to reactive oxygen species",
        "SUID" : 1922,
        "nodeFillColor_all_BP" : 5.358602546197053,
        "adjustedPValue_all_BP" : "4.3792E-6",
        "selected" : false,
        "nn_all_BP" : "99",
        "nodeType_all_BP" : "ellipse",
        "name" : "34614",
        "pValue_all_BP" : "3.5275E-7",
        "xx_all_BP" : "11",
        "X_all_BP" : "590",
        "N_all_BP" : "38713",
        "shared_name" : "34614",
        "nodeFontSize_all_BP" : 14
      },
      "position" : {
        "x" : -1225.9226312714668,
        "y" : -502.04352995289923
      },
      "selected" : false
    }, {
      "data" : {
        "id" : "1921",
        "nodeSize_all_BP" : 8.0,
        "description_all_BP" : "positive regulation of apoptotic signaling pathway",
        "SUID" : 1921,
        "nodeFillColor_all_BP" : 6.039622011693928,
        "adjustedPValue_all_BP" : "9.1280E-7",
        "selected" : false,
        "nn_all_BP" : "196",
        "nodeType_all_BP" : "ellipse",
        "name" : "2001235",
        "pValue_all_BP" : "6.7040E-8",
        "xx_all_BP" : "16",
        "X_all_BP" : "590",
        "N_all_BP" : "38713",
        "shared_name" : "2001235",
        "nodeFontSize_all_BP" : 14
      },
      "position" : {
        "x" : 473.99979304493945,
        "y" : -445.2084164275086
      },
      "selected" : false
    }, {
      "data" : {
        "id" : "1920",
        "nodeSize_all_BP" : 6.0,
        "description_all_BP" : "neural nucleus development",
        "SUID" : 1920,
        "nodeFillColor_all_BP" : 5.024958086057027,
        "adjustedPValue_all_BP" : "9.4415E-6",
        "selected" : false,
        "nn_all_BP" : "67",
        "nodeType_all_BP" : "ellipse",
        "name" : "48857",
        "pValue_all_BP" : "8.1340E-7",
        "xx_all_BP" : "9",
        "X_all_BP" : "590",
        "N_all_BP" : "38713",
        "shared_name" : "48857",
        "nodeFontSize_all_BP" : 14
      },
      "position" : {
        "x" : -1032.5285883027168,
        "y" : 506.379870926007
      },
      "selected" : false
    }, {
      "data" : {
        "id" : "1919",
        "nodeSize_all_BP" : 9.591663046625438,
        "description_all_BP" : "positive regulation of cell migration",
        "SUID" : 1919,
        "nodeFillColor_all_BP" : 7.333837152308219,
        "adjustedPValue_all_BP" : "4.6362E-8",
        "selected" : false,
        "nn_all_BP" : "335",
        "nodeType_all_BP" : "ellipse",
        "name" : "30335",
        "pValue_all_BP" : "2.7260E-9",
        "xx_all_BP" : "23",
        "X_all_BP" : "590",
        "N_all_BP" : "38713",
        "shared_name" : "30335",
        "nodeFontSize_all_BP" : 14
      },
      "position" : {
        "x" : 1273.1930913847832,
        "y" : -312.16184660328986
      },
      "selected" : false
    }, {
      "data" : {
        "id" : "1918",
        "nodeSize_all_BP" : 6.0,
        "description_all_BP" : "sterol transport",
        "SUID" : 1918,
        "nodeFillColor_all_BP" : 3.896746049456089,
        "adjustedPValue_all_BP" : "1.2684E-4",
        "selected" : false,
        "nn_all_BP" : "95",
        "nodeType_all_BP" : "ellipse",
        "name" : "15918",
        "pValue_all_BP" : "1.5326E-5",
        "xx_all_BP" : "9",
        "X_all_BP" : "590",
        "N_all_BP" : "38713",
        "shared_name" : "15918",
        "nodeFontSize_all_BP" : 14
      },
      "position" : {
        "x" : -1439.6998529511543,
        "y" : 130.4784274445617
      },
      "selected" : false
    }, {
      "data" : {
        "id" : "1917",
        "nodeSize_all_BP" : 6.0,
        "description_all_BP" : "cholesterol transport",
        "SUID" : 1917,
        "nodeFillColor_all_BP" : 4.0696111267910915,
        "adjustedPValue_all_BP" : "8.5190E-5",
        "selected" : false,
        "nn_all_BP" : "90",
        "nodeType_all_BP" : "ellipse",
        "name" : "30301",
        "pValue_all_BP" : "9.8529E-6",
        "xx_all_BP" : "9",
        "X_all_BP" : "590",
        "N_all_BP" : "38713",
        "shared_name" : "30301",
        "nodeFontSize_all_BP" : 14
      },
      "position" : {
        "x" : -1614.5295648652168,
        "y" : 240.65764192210077
      },
      "selected" : false
    }, {
      "data" : {
        "id" : "1916",
        "nodeSize_all_BP" : 24.657656011875904,
        "description_all_BP" : "cellular macromolecule metabolic process",
        "SUID" : 1916,
        "nodeFillColor_all_BP" : -0.0,
        "adjustedPValue_all_BP" : "1.0000",
        "selected" : false,
        "nn_all_BP" : "12329",
        "nodeType_all_BP" : "ellipse",
        "name" : "44260",
        "pValue_all_BP" : "9.9951E-1",
        "xx_all_BP" : "152",
        "X_all_BP" : "590",
        "N_all_BP" : "38713",
        "shared_name" : "44260",
        "nodeFontSize_all_BP" : 14
      },
      "position" : {
        "x" : 107.19951533497851,
        "y" : 139.8625598298156
      },
      "selected" : false
    }, {
      "data" : {
        "id" : "1915",
        "nodeSize_all_BP" : 10.954451150103322,
        "description_all_BP" : "circulatory system development",
        "SUID" : 1915,
        "nodeFillColor_all_BP" : 3.825905790878899,
        "adjustedPValue_all_BP" : "1.4931E-4",
        "selected" : false,
        "nn_all_BP" : "840",
        "nodeType_all_BP" : "ellipse",
        "name" : "72359",
        "pValue_all_BP" : "1.8716E-5",
        "xx_all_BP" : "30",
        "X_all_BP" : "590",
        "N_all_BP" : "38713",
        "shared_name" : "72359",
        "nodeFontSize_all_BP" : 14
      },
      "position" : {
        "x" : -1141.4966058808418,
        "y" : 785.6841922150695
      },
      "selected" : false
    }, {
      "data" : {
        "id" : "1914",
        "nodeSize_all_BP" : 10.954451150103322,
        "description_all_BP" : "cardiovascular system development",
        "SUID" : 1914,
        "nodeFillColor_all_BP" : 3.825905790878899,
        "adjustedPValue_all_BP" : "1.4931E-4",
        "selected" : false,
        "nn_all_BP" : "840",
        "nodeType_all_BP" : "ellipse",
        "name" : "72358",
        "pValue_all_BP" : "1.8716E-5",
        "xx_all_BP" : "30",
        "X_all_BP" : "590",
        "N_all_BP" : "38713",
        "shared_name" : "72358",
        "nodeFontSize_all_BP" : 14
      },
      "position" : {
        "x" : -1185.3327875214668,
        "y" : 709.4435305939758
      },
      "selected" : false
    }, {
      "data" : {
        "id" : "1913",
        "nodeSize_all_BP" : 6.928203230275509,
        "description_all_BP" : "modification of morphology or physiology of other organism",
        "SUID" : 1913,
        "nodeFillColor_all_BP" : 6.914458526763583,
        "adjustedPValue_all_BP" : "1.2177E-7",
        "selected" : false,
        "nn_all_BP" : "86",
        "nodeType_all_BP" : "ellipse",
        "name" : "35821",
        "pValue_all_BP" : "7.7106E-9",
        "xx_all_BP" : "12",
        "X_all_BP" : "590",
        "N_all_BP" : "38713",
        "shared_name" : "35821",
        "nodeFontSize_all_BP" : 14
      },
      "position" : {
        "x" : -1022.125817306623,
        "y" : -39.723278488055485
      },
      "selected" : false
    }, {
      "data" : {
        "id" : "1912",
        "nodeSize_all_BP" : 12.328828005937952,
        "description_all_BP" : "cellular component disassembly",
        "SUID" : 1912,
        "nodeFillColor_all_BP" : 10.360967570872287,
        "adjustedPValue_all_BP" : "4.3554E-11",
        "selected" : false,
        "nn_all_BP" : "642",
        "nodeType_all_BP" : "ellipse",
        "name" : "22411",
        "pValue_all_BP" : "1.6828E-12",
        "xx_all_BP" : "38",
        "X_all_BP" : "590",
        "N_all_BP" : "38713",
        "shared_name" : "22411",
        "nodeFontSize_all_BP" : 14
      },
      "position" : {
        "x" : -657.4294061738105,
        "y" : -130.30151029957892
      },
      "selected" : false
    }, {
      "data" : {
        "id" : "1911",
        "nodeSize_all_BP" : 6.0,
        "description_all_BP" : "cellular component disassembly involved in execution phase of apoptosis",
        "SUID" : 1911,
        "nodeFillColor_all_BP" : 4.6569718891749705,
        "adjustedPValue_all_BP" : "2.2031E-5",
        "selected" : false,
        "nn_all_BP" : "75",
        "nodeType_all_BP" : "ellipse",
        "name" : "6921",
        "pValue_all_BP" : "2.1447E-6",
        "xx_all_BP" : "9",
        "X_all_BP" : "590",
        "N_all_BP" : "38713",
        "shared_name" : "6921",
        "nodeFontSize_all_BP" : 14
      },
      "position" : {
        "x" : -769.2697992402168,
        "y" : -97.76151701344611
      },
      "selected" : false
    }, {
      "data" : {
        "id" : "1910",
        "nodeSize_all_BP" : 10.583005244258363,
        "description_all_BP" : "regulation of vesicle-mediated transport",
        "SUID" : 1910,
        "nodeFillColor_all_BP" : 6.449934591119678,
        "adjustedPValue_all_BP" : "3.5487E-7",
        "selected" : false,
        "nn_all_BP" : "538",
        "nodeType_all_BP" : "ellipse",
        "name" : "60627",
        "pValue_all_BP" : "2.3999E-8",
        "xx_all_BP" : "28",
        "X_all_BP" : "590",
        "N_all_BP" : "38713",
        "shared_name" : "60627",
        "nodeFontSize_all_BP" : 14
      },
      "position" : {
        "x" : 823.6650152129082,
        "y" : 106.16813233958123
      },
      "selected" : false
    }, {
      "data" : {
        "id" : "1909",
        "nodeSize_all_BP" : 6.6332495807108,
        "description_all_BP" : "carbohydrate derivative catabolic process",
        "SUID" : 1909,
        "nodeFillColor_all_BP" : 2.367622641181693,
        "adjustedPValue_all_BP" : "4.2892E-3",
        "selected" : false,
        "nn_all_BP" : "230",
        "nodeType_all_BP" : "ellipse",
        "name" : "1901136",
        "pValue_all_BP" : "8.8038E-4",
        "xx_all_BP" : "11",
        "X_all_BP" : "590",
        "N_all_BP" : "38713",
        "shared_name" : "1901136",
        "nodeFontSize_all_BP" : 14
      },
      "position" : {
        "x" : -49.798189170941896,
        "y" : 265.55226472483514
      },
      "selected" : false
    }, {
      "data" : {
        "id" : "1908",
        "nodeSize_all_BP" : 3.4641016151377544,
        "description_all_BP" : "regulation of amyloid precursor protein catabolic process",
        "SUID" : 1908,
        "nodeFillColor_all_BP" : 2.457026611677171,
        "adjustedPValue_all_BP" : "3.4912E-3",
        "selected" : false,
        "nn_all_BP" : "12",
        "nodeType_all_BP" : "ellipse",
        "name" : "1902991",
        "pValue_all_BP" : "6.9929E-4",
        "xx_all_BP" : "3",
        "X_all_BP" : "590",
        "N_all_BP" : "38713",
        "shared_name" : "1902991",
        "nodeFontSize_all_BP" : 14
      },
      "position" : {
        "x" : 1149.0539312285332,
        "y" : 669.3872561799133
      },
      "selected" : false
    }, {
      "data" : {
        "id" : "1907",
        "nodeSize_all_BP" : 3.4641016151377544,
        "description_all_BP" : "regulation of beta-amyloid formation",
        "SUID" : 1907,
        "nodeFillColor_all_BP" : 2.6703022835047476,
        "adjustedPValue_all_BP" : "2.1365E-3",
        "selected" : false,
        "nn_all_BP" : "10",
        "nodeType_all_BP" : "ellipse",
        "name" : "1902003",
        "pValue_all_BP" : "3.9021E-4",
        "xx_all_BP" : "3",
        "X_all_BP" : "590",
        "N_all_BP" : "38713",
        "shared_name" : "1902003",
        "nodeFontSize_all_BP" : 14
      },
      "position" : {
        "x" : 1047.7695074004082,
        "y" : 661.4608035431945
      },
      "selected" : false
    }, {
      "data" : {
        "id" : "1906",
        "nodeSize_all_BP" : 10.392304845413264,
        "description_all_BP" : "cellular macromolecule catabolic process",
        "SUID" : 1906,
        "nodeFillColor_all_BP" : 0.6476119429327774,
        "adjustedPValue_all_BP" : "2.2511E-1",
        "selected" : false,
        "nn_all_BP" : "1408",
        "nodeType_all_BP" : "ellipse",
        "name" : "44265",
        "pValue_all_BP" : "1.3318E-1",
        "xx_all_BP" : "27",
        "X_all_BP" : "590",
        "N_all_BP" : "38713",
        "shared_name" : "44265",
        "nodeFontSize_all_BP" : 14
      },
      "position" : {
        "x" : 113.31532954396289,
        "y" : 274.5411715851867
      },
      "selected" : false
    }, {
      "data" : {
        "id" : "1905",
        "nodeSize_all_BP" : 8.0,
        "description_all_BP" : "negative regulation of cell motility",
        "SUID" : 1905,
        "nodeFillColor_all_BP" : 5.700829751366614,
        "adjustedPValue_all_BP" : "1.9915E-6",
        "selected" : false,
        "nn_all_BP" : "208",
        "nodeType_all_BP" : "ellipse",
        "name" : "2000146",
        "pValue_all_BP" : "1.5226E-7",
        "xx_all_BP" : "16",
        "X_all_BP" : "590",
        "N_all_BP" : "38713",
        "shared_name" : "2000146",
        "nodeFontSize_all_BP" : 14
      },
      "position" : {
        "x" : 1242.4599370879082,
        "y" : 7.810603653057797
      },
      "selected" : false
    }, {
      "data" : {
        "id" : "1904",
        "nodeSize_all_BP" : 4.898979485566356,
        "description_all_BP" : "plasma lipoprotein particle assembly",
        "SUID" : 1904,
        "nodeFillColor_all_BP" : 5.603916723390956,
        "adjustedPValue_all_BP" : "2.4893E-6",
        "selected" : false,
        "nn_all_BP" : "18",
        "nodeType_all_BP" : "ellipse",
        "name" : "34377",
        "pValue_all_BP" : "1.9409E-7",
        "xx_all_BP" : "6",
        "X_all_BP" : "590",
        "N_all_BP" : "38713",
        "shared_name" : "34377",
        "nodeFontSize_all_BP" : 14
      },
      "position" : {
        "x" : -412.31661320506055,
        "y" : -164.1556820525086
      },
      "selected" : false
    }, {
      "data" : {
        "id" : "1903",
        "nodeSize_all_BP" : 8.717797887081348,
        "description_all_BP" : "regulation of endocytosis",
        "SUID" : 1903,
        "nodeFillColor_all_BP" : 7.53229514741686,
        "adjustedPValue_all_BP" : "2.9357E-8",
        "selected" : false,
        "nn_all_BP" : "221",
        "nodeType_all_BP" : "ellipse",
        "name" : "30100",
        "pValue_all_BP" : "1.6882E-9",
        "xx_all_BP" : "19",
        "X_all_BP" : "590",
        "N_all_BP" : "38713",
        "shared_name" : "30100",
        "nodeFontSize_all_BP" : 14
      },
      "position" : {
        "x" : 1017.6031255644707,
        "y" : 115.59367707835077
      },
      "selected" : false
    }, {
      "data" : {
        "id" : "1902",
        "nodeSize_all_BP" : 19.79898987322333,
        "description_all_BP" : "regulation of cell communication",
        "SUID" : 1902,
        "nodeFillColor_all_BP" : 8.267061820330776,
        "adjustedPValue_all_BP" : "5.4068E-9",
        "selected" : false,
        "nn_all_BP" : "3343",
        "nodeType_all_BP" : "ellipse",
        "name" : "10646",
        "pValue_all_BP" : "2.6900E-10",
        "xx_all_BP" : "98",
        "X_all_BP" : "590",
        "N_all_BP" : "38713",
        "shared_name" : "10646",
        "nodeFontSize_all_BP" : 14
      },
      "position" : {
        "x" : 665.4285650175957,
        "y" : -143.2561916960633
      },
      "selected" : false
    }, {
      "data" : {
        "id" : "1901",
        "nodeSize_all_BP" : 36.38681079732051,
        "description_all_BP" : "primary metabolic process",
        "SUID" : 1901,
        "nodeFillColor_all_BP" : 8.048089640724237,
        "adjustedPValue_all_BP" : "8.9518E-9",
        "selected" : false,
        "nn_all_BP" : "16863",
        "nodeType_all_BP" : "ellipse",
        "name" : "44238",
        "pValue_all_BP" : "4.7622E-10",
        "xx_all_BP" : "331",
        "X_all_BP" : "590",
        "N_all_BP" : "38713",
        "shared_name" : "44238",
        "nodeFontSize_all_BP" : 14
      },
      "position" : {
        "x" : -72.16759968577344,
        "y" : -80.72486540211798
      },
      "selected" : false
    }, {
      "data" : {
        "id" : "1900",
        "nodeSize_all_BP" : 7.745966692414834,
        "description_all_BP" : "regulation of actin filament polymerization",
        "SUID" : 1900,
        "nodeFillColor_all_BP" : 4.358087983366674,
        "adjustedPValue_all_BP" : "4.3844E-5",
        "selected" : false,
        "nn_all_BP" : "239",
        "nodeType_all_BP" : "ellipse",
        "name" : "30833",
        "pValue_all_BP" : "4.7215E-6",
        "xx_all_BP" : "15",
        "X_all_BP" : "590",
        "N_all_BP" : "38713",
        "shared_name" : "30833",
        "nodeFontSize_all_BP" : 14
      },
      "position" : {
        "x" : 538.941077224627,
        "y" : -560.115246261493
      },
      "selected" : false
    }, {
      "data" : {
        "id" : "1899",
        "nodeSize_all_BP" : 6.6332495807108,
        "description_all_BP" : "positive regulation of actin filament polymerization",
        "SUID" : 1899,
        "nodeFillColor_all_BP" : 3.763268126056967,
        "adjustedPValue_all_BP" : "1.7248E-4",
        "selected" : false,
        "nn_all_BP" : "151",
        "nodeType_all_BP" : "ellipse",
        "name" : "30838",
        "pValue_all_BP" : "2.2066E-5",
        "xx_all_BP" : "11",
        "X_all_BP" : "590",
        "N_all_BP" : "38713",
        "shared_name" : "30838",
        "nodeFontSize_all_BP" : 14
      },
      "position" : {
        "x" : 473.3589849394707,
        "y" : -599.785656417743
      },
      "selected" : false
    }, {
      "data" : {
        "id" : "1898",
        "nodeSize_all_BP" : 10.198039027185569,
        "description_all_BP" : "regulation of growth",
        "SUID" : 1898,
        "nodeFillColor_all_BP" : 4.2133846682816385,
        "adjustedPValue_all_BP" : "6.1181E-5",
        "selected" : false,
        "nn_all_BP" : "636",
        "nodeType_all_BP" : "ellipse",
        "name" : "40008",
        "pValue_all_BP" : "6.7993E-6",
        "xx_all_BP" : "26",
        "X_all_BP" : "590",
        "N_all_BP" : "38713",
        "shared_name" : "40008",
        "nodeFontSize_all_BP" : 14
      },
      "position" : {
        "x" : 1096.6056890410332,
        "y" : 121.67527345286248
      },
      "selected" : false
    }, {
      "data" : {
        "id" : "1897",
        "nodeSize_all_BP" : 13.114877048604,
        "description_all_BP" : "response to bacterium",
        "SUID" : 1897,
        "nodeFillColor_all_BP" : 18.261040628808956,
        "adjustedPValue_all_BP" : "5.4823E-19",
        "selected" : false,
        "nn_all_BP" : "476",
        "nodeType_all_BP" : "ellipse",
        "name" : "9617",
        "pValue_all_BP" : "1.1926E-20",
        "xx_all_BP" : "43",
        "X_all_BP" : "590",
        "N_all_BP" : "38713",
        "shared_name" : "9617",
        "nodeFontSize_all_BP" : 14
      },
      "position" : {
        "x" : -1081.9271478730293,
        "y" : -998.6900753630555
      },
      "selected" : false
    }, {
      "data" : {
        "id" : "1896",
        "nodeSize_all_BP" : 12.96148139681572,
        "description_all_BP" : "regulation of cell motility",
        "SUID" : 1896,
        "nodeFillColor_all_BP" : 12.52875853825562,
        "adjustedPValue_all_BP" : "2.9597E-13",
        "selected" : false,
        "nn_all_BP" : "660",
        "nodeType_all_BP" : "ellipse",
        "name" : "2000145",
        "pValue_all_BP" : "9.5617E-15",
        "xx_all_BP" : "42",
        "X_all_BP" : "590",
        "N_all_BP" : "38713",
        "shared_name" : "2000145",
        "nodeFontSize_all_BP" : 14
      },
      "position" : {
        "x" : 1157.2481450957207,
        "y" : -72.05457731618048
      },
      "selected" : false
    }, {
      "data" : {
        "id" : "1895",
        "nodeSize_all_BP" : 4.898979485566356,
        "description_all_BP" : "cellular response to oxygen radical",
        "SUID" : 1895,
        "nodeFillColor_all_BP" : 4.472180356894511,
        "adjustedPValue_all_BP" : "3.3715E-5",
        "selected" : false,
        "nn_all_BP" : "28",
        "nodeType_all_BP" : "ellipse",
        "name" : "71450",
        "pValue_all_BP" : "3.4600E-6",
        "xx_all_BP" : "6",
        "X_all_BP" : "590",
        "N_all_BP" : "38713",
        "shared_name" : "71450",
        "nodeFontSize_all_BP" : 14
      },
      "position" : {
        "x" : -1270.4511957245918,
        "y" : -393.710461105243
      },
      "selected" : false
    }, {
      "data" : {
        "id" : "1894",
        "nodeSize_all_BP" : 4.898979485566356,
        "description_all_BP" : "cellular response to superoxide",
        "SUID" : 1894,
        "nodeFillColor_all_BP" : 4.472180356894511,
        "adjustedPValue_all_BP" : "3.3715E-5",
        "selected" : false,
        "nn_all_BP" : "28",
        "nodeType_all_BP" : "ellipse",
        "name" : "71451",
        "pValue_all_BP" : "3.4600E-6",
        "xx_all_BP" : "6",
        "X_all_BP" : "590",
        "N_all_BP" : "38713",
        "shared_name" : "71451",
        "nodeFontSize_all_BP" : 14
      },
      "position" : {
        "x" : -1081.7960443574043,
        "y" : -369.7235226286805
      },
      "selected" : false
    }, {
      "data" : {
        "id" : "1893",
        "nodeSize_all_BP" : 14.142135623730951,
        "description_all_BP" : "response to biotic stimulus",
        "SUID" : 1893,
        "nodeFillColor_all_BP" : 15.179025382154581,
        "adjustedPValue_all_BP" : "6.6218E-16",
        "selected" : false,
        "nn_all_BP" : "780",
        "nodeType_all_BP" : "ellipse",
        "name" : "9607",
        "pValue_all_BP" : "1.8113E-17",
        "xx_all_BP" : "50",
        "X_all_BP" : "590",
        "N_all_BP" : "38713",
        "shared_name" : "9607",
        "nodeFontSize_all_BP" : 14
      },
      "position" : {
        "x" : -1072.2318353730293,
        "y" : -690.134533370868
      },
      "selected" : false
    }, {
      "data" : {
        "id" : "1892",
        "nodeSize_all_BP" : 11.489125293076057,
        "description_all_BP" : "negative regulation of gene expression",
        "SUID" : 1892,
        "nodeFillColor_all_BP" : 0.778604423456428,
        "adjustedPValue_all_BP" : "1.6649E-1",
        "selected" : false,
        "nn_all_BP" : "1684",
        "nodeType_all_BP" : "ellipse",
        "name" : "10629",
        "pValue_all_BP" : "8.5864E-2",
        "xx_all_BP" : "33",
        "X_all_BP" : "590",
        "N_all_BP" : "38713",
        "shared_name" : "10629",
        "nodeFontSize_all_BP" : 14
      },
      "position" : {
        "x" : 1202.1253423613457,
        "y" : 683.6189456330383
      },
      "selected" : false
    }, {
      "data" : {
        "id" : "1891",
        "nodeSize_all_BP" : 12.806248474865697,
        "description_all_BP" : "negative regulation of cell communication",
        "SUID" : 1891,
        "nodeFillColor_all_BP" : 3.85385793948714,
        "adjustedPValue_all_BP" : "1.4000E-4",
        "selected" : false,
        "nn_all_BP" : "1323",
        "nodeType_all_BP" : "ellipse",
        "name" : "10648",
        "pValue_all_BP" : "1.7444E-5",
        "xx_all_BP" : "41",
        "X_all_BP" : "590",
        "N_all_BP" : "38713",
        "shared_name" : "10648",
        "nodeFontSize_all_BP" : 14
      },
      "position" : {
        "x" : 790.5986699980645,
        "y" : -67.1827053679383
      },
      "selected" : false
    }, {
      "data" : {
        "id" : "1890",
        "nodeSize_all_BP" : 12.0,
        "description_all_BP" : "chemical homeostasis",
        "SUID" : 1890,
        "nodeFillColor_all_BP" : 4.416613007479444,
        "adjustedPValue_all_BP" : "3.8317E-5",
        "selected" : false,
        "nn_all_BP" : "1025",
        "nodeType_all_BP" : "ellipse",
        "name" : "48878",
        "pValue_all_BP" : "4.0272E-6",
        "xx_all_BP" : "36",
        "X_all_BP" : "590",
        "N_all_BP" : "38713",
        "shared_name" : "48878",
        "nodeFontSize_all_BP" : 14
      },
      "position" : {
        "x" : -689.7711420136543,
        "y" : 556.2615237580383
      },
      "selected" : false
    }, {
      "data" : {
        "id" : "1889",
        "nodeSize_all_BP" : 15.491933384829668,
        "description_all_BP" : "negative regulation of proteolysis",
        "SUID" : 1889,
        "nodeFillColor_all_BP" : 31.550015637867045,
        "adjustedPValue_all_BP" : "2.8183E-32",
        "selected" : false,
        "nn_all_BP" : "521",
        "nodeType_all_BP" : "ellipse",
        "name" : "45861",
        "pValue_all_BP" : "2.9743E-34",
        "xx_all_BP" : "60",
        "X_all_BP" : "590",
        "N_all_BP" : "38713",
        "shared_name" : "45861",
        "nodeFontSize_all_BP" : 14
      },
      "position" : {
        "x" : 1326.3761968535332,
        "y" : 709.4609866486633
      },
      "selected" : false
    }, {
      "data" : {
        "id" : "1888",
        "nodeSize_all_BP" : 16.0,
        "description_all_BP" : "leukocyte mediated immunity",
        "SUID" : 1888,
        "nodeFillColor_all_BP" : 49.770871678196386,
        "adjustedPValue_all_BP" : "1.6948E-50",
        "selected" : false,
        "nn_all_BP" : "308",
        "nodeType_all_BP" : "ellipse",
        "name" : "2443",
        "pValue_all_BP" : "7.3006E-53",
        "xx_all_BP" : "64",
        "X_all_BP" : "590",
        "N_all_BP" : "38713",
        "shared_name" : "2443",
        "nodeFontSize_all_BP" : 14
      },
      "position" : {
        "x" : -575.7109613495918,
        "y" : -1036.341564620868
      },
      "selected" : false
    }, {
      "data" : {
        "id" : "1887",
        "nodeSize_all_BP" : 15.874507866387544,
        "description_all_BP" : "lymphocyte mediated immunity",
        "SUID" : 1887,
        "nodeFillColor_all_BP" : 52.3626081705265,
        "adjustedPValue_all_BP" : "4.3390E-53",
        "selected" : false,
        "nn_all_BP" : "268",
        "nodeType_all_BP" : "ellipse",
        "name" : "2449",
        "pValue_all_BP" : "1.2149E-55",
        "xx_all_BP" : "63",
        "X_all_BP" : "590",
        "N_all_BP" : "38713",
        "shared_name" : "2449",
        "nodeFontSize_all_BP" : 14
      },
      "position" : {
        "x" : -570.9214105683418,
        "y" : -1207.392590011493
      },
      "selected" : false
    }, {
      "data" : {
        "id" : "1886",
        "nodeSize_all_BP" : 6.0,
        "description_all_BP" : "intracellular signal transduction involved in G1 DNA damage checkpoint",
        "SUID" : 1886,
        "nodeFillColor_all_BP" : 5.024958086057027,
        "adjustedPValue_all_BP" : "9.4415E-6",
        "selected" : false,
        "nn_all_BP" : "67",
        "nodeType_all_BP" : "ellipse",
        "name" : "1902400",
        "pValue_all_BP" : "8.1340E-7",
        "xx_all_BP" : "9",
        "X_all_BP" : "590",
        "N_all_BP" : "38713",
        "shared_name" : "1902400",
        "nodeFontSize_all_BP" : 14
      },
      "position" : {
        "x" : 83.58844660939258,
        "y" : 688.678454910382
      },
      "selected" : false
    }, {
      "data" : {
        "id" : "1885",
        "nodeSize_all_BP" : 8.717797887081348,
        "description_all_BP" : "positive regulation of cytokine production",
        "SUID" : 1885,
        "nodeFillColor_all_BP" : 4.500394795229001,
        "adjustedPValue_all_BP" : "3.1594E-5",
        "selected" : false,
        "nn_all_BP" : "358",
        "nodeType_all_BP" : "ellipse",
        "name" : "1819",
        "pValue_all_BP" : "3.2118E-6",
        "xx_all_BP" : "19",
        "X_all_BP" : "590",
        "N_all_BP" : "38713",
        "shared_name" : "1819",
        "nodeFontSize_all_BP" : 14
      },
      "position" : {
        "x" : 536.4922246855645,
        "y" : 561.2917971955383
      },
      "selected" : false
    }, {
      "data" : {
        "id" : "1884",
        "nodeSize_all_BP" : 6.0,
        "description_all_BP" : "cellular response to metal ion",
        "SUID" : 1884,
        "nodeFillColor_all_BP" : 3.4467351413803775,
        "adjustedPValue_all_BP" : "3.5749E-4",
        "selected" : false,
        "nn_all_BP" : "110",
        "nodeType_all_BP" : "ellipse",
        "name" : "71248",
        "pValue_all_BP" : "4.9508E-5",
        "xx_all_BP" : "9",
        "X_all_BP" : "590",
        "N_all_BP" : "38713",
        "shared_name" : "71248",
        "nodeFontSize_all_BP" : 14
      },
      "position" : {
        "x" : -1572.3376703339668,
        "y" : -510.22748991383673
      },
      "selected" : false
    }, {
      "data" : {
        "id" : "1883",
        "nodeSize_all_BP" : 8.246211251235321,
        "description_all_BP" : "actin filament organization",
        "SUID" : 1883,
        "nodeFillColor_all_BP" : 3.0633773268632387,
        "adjustedPValue_all_BP" : "8.6422E-4",
        "selected" : false,
        "nn_all_BP" : "394",
        "nodeType_all_BP" : "ellipse",
        "name" : "7015",
        "pValue_all_BP" : "1.3755E-4",
        "xx_all_BP" : "17",
        "X_all_BP" : "590",
        "N_all_BP" : "38713",
        "shared_name" : "7015",
        "nodeFontSize_all_BP" : 14
      },
      "position" : {
        "x" : -157.57305241404492,
        "y" : -665.9110226286805
      },
      "selected" : false
    }, {
      "data" : {
        "id" : "1882",
        "nodeSize_all_BP" : 6.0,
        "description_all_BP" : "actin nucleation",
        "SUID" : 1882,
        "nodeFillColor_all_BP" : 4.332428554499434,
        "adjustedPValue_all_BP" : "4.6513E-5",
        "selected" : false,
        "nn_all_BP" : "83",
        "nodeType_all_BP" : "ellipse",
        "name" : "45010",
        "pValue_all_BP" : "5.0390E-6",
        "xx_all_BP" : "9",
        "X_all_BP" : "590",
        "N_all_BP" : "38713",
        "shared_name" : "45010",
        "nodeFontSize_all_BP" : 14
      },
      "position" : {
        "x" : 145.38306330861133,
        "y" : -722.1392330778992
      },
      "selected" : false
    }, {
      "data" : {
        "id" : "1881",
        "nodeSize_all_BP" : 8.94427190999916,
        "description_all_BP" : "regulation of actin cytoskeleton organization",
        "SUID" : 1881,
        "nodeFillColor_all_BP" : 3.7647985919056786,
        "adjustedPValue_all_BP" : "1.7187E-4",
        "selected" : false,
        "nn_all_BP" : "447",
        "nodeType_all_BP" : "ellipse",
        "name" : "32956",
        "pValue_all_BP" : "2.1951E-5",
        "xx_all_BP" : "20",
        "X_all_BP" : "590",
        "N_all_BP" : "38713",
        "shared_name" : "32956",
        "nodeFontSize_all_BP" : 14
      },
      "position" : {
        "x" : 311.2702093047051,
        "y" : -304.70652433766486
      },
      "selected" : false
    }, {
      "data" : {
        "id" : "1880",
        "nodeSize_all_BP" : 9.591663046625438,
        "description_all_BP" : "regulation of anatomical structure size",
        "SUID" : 1880,
        "nodeFillColor_all_BP" : 4.110925818479627,
        "adjustedPValue_all_BP" : "7.7459E-5",
        "selected" : false,
        "nn_all_BP" : "530",
        "nodeType_all_BP" : "ellipse",
        "name" : "90066",
        "pValue_all_BP" : "8.8921E-6",
        "xx_all_BP" : "23",
        "X_all_BP" : "590",
        "N_all_BP" : "38713",
        "shared_name" : "90066",
        "nodeFontSize_all_BP" : 14
      },
      "position" : {
        "x" : -498.6366205292793,
        "y" : -19.421574081317203
      },
      "selected" : false
    }, {
      "data" : {
        "id" : "1879",
        "nodeSize_all_BP" : 12.489995996796797,
        "description_all_BP" : "negative regulation of signal transduction",
        "SUID" : 1879,
        "nodeFillColor_all_BP" : 3.963393947480275,
        "adjustedPValue_all_BP" : "1.0879E-4",
        "selected" : false,
        "nn_all_BP" : "1215",
        "nodeType_all_BP" : "ellipse",
        "name" : "9968",
        "pValue_all_BP" : "1.2865E-5",
        "xx_all_BP" : "39",
        "X_all_BP" : "590",
        "N_all_BP" : "38713",
        "shared_name" : "9968",
        "nodeFontSize_all_BP" : 14
      },
      "position" : {
        "x" : 779.7382574004082,
        "y" : -272.3978390349305
      },
      "selected" : false
    }, {
      "data" : {
        "id" : "1878",
        "nodeSize_all_BP" : 6.0,
        "description_all_BP" : "negative regulation of G1/S transition of mitotic cell cycle",
        "SUID" : 1878,
        "nodeFillColor_all_BP" : 3.2444363888519563,
        "adjustedPValue_all_BP" : "5.6959E-4",
        "selected" : false,
        "nn_all_BP" : "118",
        "nodeType_all_BP" : "ellipse",
        "name" : "2000134",
        "pValue_all_BP" : "8.5629E-5",
        "xx_all_BP" : "9",
        "X_all_BP" : "590",
        "N_all_BP" : "38713",
        "shared_name" : "2000134",
        "nodeFontSize_all_BP" : 14
      },
      "position" : {
        "x" : 327.7442388457207,
        "y" : 700.2994876252258
      },
      "selected" : false
    }, {
      "data" : {
        "id" : "1877",
        "nodeSize_all_BP" : 25.92296279363144,
        "description_all_BP" : "anatomical structure development",
        "SUID" : 1877,
        "nodeFillColor_all_BP" : 16.48188305390094,
        "adjustedPValue_all_BP" : "3.2970E-17",
        "selected" : false,
        "nn_all_BP" : "5608",
        "nodeType_all_BP" : "ellipse",
        "name" : "48856",
        "pValue_all_BP" : "8.1661E-19",
        "xx_all_BP" : "168",
        "X_all_BP" : "590",
        "N_all_BP" : "38713",
        "shared_name" : "48856",
        "nodeFontSize_all_BP" : 14
      },
      "position" : {
        "x" : -958.6373529511543,
        "y" : 490.056628738507
      },
      "selected" : false
    }, {
      "data" : {
        "id" : "1876",
        "nodeSize_all_BP" : 10.198039027185569,
        "description_all_BP" : "positive regulation of proteolysis",
        "SUID" : 1876,
        "nodeFillColor_all_BP" : 7.330919970436647,
        "adjustedPValue_all_BP" : "4.6675E-8",
        "selected" : false,
        "nn_all_BP" : "424",
        "nodeType_all_BP" : "ellipse",
        "name" : "45862",
        "pValue_all_BP" : "2.7544E-9",
        "xx_all_BP" : "26",
        "X_all_BP" : "590",
        "N_all_BP" : "38713",
        "shared_name" : "45862",
        "nodeFontSize_all_BP" : 14
      },
      "position" : {
        "x" : 1171.9155034941582,
        "y" : 960.3903079377258
      },
      "selected" : false
    }, {
      "data" : {
        "id" : "1875",
        "nodeSize_all_BP" : 7.745966692414834,
        "description_all_BP" : "regulation of actin polymerization or depolymerization",
        "SUID" : 1875,
        "nodeFillColor_all_BP" : 3.663407973861049,
        "adjustedPValue_all_BP" : "2.1707E-4",
        "selected" : false,
        "nn_all_BP" : "278",
        "nodeType_all_BP" : "ellipse",
        "name" : "8064",
        "pValue_all_BP" : "2.8285E-5",
        "xx_all_BP" : "15",
        "X_all_BP" : "590",
        "N_all_BP" : "38713",
        "shared_name" : "8064",
        "nodeFontSize_all_BP" : 14
      },
      "position" : {
        "x" : 271.91422175587695,
        "y" : -529.7356686247742
      },
      "selected" : false
    }, {
      "data" : {
        "id" : "1874",
        "nodeSize_all_BP" : 18.0,
        "description_all_BP" : "regulation of developmental process",
        "SUID" : 1874,
        "nodeFillColor_all_BP" : 9.413516681743952,
        "adjustedPValue_all_BP" : "3.8591E-10",
        "selected" : false,
        "nn_all_BP" : "2397",
        "nodeType_all_BP" : "ellipse",
        "name" : "50793",
        "pValue_all_BP" : "1.6374E-11",
        "xx_all_BP" : "81",
        "X_all_BP" : "590",
        "N_all_BP" : "38713",
        "shared_name" : "50793",
        "nodeFontSize_all_BP" : 14
      },
      "position" : {
        "x" : 887.5572271269707,
        "y" : -66.80156370534064
      },
      "selected" : false
    }, {
      "data" : {
        "id" : "1873",
        "nodeSize_all_BP" : 12.0,
        "description_all_BP" : "positive regulation of developmental process",
        "SUID" : 1873,
        "nodeFillColor_all_BP" : 3.40621358647448,
        "adjustedPValue_all_BP" : "3.9245E-4",
        "selected" : false,
        "nn_all_BP" : "1160",
        "nodeType_all_BP" : "ellipse",
        "name" : "51094",
        "pValue_all_BP" : "5.5111E-5",
        "xx_all_BP" : "36",
        "X_all_BP" : "590",
        "N_all_BP" : "38713",
        "shared_name" : "51094",
        "nodeFontSize_all_BP" : 14
      },
      "position" : {
        "x" : 976.581213943377,
        "y" : -30.985851730242985
      },
      "selected" : false
    }, {
      "data" : {
        "id" : "1872",
        "nodeSize_all_BP" : 7.483314773547883,
        "description_all_BP" : "antigen processing and presentation of peptide antigen",
        "SUID" : 1872,
        "nodeFillColor_all_BP" : 2.8769573007544196,
        "adjustedPValue_all_BP" : "1.3275E-3",
        "selected" : false,
        "nn_all_BP" : "299",
        "nodeType_all_BP" : "ellipse",
        "name" : "48002",
        "pValue_all_BP" : "2.2969E-4",
        "xx_all_BP" : "14",
        "X_all_BP" : "590",
        "N_all_BP" : "38713",
        "shared_name" : "48002",
        "nodeFontSize_all_BP" : 14
      },
      "position" : {
        "x" : -1104.3149652558418,
        "y" : -1201.9652218474305
      },
      "selected" : false
    }, {
      "data" : {
        "id" : "1871",
        "nodeSize_all_BP" : 6.0,
        "description_all_BP" : "signal transduction involved in mitotic DNA integrity checkpoint",
        "SUID" : 1871,
        "nodeFillColor_all_BP" : 4.976700329475232,
        "adjustedPValue_all_BP" : "1.0551E-5",
        "selected" : false,
        "nn_all_BP" : "68",
        "nodeType_all_BP" : "ellipse",
        "name" : "1902403",
        "pValue_all_BP" : "9.2490E-7",
        "xx_all_BP" : "9",
        "X_all_BP" : "590",
        "N_all_BP" : "38713",
        "shared_name" : "1902403",
        "nodeFontSize_all_BP" : 14
      },
      "position" : {
        "x" : 57.20364283741992,
        "y" : 752.6185794221008
      },
      "selected" : false
    }, {
      "data" : {
        "id" : "1870",
        "nodeSize_all_BP" : 6.0,
        "description_all_BP" : "signal transduction involved in mitotic DNA damage checkpoint",
        "SUID" : 1870,
        "nodeFillColor_all_BP" : 4.976700329475232,
        "adjustedPValue_all_BP" : "1.0551E-5",
        "selected" : false,
        "nn_all_BP" : "68",
        "nodeType_all_BP" : "ellipse",
        "name" : "1902402",
        "pValue_all_BP" : "9.2490E-7",
        "xx_all_BP" : "9",
        "X_all_BP" : "590",
        "N_all_BP" : "38713",
        "shared_name" : "1902402",
        "nodeFontSize_all_BP" : 14
      },
      "position" : {
        "x" : 22.91603755177539,
        "y" : 695.121326004132
      },
      "selected" : false
    }, {
      "data" : {
        "id" : "1869",
        "nodeSize_all_BP" : 10.0,
        "description_all_BP" : "cell cycle process",
        "SUID" : 1869,
        "nodeFillColor_all_BP" : 0.4395597720454124,
        "adjustedPValue_all_BP" : "3.6345E-1",
        "selected" : false,
        "nn_all_BP" : "1423",
        "nodeType_all_BP" : "ellipse",
        "name" : "22402",
        "pValue_all_BP" : "2.6090E-1",
        "xx_all_BP" : "25",
        "X_all_BP" : "590",
        "N_all_BP" : "38713",
        "shared_name" : "22402",
        "nodeFontSize_all_BP" : 14
      },
      "position" : {
        "x" : 9.906474105730467,
        "y" : 357.69255403147577
      },
      "selected" : false
    }, {
      "data" : {
        "id" : "1868",
        "nodeSize_all_BP" : 9.797958971132712,
        "description_all_BP" : "regulation of MAPK cascade",
        "SUID" : 1868,
        "nodeFillColor_all_BP" : 2.1233081519466506,
        "adjustedPValue_all_BP" : "7.5282E-3",
        "selected" : false,
        "nn_all_BP" : "809",
        "nodeType_all_BP" : "ellipse",
        "name" : "43408",
        "pValue_all_BP" : "1.6960E-3",
        "xx_all_BP" : "24",
        "X_all_BP" : "590",
        "N_all_BP" : "38713",
        "shared_name" : "43408",
        "nodeFontSize_all_BP" : 14
      },
      "position" : {
        "x" : 501.5241460722832,
        "y" : 593.005115066632
      },
      "selected" : false
    }, {
      "data" : {
        "id" : "1867",
        "nodeSize_all_BP" : 8.0,
        "description_all_BP" : "keratinocyte differentiation",
        "SUID" : 1867,
        "nodeFillColor_all_BP" : 10.011373528462041,
        "adjustedPValue_all_BP" : "9.7415E-11",
        "selected" : false,
        "nn_all_BP" : "102",
        "nodeType_all_BP" : "ellipse",
        "name" : "30216",
        "pValue_all_BP" : "3.9235E-12",
        "xx_all_BP" : "16",
        "X_all_BP" : "590",
        "N_all_BP" : "38713",
        "shared_name" : "30216",
        "nodeFontSize_all_BP" : 14
      },
      "position" : {
        "x" : -955.9769525605293,
        "y" : 640.4071536408508
      },
      "selected" : false
    }, {
      "data" : {
        "id" : "1866",
        "nodeSize_all_BP" : 6.324555320336759,
        "description_all_BP" : "keratinization",
        "SUID" : 1866,
        "nodeFillColor_all_BP" : 7.20627642865893,
        "adjustedPValue_all_BP" : "6.2190E-8",
        "selected" : false,
        "nn_all_BP" : "50",
        "nodeType_all_BP" : "ellipse",
        "name" : "31424",
        "pValue_all_BP" : "3.7237E-9",
        "xx_all_BP" : "10",
        "X_all_BP" : "590",
        "N_all_BP" : "38713",
        "shared_name" : "31424",
        "nodeFontSize_all_BP" : 14
      },
      "position" : {
        "x" : -827.8512201386543,
        "y" : 426.443103347882
      },
      "selected" : false
    }, {
      "data" : {
        "id" : "1865",
        "nodeSize_all_BP" : 19.493588689617926,
        "description_all_BP" : "regulation of proteolysis",
        "SUID" : 1865,
        "nodeFillColor_all_BP" : 37.7617962602659,
        "adjustedPValue_all_BP" : "1.7306E-38",
        "selected" : false,
        "nn_all_BP" : "1182",
        "nodeType_all_BP" : "ellipse",
        "name" : "30162",
        "pValue_all_BP" : "1.1182E-40",
        "xx_all_BP" : "95",
        "X_all_BP" : "590",
        "N_all_BP" : "38713",
        "shared_name" : "30162",
        "nodeFontSize_all_BP" : 14
      },
      "position" : {
        "x" : 1224.4821538847832,
        "y" : 816.7460208283508
      },
      "selected" : false
    }, {
      "data" : {
        "id" : "1864",
        "nodeSize_all_BP" : 11.832159566199232,
        "description_all_BP" : "negative regulation of developmental process",
        "SUID" : 1864,
        "nodeFillColor_all_BP" : 5.418709487285395,
        "adjustedPValue_all_BP" : "3.8132E-6",
        "selected" : false,
        "nn_all_BP" : "876",
        "nodeType_all_BP" : "ellipse",
        "name" : "51093",
        "pValue_all_BP" : "3.0470E-7",
        "xx_all_BP" : "35",
        "X_all_BP" : "590",
        "N_all_BP" : "38713",
        "shared_name" : "51093",
        "nodeFontSize_all_BP" : 14
      },
      "position" : {
        "x" : 1021.1315679472832,
        "y" : -14.263584579364078
      },
      "selected" : false
    }, {
      "data" : {
        "id" : "1863",
        "nodeSize_all_BP" : 18.547236990991408,
        "description_all_BP" : "regulation of hydrolase activity",
        "SUID" : 1863,
        "nodeFillColor_all_BP" : 16.742056360290878,
        "adjustedPValue_all_BP" : "1.8111E-17",
        "selected" : false,
        "nn_all_BP" : "1929",
        "nodeType_all_BP" : "ellipse",
        "name" : "51336",
        "pValue_all_BP" : "4.4078E-19",
        "xx_all_BP" : "86",
        "X_all_BP" : "590",
        "N_all_BP" : "38713",
        "shared_name" : "51336",
        "nodeFontSize_all_BP" : 14
      },
      "position" : {
        "x" : 1178.5030279082207,
        "y" : 795.1106448517883
      },
      "selected" : false
    }, {
      "data" : {
        "id" : "1862",
        "nodeSize_all_BP" : 21.72556098240043,
        "description_all_BP" : "cellular nitrogen compound metabolic process",
        "SUID" : 1862,
        "nodeFillColor_all_BP" : 0.17688538316352231,
        "adjustedPValue_all_BP" : "6.6545E-1",
        "selected" : false,
        "nn_all_BP" : "7867",
        "nodeType_all_BP" : "ellipse",
        "name" : "34641",
        "pValue_all_BP" : "5.9393E-1",
        "xx_all_BP" : "118",
        "X_all_BP" : "590",
        "N_all_BP" : "38713",
        "shared_name" : "34641",
        "nodeFontSize_all_BP" : 14
      },
      "position" : {
        "x" : -153.4570322114082,
        "y" : 136.56069520579217
      },
      "selected" : false
    }, {
      "data" : {
        "id" : "1861",
        "nodeSize_all_BP" : 18.439088914585774,
        "description_all_BP" : "nucleobase-containing compound metabolic process",
        "SUID" : 1861,
        "nodeFillColor_all_BP" : -0.0,
        "adjustedPValue_all_BP" : "1.0000",
        "selected" : false,
        "nn_all_BP" : "7137",
        "nodeType_all_BP" : "ellipse",
        "name" : "6139",
        "pValue_all_BP" : "9.9618E-1",
        "xx_all_BP" : "85",
        "X_all_BP" : "590",
        "N_all_BP" : "38713",
        "shared_name" : "6139",
        "nodeFontSize_all_BP" : 14
      },
      "position" : {
        "x" : -113.36901188670117,
        "y" : 5.749879394634945
      },
      "selected" : false
    }, {
      "data" : {
        "id" : "1860",
        "nodeSize_all_BP" : 7.745966692414834,
        "description_all_BP" : "lipoprotein metabolic process",
        "SUID" : 1860,
        "nodeFillColor_all_BP" : 3.9433468740702535,
        "adjustedPValue_all_BP" : "1.1393E-4",
        "selected" : false,
        "nn_all_BP" : "261",
        "nodeType_all_BP" : "ellipse",
        "name" : "42157",
        "pValue_all_BP" : "1.3545E-5",
        "xx_all_BP" : "15",
        "X_all_BP" : "590",
        "N_all_BP" : "38713",
        "shared_name" : "42157",
        "nodeFontSize_all_BP" : 14
      },
      "position" : {
        "x" : 245.88080500783008,
        "y" : 98.69075349436639
      },
      "selected" : false
    }, {
      "data" : {
        "id" : "1859",
        "nodeSize_all_BP" : 15.0996688705415,
        "description_all_BP" : "regulation of protein modification process",
        "SUID" : 1859,
        "nodeFillColor_all_BP" : 4.8930696796825135,
        "adjustedPValue_all_BP" : "1.2792E-5",
        "selected" : false,
        "nn_all_BP" : "1905",
        "nodeType_all_BP" : "ellipse",
        "name" : "31399",
        "pValue_all_BP" : "1.1516E-6",
        "xx_all_BP" : "57",
        "X_all_BP" : "590",
        "N_all_BP" : "38713",
        "shared_name" : "31399",
        "nodeFontSize_all_BP" : 14
      },
      "position" : {
        "x" : 879.4502324980645,
        "y" : 1027.9060550080383
      },
      "selected" : false
    }, {
      "data" : {
        "id" : "1858",
        "nodeSize_all_BP" : 12.96148139681572,
        "description_all_BP" : "positive regulation of protein modification process",
        "SUID" : 1858,
        "nodeFillColor_all_BP" : 4.560351742023309,
        "adjustedPValue_all_BP" : "2.7520E-5",
        "selected" : false,
        "nn_all_BP" : "1268",
        "nodeType_all_BP" : "ellipse",
        "name" : "31401",
        "pValue_all_BP" : "2.7680E-6",
        "xx_all_BP" : "42",
        "X_all_BP" : "590",
        "N_all_BP" : "38713",
        "shared_name" : "31401",
        "nodeFontSize_all_BP" : 14
      },
      "position" : {
        "x" : 935.6163091582207,
        "y" : 1175.1951785431945
      },
      "selected" : false
    }, {
      "data" : {
        "id" : "1857",
        "nodeSize_all_BP" : 6.6332495807108,
        "description_all_BP" : "negative regulation of inflammatory response",
        "SUID" : 1857,
        "nodeFillColor_all_BP" : 5.579677873694562,
        "adjustedPValue_all_BP" : "2.6322E-6",
        "selected" : false,
        "nn_all_BP" : "94",
        "nodeType_all_BP" : "ellipse",
        "name" : "50728",
        "pValue_all_BP" : "2.0693E-7",
        "xx_all_BP" : "11",
        "X_all_BP" : "590",
        "N_all_BP" : "38713",
        "shared_name" : "50728",
        "nodeFontSize_all_BP" : 14
      },
      "position" : {
        "x" : 1151.8805913847832,
        "y" : -443.7584652556336
      },
      "selected" : false
    }, {
      "data" : {
        "id" : "1856",
        "nodeSize_all_BP" : 5.291502622129181,
        "description_all_BP" : "regulation of response to oxidative stress",
        "SUID" : 1856,
        "nodeFillColor_all_BP" : 3.8522937623296314,
        "adjustedPValue_all_BP" : "1.4051E-4",
        "selected" : false,
        "nn_all_BP" : "54",
        "nodeType_all_BP" : "ellipse",
        "name" : "1902882",
        "pValue_all_BP" : "1.7552E-5",
        "xx_all_BP" : "7",
        "X_all_BP" : "590",
        "N_all_BP" : "38713",
        "shared_name" : "1902882",
        "nodeFontSize_all_BP" : 14
      },
      "position" : {
        "x" : 1037.3565435332207,
        "y" : -590.4215206755555
      },
      "selected" : false
    }, {
      "data" : {
        "id" : "1855",
        "nodeSize_all_BP" : 7.483314773547883,
        "description_all_BP" : "cell chemotaxis",
        "SUID" : 1855,
        "nodeFillColor_all_BP" : 4.176916884475232,
        "adjustedPValue_all_BP" : "6.6540E-5",
        "selected" : false,
        "nn_all_BP" : "218",
        "nodeType_all_BP" : "ellipse",
        "name" : "60326",
        "pValue_all_BP" : "7.4952E-6",
        "xx_all_BP" : "14",
        "X_all_BP" : "590",
        "N_all_BP" : "38713",
        "shared_name" : "60326",
        "nodeFontSize_all_BP" : 14
      },
      "position" : {
        "x" : -1206.4504633027168,
        "y" : -445.71091886891486
      },
      "selected" : false
    }, {
      "data" : {
        "id" : "1854",
        "nodeSize_all_BP" : 5.656854249492381,
        "description_all_BP" : "monosaccharide catabolic process",
        "SUID" : 1854,
        "nodeFillColor_all_BP" : 4.228339910459129,
        "adjustedPValue_all_BP" : "5.9110E-5",
        "selected" : false,
        "nn_all_BP" : "65",
        "nodeType_all_BP" : "ellipse",
        "name" : "46365",
        "pValue_all_BP" : "6.5310E-6",
        "xx_all_BP" : "8",
        "X_all_BP" : "590",
        "N_all_BP" : "38713",
        "shared_name" : "46365",
        "nodeFontSize_all_BP" : 14
      },
      "position" : {
        "x" : 130.44686030568164,
        "y" : -589.590832198993
      },
      "selected" : false
    }, {
      "data" : {
        "id" : "1853",
        "nodeSize_all_BP" : 9.38083151964686,
        "description_all_BP" : "positive regulation of cellular catabolic process",
        "SUID" : 1853,
        "nodeFillColor_all_BP" : 4.732000306624404,
        "adjustedPValue_all_BP" : "1.8535E-5",
        "selected" : false,
        "nn_all_BP" : "445",
        "nodeType_all_BP" : "ellipse",
        "name" : "31331",
        "pValue_all_BP" : "1.7645E-6",
        "xx_all_BP" : "22",
        "X_all_BP" : "590",
        "N_all_BP" : "38713",
        "shared_name" : "31331",
        "nodeFontSize_all_BP" : 14
      },
      "position" : {
        "x" : 848.649085037127,
        "y" : 1000.5750613556945
      },
      "selected" : false
    }, {
      "data" : {
        "id" : "1852",
        "nodeSize_all_BP" : 25.37715508089904,
        "description_all_BP" : "signaling",
        "SUID" : 1852,
        "nodeFillColor_all_BP" : 1.787002594464738,
        "adjustedPValue_all_BP" : "1.6330E-2",
        "selected" : false,
        "nn_all_BP" : "8751",
        "nodeType_all_BP" : "ellipse",
        "name" : "23052",
        "pValue_all_BP" : "4.1257E-3",
        "xx_all_BP" : "161",
        "X_all_BP" : "590",
        "N_all_BP" : "38713",
        "shared_name" : "23052",
        "nodeFontSize_all_BP" : 14
      },
      "position" : {
        "x" : -607.3971185761543,
        "y" : -99.53706022633673
      },
      "selected" : false
    }, {
      "data" : {
        "id" : "1851",
        "nodeSize_all_BP" : 7.745966692414834,
        "description_all_BP" : "regulation of lipid metabolic process",
        "SUID" : 1851,
        "nodeFillColor_all_BP" : 3.429759158484643,
        "adjustedPValue_all_BP" : "3.7174E-4",
        "selected" : false,
        "nn_all_BP" : "293",
        "nodeType_all_BP" : "ellipse",
        "name" : "19216",
        "pValue_all_BP" : "5.1562E-5",
        "xx_all_BP" : "15",
        "X_all_BP" : "590",
        "N_all_BP" : "38713",
        "shared_name" : "19216",
        "nodeFontSize_all_BP" : 14
      },
      "position" : {
        "x" : 615.7368535918145,
        "y" : 952.937488113507
      },
      "selected" : false
    }, {
      "data" : {
        "id" : "1850",
        "nodeSize_all_BP" : 5.656854249492381,
        "description_all_BP" : "regulation of steroid metabolic process",
        "SUID" : 1850,
        "nodeFillColor_all_BP" : 3.5614357331115625,
        "adjustedPValue_all_BP" : "2.7451E-4",
        "selected" : false,
        "nn_all_BP" : "82",
        "nodeType_all_BP" : "ellipse",
        "name" : "19218",
        "pValue_all_BP" : "3.6775E-5",
        "xx_all_BP" : "8",
        "X_all_BP" : "590",
        "N_all_BP" : "38713",
        "shared_name" : "19218",
        "nodeFontSize_all_BP" : 14
      },
      "position" : {
        "x" : 474.72647761525195,
        "y" : 1016.2385745392883
      },
      "selected" : false
    }, {
      "data" : {
        "id" : "1849",
        "nodeSize_all_BP" : 13.564659966250536,
        "description_all_BP" : "regulation of cellular localization",
        "SUID" : 1849,
        "nodeFillColor_all_BP" : 5.627582411366007,
        "adjustedPValue_all_BP" : "2.3573E-6",
        "selected" : false,
        "nn_all_BP" : "1310",
        "nodeType_all_BP" : "ellipse",
        "name" : "60341",
        "pValue_all_BP" : "1.8227E-7",
        "xx_all_BP" : "46",
        "X_all_BP" : "590",
        "N_all_BP" : "38713",
        "shared_name" : "60341",
        "nodeFontSize_all_BP" : 14
      },
      "position" : {
        "x" : 632.3350591582207,
        "y" : 44.693671737774594
      },
      "selected" : false
    }, {
      "data" : {
        "id" : "1848",
        "nodeSize_all_BP" : 20.29778313018444,
        "description_all_BP" : "small molecule metabolic process",
        "SUID" : 1848,
        "nodeFillColor_all_BP" : 9.735720760196418,
        "adjustedPValue_all_BP" : "1.8377E-10",
        "selected" : false,
        "nn_all_BP" : "3369",
        "nodeType_all_BP" : "ellipse",
        "name" : "44281",
        "pValue_all_BP" : "7.5599E-12",
        "xx_all_BP" : "103",
        "X_all_BP" : "590",
        "N_all_BP" : "38713",
        "shared_name" : "44281",
        "nodeFontSize_all_BP" : 14
      },
      "position" : {
        "x" : -263.8175745087715,
        "y" : -194.5408138884461
      },
      "selected" : false
    }, {
      "data" : {
        "id" : "1847",
        "nodeSize_all_BP" : 16.3707055437449,
        "description_all_BP" : "regulation of apoptotic process",
        "SUID" : 1847,
        "nodeFillColor_all_BP" : 9.319097116463688,
        "adjustedPValue_all_BP" : "4.7963E-10",
        "selected" : false,
        "nn_all_BP" : "1802",
        "nodeType_all_BP" : "ellipse",
        "name" : "42981",
        "pValue_all_BP" : "2.0763E-11",
        "xx_all_BP" : "67",
        "X_all_BP" : "590",
        "N_all_BP" : "38713",
        "shared_name" : "42981",
        "nodeFontSize_all_BP" : 14
      },
      "position" : {
        "x" : 626.5044927519707,
        "y" : -681.7445187224305
      },
      "selected" : false
    }, {
      "data" : {
        "id" : "1846",
        "nodeSize_all_BP" : 9.591663046625438,
        "description_all_BP" : "anatomical structure homeostasis",
        "SUID" : 1846,
        "nodeFillColor_all_BP" : 8.196483823819548,
        "adjustedPValue_all_BP" : "6.3609E-9",
        "selected" : false,
        "nn_all_BP" : "300",
        "nodeType_all_BP" : "ellipse",
        "name" : "60249",
        "pValue_all_BP" : "3.2195E-10",
        "xx_all_BP" : "23",
        "X_all_BP" : "590",
        "N_all_BP" : "38713",
        "shared_name" : "60249",
        "nodeFontSize_all_BP" : 14
      },
      "position" : {
        "x" : -575.8866205292793,
        "y" : 566.0753054963195
      },
      "selected" : false
    }, {
      "data" : {
        "id" : "1845",
        "nodeSize_all_BP" : 19.390719429665317,
        "description_all_BP" : "negative regulation of protein metabolic process",
        "SUID" : 1845,
        "nodeFillColor_all_BP" : 36.58711505142099,
        "adjustedPValue_all_BP" : "2.5875E-37",
        "selected" : false,
        "nn_all_BP" : "1197",
        "nodeType_all_BP" : "ellipse",
        "name" : "51248",
        "pValue_all_BP" : "2.0620E-39",
        "xx_all_BP" : "94",
        "X_all_BP" : "590",
        "N_all_BP" : "38713",
        "shared_name" : "51248",
        "nodeFontSize_all_BP" : 14
      },
      "position" : {
        "x" : 1158.7524175566582,
        "y" : 545.0513186799133
      },
      "selected" : false
    }, {
      "data" : {
        "id" : "1844",
        "nodeSize_all_BP" : 6.6332495807108,
        "description_all_BP" : "neutral lipid metabolic process",
        "SUID" : 1844,
        "nodeFillColor_all_BP" : 4.339919257921625,
        "adjustedPValue_all_BP" : "4.5717E-5",
        "selected" : false,
        "nn_all_BP" : "129",
        "nodeType_all_BP" : "ellipse",
        "name" : "6638",
        "pValue_all_BP" : "4.9374E-6",
        "xx_all_BP" : "11",
        "X_all_BP" : "590",
        "N_all_BP" : "38713",
        "shared_name" : "6638",
        "nodeFontSize_all_BP" : 14
      },
      "position" : {
        "x" : -479.91256047068555,
        "y" : 180.73732331858514
      },
      "selected" : false
    }, {
      "data" : {
        "id" : "1843",
        "nodeSize_all_BP" : 6.6332495807108,
        "description_all_BP" : "acylglycerol metabolic process",
        "SUID" : 1843,
        "nodeFillColor_all_BP" : 4.370573787013518,
        "adjustedPValue_all_BP" : "4.2602E-5",
        "selected" : false,
        "nn_all_BP" : "128",
        "nodeType_all_BP" : "ellipse",
        "name" : "6639",
        "pValue_all_BP" : "4.5786E-6",
        "xx_all_BP" : "11",
        "X_all_BP" : "590",
        "N_all_BP" : "38713",
        "shared_name" : "6639",
        "nodeFontSize_all_BP" : 14
      },
      "position" : {
        "x" : -515.747887619123,
        "y" : 322.63417390452264
      },
      "selected" : false
    }, {
      "data" : {
        "id" : "1842",
        "nodeSize_all_BP" : 10.0,
        "description_all_BP" : "peptidyl-amino acid modification",
        "SUID" : 1842,
        "nodeFillColor_all_BP" : 0.37078316482791157,
        "adjustedPValue_all_BP" : "4.2581E-1",
        "selected" : false,
        "nn_all_BP" : "1480",
        "nodeType_all_BP" : "ellipse",
        "name" : "18193",
        "pValue_all_BP" : "3.2741E-1",
        "xx_all_BP" : "25",
        "X_all_BP" : "590",
        "N_all_BP" : "38713",
        "shared_name" : "18193",
[truncated: 861,667 more chars]
