# Supplementary material for: Mass spectrometry based data of the blister fluid proteome of paediatric burn patients
Source: Data Brief. 2016 Jul 26;8:1099–110. doi: 10.1016/j.dib.2016.07.033 (PMC4976667; doi:10.1016/j.dib.2016.07.033)
Supplement: Supplementary file 3 — Supplementary material [file mmc3.zip]

Archive with 3 entries (2 files):
- DiB_GOenrichment_CC/
- DiB_GOenrichment_CC/DiB_GO_enrichment_CC.cyjs
- DiB_GOenrichment_CC/DiB_GO_enrichment_CC_style.xml
