# Supplementary material for: Mass spectrometry based data of the blister fluid proteome of paediatric burn patients
Source: Data Brief. 2016 Jul 26;8:1099–110. doi: 10.1016/j.dib.2016.07.033 (PMC4976667; doi:10.1016/j.dib.2016.07.033)
Supplement: Supplementary file 3 — Supplementary material [file mmc3.zip › DiB_GOenrichment_CC/DiB_GO_enrichment_CC.cyjs]

{
  "format_version" : "1.0",
  "generated_by" : "cytoscape-3.2.1",
  "target_cytoscapejs_version" : "~2.1",
  "data" : {
    "selected" : true,
    "__Annotations" : [ "" ],
    "shared_name" : "all_CC",
    "SUID" : 4037,
    "name" : "all_CC"
  },
  "elements" : {
    "nodes" : [ {
      "data" : {
        "id" : "4257",
        "adjustedPValue_all_CC" : "7.1476E-8",
        "nodeFontSize_all_CC" : 14,
        "nn_all_CC" : "293",
        "X_all_CC" : "599",
        "SUID" : 4257,
        "nodeType_all_CC" : "ellipse",
        "description_all_CC" : "intermediate filament",
        "xx_all_CC" : "22",
        "N_all_CC" : "35400",
        "pValue_all_CC" : "7.5695E-9",
        "nodeSize_all_CC" : 9.38083151964686,
        "selected" : false,
        "nodeFillColor_all_CC" : 7.145842166235602,
        "name" : "5882",
        "shared_name" : "5882"
      },
      "position" : {
        "x" : -289.67539907589344,
        "y" : 111.68029712387738
      },
      "selected" : false
    }, {
      "data" : {
        "id" : "4256",
        "adjustedPValue_all_CC" : "3.4025E-2",
        "nodeFontSize_all_CC" : 14,
        "nn_all_CC" : "9",
        "X_all_CC" : "599",
        "SUID" : 4256,
        "nodeType_all_CC" : "ellipse",
        "description_all_CC" : "lamin filament",
        "xx_all_CC" : "2",
        "N_all_CC" : "35400",
        "pValue_all_CC" : "9.5106E-3",
        "nodeSize_all_CC" : 2.8284271247461903,
        "selected" : false,
        "nodeFillColor_all_CC" : 1.4681961061343722,
        "name" : "5638",
        "shared_name" : "5638"
      },
      "position" : {
        "x" : -365.2558891881981,
        "y" : -43.05935097983661
      },
      "selected" : false
    }, {
      "data" : {
        "id" : "4255",
        "adjustedPValue_all_CC" : "5.3085E-10",
        "nodeFontSize_all_CC" : 14,
        "nn_all_CC" : "6995",
        "X_all_CC" : "599",
        "SUID" : 4255,
        "nodeType_all_CC" : "ellipse",
        "description_all_CC" : "protein complex",
        "xx_all_CC" : "185",
        "N_all_CC" : "35400",
        "pValue_all_CC" : "4.6081E-11",
        "nodeSize_all_CC" : 27.202941017470888,
        "selected" : false,
        "nodeFillColor_all_CC" : 9.275025338478315,
        "name" : "43234",
        "shared_name" : "43234"
      },
      "position" : {
        "x" : -132.66719747677234,
        "y" : 184.3854515428227
      },
      "selected" : false
    }, {
      "data" : {
        "id" : "4254",
        "adjustedPValue_all_CC" : "7.4351E-3",
        "nodeFontSize_all_CC" : 14,
        "nn_all_CC" : "15",
        "X_all_CC" : "599",
        "SUID" : 4254,
        "nodeType_all_CC" : "ellipse",
        "description_all_CC" : "F-actin capping protein complex",
        "xx_all_CC" : "3",
        "N_all_CC" : "35400",
        "pValue_all_CC" : "1.8846E-3",
        "nodeSize_all_CC" : 3.4641016151377544,
        "selected" : false,
        "nodeFillColor_all_CC" : 2.128713555176033,
        "name" : "8290",
        "shared_name" : "8290"
      },
      "position" : {
        "x" : -84.68025825515178,
        "y" : 208.89999316879926
      },
      "selected" : false
    }, {
      "data" : {
        "id" : "4253",
        "adjustedPValue_all_CC" : "4.8142E-2",
        "nodeFontSize_all_CC" : 14,
        "nn_all_CC" : "11",
        "X_all_CC" : "599",
        "SUID" : 4253,
        "nodeType_all_CC" : "ellipse",
        "description_all_CC" : "zona pellucida receptor complex",
        "xx_all_CC" : "2",
        "N_all_CC" : "35400",
        "pValue_all_CC" : "1.4209E-2",
        "nodeSize_all_CC" : 2.8284271247461903,
        "selected" : false,
        "nodeFillColor_all_CC" : 1.3174757942545252,
        "name" : "2199",
        "shared_name" : "2199"
      },
      "position" : {
        "x" : -116.6043694128075,
        "y" : 302.20658801743207
      },
      "selected" : false
    }, {
      "data" : {
        "id" : "4252",
        "adjustedPValue_all_CC" : "3.4311E-8",
        "nodeFontSize_all_CC" : 14,
        "nn_all_CC" : "281",
        "X_all_CC" : "599",
        "SUID" : 4252,
        "nodeType_all_CC" : "ellipse",
        "description_all_CC" : "cell cortex",
        "xx_all_CC" : "22",
        "N_all_CC" : "35400",
        "pValue_all_CC" : "3.5145E-9",
        "nodeSize_all_CC" : 9.38083151964686,
        "selected" : false,
        "nodeFillColor_all_CC" : 7.464564960667471,
        "name" : "5938",
        "shared_name" : "5938"
      },
      "position" : {
        "x" : 82.32272409305187,
        "y" : -275.37278820327106
      },
      "selected" : false
    }, {
      "data" : {
        "id" : "4251",
        "adjustedPValue_all_CC" : "3.8374E-7",
        "nodeFontSize_all_CC" : 14,
        "nn_all_CC" : "150",
        "X_all_CC" : "599",
        "SUID" : 4251,
        "nodeType_all_CC" : "ellipse",
        "description_all_CC" : "cell cortex part",
        "xx_all_CC" : "15",
        "N_all_CC" : "35400",
        "pValue_all_CC" : "4.4637E-8",
        "nodeSize_all_CC" : 7.745966692414834,
        "selected" : false,
        "nodeFillColor_all_CC" : 6.415960876559343,
        "name" : "44448",
        "shared_name" : "44448"
      },
      "position" : {
        "x" : -35.80569769039539,
        "y" : -207.72761608413043
      },
      "selected" : false
    }, {
      "data" : {
        "id" : "4250",
        "adjustedPValue_all_CC" : "7.8388E-2",
        "nodeFontSize_all_CC" : 14,
        "nn_all_CC" : "6076",
        "X_all_CC" : "599",
        "SUID" : 4250,
        "nodeType_all_CC" : "ellipse",
        "description_all_CC" : "intracellular organelle lumen",
        "xx_all_CC" : "121",
        "N_all_CC" : "35400",
        "pValue_all_CC" : "2.8443E-2",
        "nodeSize_all_CC" : 22.0,
        "selected" : false,
        "nodeFillColor_all_CC" : 1.105748045830324,
        "name" : "70013",
        "shared_name" : "70013"
      },
      "position" : {
        "x" : -218.7836144079247,
        "y" : -407.27525402358356
      },
      "selected" : false
    }, {
      "data" : {
        "id" : "4249",
        "adjustedPValue_all_CC" : "1.3522E-6",
        "nodeFontSize_all_CC" : 14,
        "nn_all_CC" : "84",
        "X_all_CC" : "599",
        "SUID" : 4249,
        "nodeType_all_CC" : "ellipse",
        "description_all_CC" : "vacuolar lumen",
        "xx_all_CC" : "11",
        "N_all_CC" : "35400",
        "pValue_all_CC" : "1.8076E-7",
        "nodeSize_all_CC" : 6.6332495807108,
        "selected" : false,
        "nodeFillColor_all_CC" : 5.86896819558591,
        "name" : "5775",
        "shared_name" : "5775"
      },
      "position" : {
        "x" : -229.13157583370594,
        "y" : -600.1696937208492
      },
      "selected" : false
    }, {
      "data" : {
        "id" : "4248",
        "adjustedPValue_all_CC" : "4.9308E-10",
        "nodeFontSize_all_CC" : 14,
        "nn_all_CC" : "142",
        "X_all_CC" : "599",
        "SUID" : 4248,
        "nodeType_all_CC" : "ellipse",
        "description_all_CC" : "extracellular matrix component",
        "xx_all_CC" : "18",
        "N_all_CC" : "35400",
        "pValue_all_CC" : "4.0234E-11",
        "nodeSize_all_CC" : 8.48528137423857,
        "selected" : false,
        "nodeFillColor_all_CC" : 9.307085754922369,
        "name" : "44420",
        "shared_name" : "44420"
      },
      "position" : {
        "x" : 108.55021737918469,
        "y" : 349.03260730454144
      },
      "selected" : false
    }, {
      "data" : {
        "id" : "4247",
        "adjustedPValue_all_CC" : "1.3692E-8",
        "nodeFontSize_all_CC" : 14,
        "nn_all_CC" : "99",
        "X_all_CC" : "599",
        "SUID" : 4247,
        "nodeType_all_CC" : "ellipse",
        "description_all_CC" : "basement membrane",
        "xx_all_CC" : "14",
        "N_all_CC" : "35400",
        "pValue_all_CC" : "1.3787E-9",
        "nodeSize_all_CC" : 7.483314773547883,
        "selected" : false,
        "nodeFillColor_all_CC" : 7.863531006117466,
        "name" : "5604",
        "shared_name" : "5604"
      },
      "position" : {
        "x" : 66.43147348270031,
        "y" : 438.47038196274457
      },
      "selected" : false
    }, {
      "data" : {
        "id" : "4246",
        "adjustedPValue_all_CC" : "6.9832E-19",
        "nodeFontSize_all_CC" : 14,
        "nn_all_CC" : "47",
        "X_all_CC" : "599",
        "SUID" : 4246,
        "nodeType_all_CC" : "ellipse",
        "description_all_CC" : "lipoprotein particle",
        "xx_all_CC" : "18",
        "N_all_CC" : "35400",
        "pValue_all_CC" : "2.9097E-20",
        "nodeSize_all_CC" : 8.48528137423857,
        "selected" : false,
        "nodeFillColor_all_CC" : 18.15594392236495,
        "name" : "1990777",
        "shared_name" : "1990777"
      },
      "position" : {
        "x" : -453.7842095006981,
        "y" : 363.9968101854008
      },
      "selected" : false
    }, {
      "data" : {
        "id" : "4245",
        "adjustedPValue_all_CC" : "6.9832E-19",
        "nodeFontSize_all_CC" : 14,
        "nn_all_CC" : "47",
        "X_all_CC" : "599",
        "SUID" : 4245,
        "nodeType_all_CC" : "ellipse",
        "description_all_CC" : "plasma lipoprotein particle",
        "xx_all_CC" : "18",
        "N_all_CC" : "35400",
        "pValue_all_CC" : "2.9097E-20",
        "nodeSize_all_CC" : 8.48528137423857,
        "selected" : false,
        "nodeFillColor_all_CC" : 18.15594392236495,
        "name" : "34358",
        "shared_name" : "34358"
      },
      "position" : {
        "x" : -382.56585622921375,
        "y" : 492.11503528305707
      },
      "selected" : false
    }, {
      "data" : {
        "id" : "4244",
        "adjustedPValue_all_CC" : "3.6275E-9",
        "nodeFontSize_all_CC" : 14,
        "nn_all_CC" : "2257",
        "X_all_CC" : "599",
        "SUID" : 4244,
        "nodeType_all_CC" : "ellipse",
        "description_all_CC" : "cytoskeletal part",
        "xx_all_CC" : "80",
        "N_all_CC" : "35400",
        "pValue_all_CC" : "3.2752E-10",
        "nodeSize_all_CC" : 17.88854381999832,
        "selected" : false,
        "nodeFillColor_all_CC" : 8.44039764502465,
        "name" : "44430",
        "shared_name" : "44430"
      },
      "position" : {
        "x" : -151.93599630489734,
        "y" : 48.75012134262738
      },
      "selected" : false
    }, {
      "data" : {
        "id" : "4243",
        "adjustedPValue_all_CC" : "1.0000",
        "nodeFontSize_all_CC" : 14,
        "nn_all_CC" : "29904",
        "X_all_CC" : "599",
        "SUID" : 4243,
        "nodeType_all_CC" : "ellipse",
        "description_all_CC" : "cell",
        "xx_all_CC" : "480",
        "N_all_CC" : "35400",
        "pValue_all_CC" : "9.9828E-1",
        "nodeSize_all_CC" : 43.81780460041329,
        "selected" : false,
        "nodeFillColor_all_CC" : -0.0,
        "name" : "5623",
        "shared_name" : "5623"
      },
      "position" : {
        "x" : 214.28369211063,
        "y" : 6.007571446387146
      },
      "selected" : false
    }, {
      "data" : {
        "id" : "4242",
        "adjustedPValue_all_CC" : "1.0000",
        "nodeFontSize_all_CC" : 14,
        "nn_all_CC" : "29651",
        "X_all_CC" : "599",
        "SUID" : 4242,
        "nodeType_all_CC" : "ellipse",
        "description_all_CC" : "cell part",
        "xx_all_CC" : "478",
        "N_all_CC" : "35400",
        "pValue_all_CC" : "9.9583E-1",
        "nodeSize_all_CC" : 43.726422218150894,
        "selected" : false,
        "nodeFillColor_all_CC" : -0.0,
        "name" : "44464",
        "shared_name" : "44464"
      },
      "position" : {
        "x" : 261.5304877649269,
        "y" : -135.37304760268512
      },
      "selected" : false
    }, {
      "data" : {
        "id" : "4241",
        "adjustedPValue_all_CC" : "7.5408E-1",
        "nodeFontSize_all_CC" : 14,
        "nn_all_CC" : "23779",
        "X_all_CC" : "599",
        "SUID" : 4241,
        "nodeType_all_CC" : "ellipse",
        "description_all_CC" : "intracellular part",
        "xx_all_CC" : "400",
        "N_all_CC" : "35400",
        "pValue_all_CC" : "6.0090E-1",
        "nodeSize_all_CC" : 40.0,
        "selected" : false,
        "nodeFillColor_all_CC" : 0.12258514738616483,
        "name" : "44424",
        "shared_name" : "44424"
      },
      "position" : {
        "x" : -18.392623196987188,
        "y" : -146.87387920668903
      },
      "selected" : false
    }, {
      "data" : {
        "id" : "4240",
        "adjustedPValue_all_CC" : "3.9683E-3",
        "nodeFontSize_all_CC" : 14,
        "nn_all_CC" : "26",
        "X_all_CC" : "599",
        "SUID" : 4240,
        "nodeType_all_CC" : "ellipse",
        "description_all_CC" : "proteasome core complex, alpha-subunit complex",
        "xx_all_CC" : "4",
        "N_all_CC" : "35400",
        "pValue_all_CC" : "9.0251E-4",
        "nodeSize_all_CC" : 4.0,
        "selected" : false,
        "nodeFillColor_all_CC" : 2.4013970181859756,
        "name" : "19773",
        "shared_name" : "19773"
      },
      "position" : {
        "x" : -122.4219849218407,
        "y" : 8.47854160019574
      },
      "selected" : false
    }, {
      "data" : {
        "id" : "4239",
        "adjustedPValue_all_CC" : "0.0000E-100",
        "nodeFontSize_all_CC" : 14,
        "nn_all_CC" : "4151",
        "X_all_CC" : "599",
        "SUID" : 4239,
        "nodeType_all_CC" : "ellipse",
        "description_all_CC" : "extracellular region part",
        "xx_all_CC" : "426",
        "N_all_CC" : "35400",
        "pValue_all_CC" : "1.6689E-259",
        "nodeSize_all_CC" : 41.27953488110059,
        "selected" : false,
        "nodeFillColor_all_CC" : "Infinity",
        "name" : "44421",
        "shared_name" : "44421"
      },
      "position" : {
        "x" : -91.9155438055077,
        "y" : 377.47477649399457
      },
      "selected" : false
    }, {
      "data" : {
        "id" : "4238",
        "adjustedPValue_all_CC" : "1.4194E-3",
        "nodeFontSize_all_CC" : 14,
        "nn_all_CC" : "2",
        "X_all_CC" : "599",
        "SUID" : 4238,
        "nodeType_all_CC" : "ellipse",
        "description_all_CC" : "angiogenin-PRI complex",
        "xx_all_CC" : "2",
        "N_all_CC" : "35400",
        "pValue_all_CC" : "2.8585E-4",
        "nodeSize_all_CC" : 2.8284271247461903,
        "selected" : false,
        "nodeFillColor_all_CC" : 2.8479017551195196,
        "name" : "32311",
        "shared_name" : "32311"
      },
      "position" : {
        "x" : -181.7655022253075,
        "y" : 301.44938586899457
      },
      "selected" : false
    }, {
      "data" : {
        "id" : "4237",
        "adjustedPValue_all_CC" : "8.4706E-27",
        "nodeFontSize_all_CC" : 14,
        "nn_all_CC" : "20863",
        "X_all_CC" : "599",
        "SUID" : 4237,
        "nodeType_all_CC" : "ellipse",
        "description_all_CC" : "organelle",
        "xx_all_CC" : "479",
        "N_all_CC" : "35400",
        "pValue_all_CC" : "2.0588E-28",
        "nodeSize_all_CC" : 43.77213725647858,
        "selected" : false,
        "nodeFillColor_all_CC" : 26.072085385357884,
        "name" : "43226",
        "shared_name" : "43226"
      },
      "position" : {
        "x" : 3.7453925500831247,
        "y" : -40.97342277816119
      },
      "selected" : false
    }, {
      "data" : {
        "id" : "4236",
        "adjustedPValue_all_CC" : "4.7369E-31",
        "nodeFontSize_all_CC" : 14,
        "nn_all_CC" : "18411",
        "X_all_CC" : "599",
        "SUID" : 4236,
        "nodeType_all_CC" : "ellipse",
        "description_all_CC" : "membrane-bounded organelle",
        "xx_all_CC" : "452",
        "N_all_CC" : "35400",
        "pValue_all_CC" : "1.0691E-32",
        "nodeSize_all_CC" : 42.5205832509386,
        "selected" : false,
        "nodeFillColor_all_CC" : 30.324508701134032,
        "name" : "43227",
        "shared_name" : "43227"
      },
      "position" : {
        "x" : 53.3851325403175,
        "y" : -190.71887279799762
      },
      "selected" : false
    }, {
      "data" : {
        "id" : "4235",
        "adjustedPValue_all_CC" : "2.5352E-3",
        "nodeFontSize_all_CC" : 14,
        "nn_all_CC" : "363",
        "X_all_CC" : "599",
        "SUID" : 4235,
        "nodeType_all_CC" : "ellipse",
        "description_all_CC" : "apical part of cell",
        "xx_all_CC" : "16",
        "N_all_CC" : "35400",
        "pValue_all_CC" : "5.2758E-4",
        "nodeSize_all_CC" : 8.0,
        "selected" : false,
        "nodeFillColor_all_CC" : 2.595983411753415,
        "name" : "45177",
        "shared_name" : "45177"
      },
      "position" : {
        "x" : 373.35052560672375,
        "y" : -167.54680706313434
      },
      "selected" : false
    }, {
      "data" : {
        "id" : "4234",
        "adjustedPValue_all_CC" : "0.0000E-100",
        "nodeFontSize_all_CC" : 14,
        "nn_all_CC" : "1573",
        "X_all_CC" : "599",
        "SUID" : 4234,
        "nodeType_all_CC" : "ellipse",
        "description_all_CC" : "extracellular space",
        "xx_all_CC" : "245",
        "N_all_CC" : "35400",
        "pValue_all_CC" : "8.4064E-172",
        "nodeSize_all_CC" : 31.304951684997057,
        "selected" : false,
        "nodeFillColor_all_CC" : "Infinity",
        "name" : "5615",
        "shared_name" : "5615"
      },
      "position" : {
        "x" : -234.377684842495,
        "y" : 479.7874595994633
      },
      "selected" : false
    }, {
      "data" : {
        "id" : "4233",
        "adjustedPValue_all_CC" : "0.0000E-100",
        "nodeFontSize_all_CC" : 14,
        "nn_all_CC" : "162",
        "X_all_CC" : "599",
        "SUID" : 4233,
        "nodeType_all_CC" : "ellipse",
        "description_all_CC" : "blood microparticle",
        "xx_all_CC" : "93",
        "N_all_CC" : "35400",
        "pValue_all_CC" : "2.4316E-122",
        "nodeSize_all_CC" : 19.28730152198591,
        "selected" : false,
        "nodeFillColor_all_CC" : "Infinity",
        "name" : "72562",
        "shared_name" : "72562"
      },
      "position" : {
        "x" : -95.35978914394764,
        "y" : 514.1014244432133
      },
      "selected" : false
    }, {
      "data" : {
        "id" : "4232",
        "adjustedPValue_all_CC" : "3.1964E-5",
        "nodeFontSize_all_CC" : 14,
        "nn_all_CC" : "8",
        "X_all_CC" : "599",
        "SUID" : 4232,
        "nodeType_all_CC" : "ellipse",
        "description_all_CC" : "immunoglobulin complex",
        "xx_all_CC" : "4",
        "N_all_CC" : "35400",
        "pValue_all_CC" : "5.3828E-6",
        "nodeSize_all_CC" : 4.0,
        "selected" : false,
        "nodeFillColor_all_CC" : 4.495342474608328,
        "name" : "19814",
        "shared_name" : "19814"
      },
      "position" : {
        "x" : -191.3285896886864,
        "y" : 459.29936145493207
      },
      "selected" : false
    }, {
      "data" : {
        "id" : "4231",
        "adjustedPValue_all_CC" : "7.4351E-3",
        "nodeFontSize_all_CC" : 14,
        "nn_all_CC" : "15",
        "X_all_CC" : "599",
        "SUID" : 4231,
        "nodeType_all_CC" : "ellipse",
        "description_all_CC" : "other organism",
        "xx_all_CC" : "3",
        "N_all_CC" : "35400",
        "pValue_all_CC" : "1.8846E-3",
        "nodeSize_all_CC" : 3.4641016151377544,
        "selected" : false,
        "nodeFillColor_all_CC" : 2.128713555176033,
        "name" : "44215",
        "shared_name" : "44215"
      },
      "position" : {
        "x" : 145.15293954715344,
        "y" : 261.2061607713383
      },
      "selected" : false
    }, {
      "data" : {
        "id" : "4230",
        "adjustedPValue_all_CC" : "7.4351E-3",
        "nodeFontSize_all_CC" : 14,
        "nn_all_CC" : "15",
        "X_all_CC" : "599",
        "SUID" : 4230,
        "nodeType_all_CC" : "ellipse",
        "description_all_CC" : "other organism part",
        "xx_all_CC" : "3",
        "N_all_CC" : "35400",
        "pValue_all_CC" : "1.8846E-3",
        "nodeSize_all_CC" : 3.4641016151377544,
        "selected" : false,
        "nodeFillColor_all_CC" : 2.128713555176033,
        "name" : "44217",
        "shared_name" : "44217"
      },
      "position" : {
        "x" : 209.79522775516125,
        "y" : 323.55262683579144
      },
      "selected" : false
    }, {
      "data" : {
        "id" : "4229",
        "adjustedPValue_all_CC" : "8.3684E-11",
        "nodeFontSize_all_CC" : 14,
        "nn_all_CC" : "5956",
        "X_all_CC" : "599",
        "SUID" : 4229,
        "nodeType_all_CC" : "ellipse",
        "description_all_CC" : "intracellular non-membrane-bounded organelle",
        "xx_all_CC" : "167",
        "N_all_CC" : "35400",
        "pValue_all_CC" : "6.3925E-12",
        "nodeSize_all_CC" : 25.84569596664017,
        "selected" : false,
        "nodeFillColor_all_CC" : 10.07735885177278,
        "name" : "43232",
        "shared_name" : "43232"
      },
      "position" : {
        "x" : -254.66603017940906,
        "y" : -152.17098308852496
      },
      "selected" : false
    }, {
      "data" : {
        "id" : "4228",
        "adjustedPValue_all_CC" : "1.7137E-3",
        "nodeFontSize_all_CC" : 14,
        "nn_all_CC" : "281",
        "X_all_CC" : "599",
        "SUID" : 4228,
        "nodeType_all_CC" : "ellipse",
        "description_all_CC" : "contractile fiber",
        "xx_all_CC" : "14",
        "N_all_CC" : "35400",
        "pValue_all_CC" : "3.4810E-4",
        "nodeSize_all_CC" : 7.483314773547883,
        "selected" : false,
        "nodeFillColor_all_CC" : 2.7660599860903345,
        "name" : "43292",
        "shared_name" : "43292"
      },
      "position" : {
        "x" : -257.71197439327625,
        "y" : -342.36363292983356
      },
      "selected" : false
    }, {
      "data" : {
        "id" : "4227",
        "adjustedPValue_all_CC" : "2.5199E-1",
        "nodeFontSize_all_CC" : 14,
        "nn_all_CC" : "117",
        "X_all_CC" : "599",
        "SUID" : 4227,
        "nodeType_all_CC" : "ellipse",
        "description_all_CC" : "large ribosomal subunit",
        "xx_all_CC" : "4",
        "N_all_CC" : "35400",
        "pValue_all_CC" : "1.3737E-1",
        "nodeSize_all_CC" : 4.0,
        "selected" : false,
        "nodeFillColor_all_CC" : 0.5986222621722742,
        "name" : "15934",
        "shared_name" : "15934"
      },
      "position" : {
        "x" : -471.48858572140125,
        "y" : -341.8607337599117
      },
      "selected" : false
    }, {
      "data" : {
        "id" : "4226",
        "adjustedPValue_all_CC" : "4.8052E-2",
        "nodeFontSize_all_CC" : 14,
        "nn_all_CC" : "55",
        "X_all_CC" : "599",
        "SUID" : 4226,
        "nodeType_all_CC" : "ellipse",
        "description_all_CC" : "cytosolic large ribosomal subunit",
        "xx_all_CC" : "4",
        "N_all_CC" : "35400",
        "pValue_all_CC" : "1.4018E-2",
        "nodeSize_all_CC" : 4.0,
        "selected" : false,
        "nodeFillColor_all_CC" : 1.318289332393561,
        "name" : "22625",
        "shared_name" : "22625"
      },
      "position" : {
        "x" : -405.8644707311669,
        "y" : -405.0999915724117
      },
      "selected" : false
    }, {
      "data" : {
        "id" : "4225",
        "adjustedPValue_all_CC" : "2.7830E-2",
        "nodeFontSize_all_CC" : 14,
        "nn_all_CC" : "24",
        "X_all_CC" : "599",
        "SUID" : 4225,
        "nodeType_all_CC" : "ellipse",
        "description_all_CC" : "basal lamina",
        "xx_all_CC" : "3",
        "N_all_CC" : "35400",
        "pValue_all_CC" : "7.4890E-3",
        "nodeSize_all_CC" : 3.4641016151377544,
        "selected" : false,
        "nodeFillColor_all_CC" : 1.5554874003343728,
        "name" : "5605",
        "shared_name" : "5605"
      },
      "position" : {
        "x" : 5.385018099399531,
        "y" : 485.50065540024457
      },
      "selected" : false
    }, {
      "data" : {
        "id" : "4224",
        "adjustedPValue_all_CC" : "9.5705E-5",
        "nodeFontSize_all_CC" : 14,
        "nn_all_CC" : "1878",
        "X_all_CC" : "599",
        "SUID" : 4224,
        "nodeType_all_CC" : "ellipse",
        "description_all_CC" : "cell projection",
        "xx_all_CC" : "57",
        "N_all_CC" : "35400",
        "pValue_all_CC" : "1.6616E-5",
        "nodeSize_all_CC" : 15.0996688705415,
        "selected" : false,
        "nodeFillColor_all_CC" : 4.0190639987111725,
        "name" : "42995",
        "shared_name" : "42995"
      },
      "position" : {
        "x" : 431.9645697961769,
        "y" : -292.03799511245074
      },
      "selected" : false
    }, {
      "data" : {
        "id" : "4223",
        "adjustedPValue_all_CC" : "8.9679E-3",
        "nodeFontSize_all_CC" : 14,
        "nn_all_CC" : "1281",
        "X_all_CC" : "599",
        "SUID" : 4223,
        "nodeType_all_CC" : "ellipse",
        "description_all_CC" : "ribonucleoprotein complex",
        "xx_all_CC" : "36",
        "N_all_CC" : "35400",
        "pValue_all_CC" : "2.2887E-3",
        "nodeSize_all_CC" : 12.0,
        "selected" : false,
        "nodeFillColor_all_CC" : 2.047308219508039,
        "name" : "30529",
        "shared_name" : "30529"
      },
      "position" : {
        "x" : -201.36312795772938,
        "y" : -128.6307075147945
      },
      "selected" : false
    }, {
      "data" : {
        "id" : "4222",
        "adjustedPValue_all_CC" : "1.0322E-7",
        "nodeFontSize_all_CC" : 14,
        "nn_all_CC" : "116",
        "X_all_CC" : "599",
        "SUID" : 4222,
        "nodeType_all_CC" : "ellipse",
        "description_all_CC" : "collagen trimer",
        "xx_all_CC" : "14",
        "N_all_CC" : "35400",
        "pValue_all_CC" : "1.1290E-8",
        "nodeSize_all_CC" : 7.483314773547883,
        "selected" : false,
        "nodeFillColor_all_CC" : 6.986241532165813,
        "name" : "5581",
        "shared_name" : "5581"
      },
      "position" : {
        "x" : -6.733916531948125,
        "y" : 258.25578235336957
      },
      "selected" : false
    }, {
      "data" : {
        "id" : "4221",
        "adjustedPValue_all_CC" : "5.2612E-3",
        "nodeFontSize_all_CC" : 14,
        "nn_all_CC" : "13",
        "X_all_CC" : "599",
        "SUID" : 4221,
        "nodeType_all_CC" : "ellipse",
        "description_all_CC" : "fibrillar collagen trimer",
        "xx_all_CC" : "3",
        "N_all_CC" : "35400",
        "pValue_all_CC" : "1.2148E-3",
        "nodeSize_all_CC" : 3.4641016151377544,
        "selected" : false,
        "nodeFillColor_all_CC" : 2.278917368563837,
        "name" : "5583",
        "shared_name" : "5583"
      },
      "position" : {
        "x" : 28.449486483188593,
        "y" : 390.95451282211957
      },
      "selected" : false
    }, {
      "data" : {
        "id" : "4220",
        "adjustedPValue_all_CC" : "1.2388E-8",
        "nodeFontSize_all_CC" : 14,
        "nn_all_CC" : "196",
        "X_all_CC" : "599",
        "SUID" : 4220,
        "nodeType_all_CC" : "ellipse",
        "description_all_CC" : "endoplasmic reticulum lumen",
        "xx_all_CC" : "19",
        "N_all_CC" : "35400",
        "pValue_all_CC" : "1.2259E-9",
        "nodeSize_all_CC" : 8.717797887081348,
        "selected" : false,
        "nodeFillColor_all_CC" : 7.907008105540805,
        "name" : "5788",
        "shared_name" : "5788"
      },
      "position" : {
        "x" : -200.9424584020653,
        "y" : -548.1244056349117
      },
      "selected" : false
    }, {
      "data" : {
        "id" : "4219",
        "adjustedPValue_all_CC" : "5.0851E-10",
        "nodeFontSize_all_CC" : 14,
        "nn_all_CC" : "3170",
        "X_all_CC" : "599",
        "SUID" : 4219,
        "nodeType_all_CC" : "ellipse",
        "description_all_CC" : "cytoskeleton",
        "xx_all_CC" : "104",
        "N_all_CC" : "35400",
        "pValue_all_CC" : "4.2612E-11",
        "nodeSize_all_CC" : 20.396078054371138,
        "selected" : false,
        "nodeFillColor_all_CC" : 9.293704448962384,
        "name" : "5856",
        "shared_name" : "5856"
      },
      "position" : {
        "x" : -239.96731496944813,
        "y" : -14.261711848290588
      },
      "selected" : false
    }, {
      "data" : {
        "id" : "4218",
        "adjustedPValue_all_CC" : "8.3684E-11",
        "nodeFontSize_all_CC" : 14,
        "nn_all_CC" : "5956",
        "X_all_CC" : "599",
        "SUID" : 4218,
        "nodeType_all_CC" : "ellipse",
        "description_all_CC" : "non-membrane-bounded organelle",
        "xx_all_CC" : "167",
        "N_all_CC" : "35400",
        "pValue_all_CC" : "6.3925E-12",
        "nodeSize_all_CC" : 25.84569596664017,
        "selected" : false,
        "nodeFillColor_all_CC" : 10.07735885177278,
        "name" : "43228",
        "shared_name" : "43228"
      },
      "position" : {
        "x" : -161.07787252560047,
        "y" : -62.34802032759967
      },
      "selected" : false
    }, {
      "data" : {
        "id" : "4217",
        "adjustedPValue_all_CC" : "5.7286E-6",
        "nodeFontSize_all_CC" : 14,
        "nn_all_CC" : "12368",
        "X_all_CC" : "599",
        "SUID" : 4217,
        "nodeType_all_CC" : "ellipse",
        "description_all_CC" : "organelle part",
        "xx_all_CC" : "266",
        "N_all_CC" : "35400",
        "pValue_all_CC" : "8.6526E-7",
        "nodeSize_all_CC" : 32.61901286060018,
        "selected" : false,
        "nodeFillColor_all_CC" : 5.241949225790686,
        "name" : "44422",
        "shared_name" : "44422"
      },
      "position" : {
        "x" : -80.049972783474,
        "y" : -146.83999706557574
      },
      "selected" : false
    }, {
      "data" : {
        "id" : "4216",
        "adjustedPValue_all_CC" : "3.3292E-6",
        "nodeFontSize_all_CC" : 14,
        "nn_all_CC" : "12068",
        "X_all_CC" : "599",
        "SUID" : 4216,
        "nodeType_all_CC" : "ellipse",
        "description_all_CC" : "intracellular organelle part",
        "xx_all_CC" : "262",
        "N_all_CC" : "35400",
        "pValue_all_CC" : "4.9128E-7",
        "nodeSize_all_CC" : 32.37282811247729,
        "selected" : false,
        "nodeFillColor_all_CC" : 5.477665942894097,
        "name" : "44446",
        "shared_name" : "44446"
      },
      "position" : {
        "x" : -165.4979698766747,
        "y" : -261.0073249464351
      },
      "selected" : false
    }, {
      "data" : {
        "id" : "4215",
        "adjustedPValue_all_CC" : "1.4519E-1",
        "nodeFontSize_all_CC" : 14,
        "nn_all_CC" : "19645",
        "X_all_CC" : "599",
        "SUID" : 4215,
        "nodeType_all_CC" : "ellipse",
        "description_all_CC" : "intracellular organelle",
        "xx_all_CC" : "351",
        "N_all_CC" : "35400",
        "pValue_all_CC" : "6.6544E-2",
        "nodeSize_all_CC" : 37.469987990390386,
        "selected" : false,
        "nodeFillColor_all_CC" : 0.8380725953063066,
        "name" : "43229",
        "shared_name" : "43229"
      },
      "position" : {
        "x" : -86.23869277134327,
        "y" : -209.15956188491168
      },
      "selected" : false
    }, {
      "data" : {
        "id" : "4214",
        "adjustedPValue_all_CC" : "9.0654E-16",
        "nodeFontSize_all_CC" : 14,
        "nn_all_CC" : "1462",
        "X_all_CC" : "599",
        "SUID" : 4214,
        "nodeType_all_CC" : "ellipse",
        "description_all_CC" : "cytoplasmic vesicle",
        "xx_all_CC" : "74",
        "N_all_CC" : "35400",
        "pValue_all_CC" : "5.0363E-17",
        "nodeSize_all_CC" : 17.204650534085253,
        "selected" : false,
        "nodeFillColor_all_CC" : 15.042611839954825,
        "name" : "31410",
        "shared_name" : "31410"
      },
      "position" : {
        "x" : 42.84160684451672,
        "y" : -302.05976940444293
      },
      "selected" : false
    }, {
      "data" : {
        "id" : "4213",
        "adjustedPValue_all_CC" : "1.0000",
        "nodeFontSize_all_CC" : 14,
        "nn_all_CC" : "1961",
        "X_all_CC" : "599",
        "SUID" : 4213,
        "nodeType_all_CC" : "ellipse",
        "description_all_CC" : "membrane protein complex",
        "xx_all_CC" : "19",
        "N_all_CC" : "35400",
        "pValue_all_CC" : "9.9776E-1",
        "nodeSize_all_CC" : 8.717797887081348,
        "selected" : false,
        "nodeFillColor_all_CC" : -0.0,
        "name" : "98796",
        "shared_name" : "98796"
      },
      "position" : {
        "x" : 147.93631051883312,
        "y" : 131.61524890610394
      },
      "selected" : false
    }, {
      "data" : {
        "id" : "4212",
        "adjustedPValue_all_CC" : "2.6612E-2",
        "nodeFontSize_all_CC" : 14,
        "nn_all_CC" : "131",
        "X_all_CC" : "599",
        "SUID" : 4212,
        "nodeType_all_CC" : "ellipse",
        "description_all_CC" : "pore complex",
        "xx_all_CC" : "7",
        "N_all_CC" : "35400",
        "pValue_all_CC" : "7.0689E-3",
        "nodeSize_all_CC" : 5.291502622129181,
        "selected" : false,
        "nodeFillColor_all_CC" : 1.5749177556227956,
        "name" : "46930",
        "shared_name" : "46930"
      },
      "position" : {
        "x" : 174.47930978641125,
        "y" : 206.63719104477582
      },
      "selected" : false
    }, {
      "data" : {
        "id" : "4211",
        "adjustedPValue_all_CC" : "7.1767E-4",
        "nodeFontSize_all_CC" : 14,
        "nn_all_CC" : "257",
        "X_all_CC" : "599",
        "SUID" : 4211,
        "nodeType_all_CC" : "ellipse",
        "description_all_CC" : "cytosolic part",
        "xx_all_CC" : "14",
        "N_all_CC" : "35400",
        "pValue_all_CC" : "1.3955E-4",
        "nodeSize_all_CC" : 7.483314773547883,
        "selected" : false,
        "nodeFillColor_all_CC" : 3.144072725216963,
        "name" : "44445",
        "shared_name" : "44445"
      },
      "position" : {
        "x" : -265.7878716100731,
        "y" : -296.703095210107
      },
      "selected" : false
    }, {
      "data" : {
        "id" : "4210",
        "adjustedPValue_all_CC" : "4.1925E-5",
        "nodeFontSize_all_CC" : 14,
        "nn_all_CC" : "17",
        "X_all_CC" : "599",
        "SUID" : 4210,
        "nodeType_all_CC" : "ellipse",
        "description_all_CC" : "hemoglobin complex",
        "xx_all_CC" : "5",
        "N_all_CC" : "35400",
        "pValue_all_CC" : "7.1331E-6",
        "nodeSize_all_CC" : 4.47213595499958,
        "selected" : false,
        "nodeFillColor_all_CC" : 4.377522667170187,
        "name" : "5833",
        "shared_name" : "5833"
      },
      "position" : {
        "x" : -244.66599966183094,
        "y" : -62.46344257644
      },
      "selected" : false
    }, {
      "data" : {
        "id" : "4209",
        "adjustedPValue_all_CC" : "3.1682E-7",
        "nodeFontSize_all_CC" : 14,
        "nn_all_CC" : "21",
        "X_all_CC" : "599",
        "SUID" : 4209,
        "nodeType_all_CC" : "ellipse",
        "description_all_CC" : "podosome",
        "xx_all_CC" : "7",
        "N_all_CC" : "35400",
        "pValue_all_CC" : "3.6302E-8",
        "nodeSize_all_CC" : 5.291502622129181,
        "selected" : false,
        "nodeFillColor_all_CC" : 6.49919398110658,
        "name" : "2102",
        "shared_name" : "2102"
      },
      "position" : {
        "x" : -234.98214651241688,
        "y" : 33.67117999741254
      },
      "selected" : false
    }, {
      "data" : {
        "id" : "4208",
        "adjustedPValue_all_CC" : "6.3183E-7",
        "nodeFontSize_all_CC" : 14,
        "nn_all_CC" : "4",
        "X_all_CC" : "599",
        "SUID" : 4208,
        "nodeType_all_CC" : "ellipse",
        "description_all_CC" : "IgA immunoglobulin complex, circulating",
        "xx_all_CC" : "4",
        "N_all_CC" : "35400",
        "pValue_all_CC" : "8.1173E-8",
        "nodeSize_all_CC" : 4.0,
        "selected" : false,
        "nodeFillColor_all_CC" : 6.199400075493292,
        "name" : "71746",
        "shared_name" : "71746"
      },
      "position" : {
        "x" : -159.5865700353661,
        "y" : 778.0754845018071
      },
      "selected" : false
    }, {
      "data" : {
        "id" : "4207",
        "adjustedPValue_all_CC" : "6.3183E-7",
        "nodeFontSize_all_CC" : 14,
        "nn_all_CC" : "4",
        "X_all_CC" : "599",
        "SUID" : 4207,
        "nodeType_all_CC" : "ellipse",
        "description_all_CC" : "monomeric IgA immunoglobulin complex",
        "xx_all_CC" : "4",
        "N_all_CC" : "35400",
        "pValue_all_CC" : "8.1173E-8",
        "nodeSize_all_CC" : 4.0,
        "selected" : false,
        "nodeFillColor_all_CC" : 6.199400075493292,
        "name" : "71748",
        "shared_name" : "71748"
      },
      "position" : {
        "x" : -93.83927179470447,
        "y" : 875.7280113572758
      },
      "selected" : false
    }, {
      "data" : {
        "id" : "4206",
        "adjustedPValue_all_CC" : "2.2873E-9",
        "nodeFontSize_all_CC" : 14,
        "nn_all_CC" : "6916",
        "X_all_CC" : "599",
        "SUID" : 4206,
        "nodeType_all_CC" : "ellipse",
        "description_all_CC" : "plasma membrane",
        "xx_all_CC" : "181",
        "N_all_CC" : "35400",
        "pValue_all_CC" : "2.0252E-10",
        "nodeSize_all_CC" : 26.90724809414742,
        "selected" : false,
        "nodeFillColor_all_CC" : 8.640677738332519,
        "name" : "5886",
        "shared_name" : "5886"
      },
      "position" : {
        "x" : 379.3532416711769,
        "y" : -26.1450946455318
      },
      "selected" : false
    }, {
      "data" : {
        "id" : "4205",
        "adjustedPValue_all_CC" : "1.4474E-7",
        "nodeFontSize_all_CC" : 14,
        "nn_all_CC" : "229",
        "X_all_CC" : "599",
        "SUID" : 4205,
        "nodeType_all_CC" : "ellipse",
        "description_all_CC" : "external side of plasma membrane",
        "xx_all_CC" : "19",
        "N_all_CC" : "35400",
        "pValue_all_CC" : "1.6083E-8",
        "nodeSize_all_CC" : 8.717797887081348,
        "selected" : false,
        "nodeFillColor_all_CC" : 6.839398004771129,
        "name" : "9897",
        "shared_name" : "9897"
      },
      "position" : {
        "x" : 487.9139716516456,
        "y" : -28.884955180199768
      },
      "selected" : false
    }, {
      "data" : {
        "id" : "4204",
        "adjustedPValue_all_CC" : "1.6841E-4",
        "nodeFontSize_all_CC" : 14,
        "nn_all_CC" : "53",
        "X_all_CC" : "599",
        "SUID" : 4204,
        "nodeType_all_CC" : "ellipse",
        "description_all_CC" : "actin filament bundle",
        "xx_all_CC" : "7",
        "N_all_CC" : "35400",
        "pValue_all_CC" : "3.0116E-5",
        "nodeSize_all_CC" : 5.291502622129181,
        "selected" : false,
        "nodeFillColor_all_CC" : 3.773624365543862,
        "name" : "32432",
        "shared_name" : "32432"
      },
      "position" : {
        "x" : -72.78631712093738,
        "y" : 170.11093066879926
      },
      "selected" : false
    }, {
      "data" : {
        "id" : "4203",
        "adjustedPValue_all_CC" : "1.0459E-35",
        "nodeFontSize_all_CC" : 14,
        "nn_all_CC" : "80",
        "X_all_CC" : "599",
        "SUID" : 4203,
        "nodeType_all_CC" : "ellipse",
        "description_all_CC" : "vesicle lumen",
        "xx_all_CC" : "33",
        "N_all_CC" : "35400",
        "pValue_all_CC" : "2.1790E-37",
        "nodeSize_all_CC" : 11.489125293076057,
        "selected" : false,
        "nodeFillColor_all_CC" : 34.980506568198926,
        "name" : "31983",
        "shared_name" : "31983"
      },
      "position" : {
        "x" : 139.35984872684094,
        "y" : -383.7683570509273
      },
      "selected" : false
    }, {
      "data" : {
        "id" : "4202",
        "adjustedPValue_all_CC" : "6.8092E-36",
        "nodeFontSize_all_CC" : 14,
        "nn_all_CC" : "79",
        "X_all_CC" : "599",
        "SUID" : 4202,
        "nodeType_all_CC" : "ellipse",
        "description_all_CC" : "cytoplasmic membrane-bounded vesicle lumen",
        "xx_all_CC" : "33",
        "N_all_CC" : "35400",
        "pValue_all_CC" : "1.3004E-37",
        "nodeSize_all_CC" : 11.489125293076057,
        "selected" : false,
        "nodeFillColor_all_CC" : 35.16690707371606,
        "name" : "60205",
        "shared_name" : "60205"
      },
      "position" : {
        "x" : 174.74197458133312,
        "y" : -522.0895545606929
      },
      "selected" : false
    }, {
      "data" : {
        "id" : "4201",
        "adjustedPValue_all_CC" : "7.0460E-3",
        "nodeFontSize_all_CC" : 14,
        "nn_all_CC" : "260",
        "X_all_CC" : "599",
        "SUID" : 4201,
        "nodeType_all_CC" : "ellipse",
        "description_all_CC" : "contractile fiber part",
        "xx_all_CC" : "12",
        "N_all_CC" : "35400",
        "pValue_all_CC" : "1.7248E-3",
        "nodeSize_all_CC" : 6.928203230275509,
        "selected" : false,
        "nodeFillColor_all_CC" : 2.152054664185467,
        "name" : "44449",
        "shared_name" : "44449"
      },
      "position" : {
        "x" : -292.2281944860497,
        "y" : -409.6739661817867
      },
      "selected" : false
    }, {
      "data" : {
        "id" : "4200",
        "adjustedPValue_all_CC" : "6.3183E-7",
        "nodeFontSize_all_CC" : 14,
        "nn_all_CC" : "4",
        "X_all_CC" : "599",
        "SUID" : 4200,
        "nodeType_all_CC" : "ellipse",
        "description_all_CC" : "secretory IgA immunoglobulin complex",
        "xx_all_CC" : "4",
        "N_all_CC" : "35400",
        "pValue_all_CC" : "8.1173E-8",
        "nodeSize_all_CC" : 4.0,
        "selected" : false,
        "nodeFillColor_all_CC" : 6.199400075493292,
        "name" : "71751",
        "shared_name" : "71751"
      },
      "position" : {
        "x" : -59.67055822506336,
        "y" : 1057.0728599900883
      },
      "selected" : false
    }, {
      "data" : {
        "id" : "4199",
        "adjustedPValue_all_CC" : "2.8925E-5",
        "nodeFontSize_all_CC" : 14,
        "nn_all_CC" : "3",
        "X_all_CC" : "599",
        "SUID" : 4199,
        "nodeType_all_CC" : "ellipse",
        "description_all_CC" : "secretory dimeric IgA immunoglobulin complex",
        "xx_all_CC" : "3",
        "N_all_CC" : "35400",
        "pValue_all_CC" : "4.8209E-6",
        "nodeSize_all_CC" : 3.4641016151377544,
        "selected" : false,
        "nodeFillColor_all_CC" : 4.538719392686822,
        "name" : "71752",
        "shared_name" : "71752"
      },
      "position" : {
        "x" : -64.30266500606922,
        "y" : 1171.7808678025883
      },
      "selected" : false
    }, {
      "data" : {
        "id" : "4198",
        "adjustedPValue_all_CC" : "9.4228E-19",
        "nodeFontSize_all_CC" : 14,
        "nn_all_CC" : "3545",
        "X_all_CC" : "599",
        "SUID" : 4198,
        "nodeType_all_CC" : "ellipse",
        "description_all_CC" : "cytosol",
        "xx_all_CC" : "136",
        "N_all_CC" : "35400",
        "pValue_all_CC" : "4.0898E-20",
        "nodeSize_all_CC" : 23.323807579381203,
        "selected" : false,
        "nodeFillColor_all_CC" : 18.025820100869925,
        "name" : "5829",
        "shared_name" : "5829"
      },
      "position" : {
        "x" : -257.6160576452294,
        "y" : -439.2176978712398
      },
      "selected" : false
    }, {
      "data" : {
        "id" : "4197",
        "adjustedPValue_all_CC" : "1.8747E-6",
        "nodeFontSize_all_CC" : 14,
        "nn_all_CC" : "577",
        "X_all_CC" : "599",
        "SUID" : 4197,
        "nodeType_all_CC" : "ellipse",
        "description_all_CC" : "lysosome",
        "xx_all_CC" : "29",
        "N_all_CC" : "35400",
        "pValue_all_CC" : "2.5386E-7",
        "nodeSize_all_CC" : 10.770329614269007,
        "selected" : false,
        "nodeFillColor_all_CC" : 5.727070710067516,
        "name" : "5764",
        "shared_name" : "5764"
      },
      "position" : {
        "x" : -117.88426138058094,
        "y" : -810.5528113966304
      },
      "selected" : false
    }, {
      "data" : {
        "id" : "4196",
        "adjustedPValue_all_CC" : "3.3121E-3",
        "nodeFontSize_all_CC" : 14,
        "nn_all_CC" : "11",
        "X_all_CC" : "599",
        "SUID" : 4196,
        "nodeType_all_CC" : "ellipse",
        "description_all_CC" : "primary lysosome",
        "xx_all_CC" : "3",
        "N_all_CC" : "35400",
        "pValue_all_CC" : "7.1877E-4",
        "nodeSize_all_CC" : 3.4641016151377544,
        "selected" : false,
        "nodeFillColor_all_CC" : 2.479898551403554,
        "name" : "5766",
        "shared_name" : "5766"
      },
      "position" : {
        "x" : -2.087508450893438,
        "y" : -867.9673011427242
      },
      "selected" : false
    }, {
      "data" : {
        "id" : "4195",
        "adjustedPValue_all_CC" : "9.5201E-2",
        "nodeFontSize_all_CC" : 14,
        "nn_all_CC" : "576",
        "X_all_CC" : "599",
        "SUID" : 4195,
        "nodeType_all_CC" : "ellipse",
        "description_all_CC" : "ribosome",
        "xx_all_CC" : "16",
        "N_all_CC" : "35400",
        "pValue_all_CC" : "3.7849E-2",
        "nodeSize_all_CC" : 8.0,
        "selected" : false,
        "nodeFillColor_all_CC" : 1.0213581462296455,
        "name" : "5840",
        "shared_name" : "5840"
      },
      "position" : {
        "x" : -218.6258995641747,
        "y" : -269.9507300978023
      },
      "selected" : false
    }, {
      "data" : {
        "id" : "4194",
        "adjustedPValue_all_CC" : "4.2699E-2",
        "nodeFontSize_all_CC" : 14,
        "nn_all_CC" : "217",
        "X_all_CC" : "599",
        "SUID" : 4194,
        "nodeType_all_CC" : "ellipse",
        "description_all_CC" : "ribosomal subunit",
        "xx_all_CC" : "9",
        "N_all_CC" : "35400",
        "pValue_all_CC" : "1.2083E-2",
        "nodeSize_all_CC" : 6.0,
        "selected" : false,
        "nodeFillColor_all_CC" : 1.3695853809627294,
        "name" : "44391",
        "shared_name" : "44391"
      },
      "position" : {
        "x" : -300.27491689815906,
        "y" : -272.8200690870601
      },
      "selected" : false
    }, {
      "data" : {
        "id" : "4193",
        "adjustedPValue_all_CC" : "9.3155E-1",
        "nodeFontSize_all_CC" : 14,
        "nn_all_CC" : "6103",
        "X_all_CC" : "599",
        "SUID" : 4193,
        "nodeType_all_CC" : "ellipse",
        "description_all_CC" : "nuclear part",
        "xx_all_CC" : "96",
        "N_all_CC" : "35400",
        "pValue_all_CC" : "8.0075E-1",
        "nodeSize_all_CC" : 19.595917942265423,
        "selected" : false,
        "nodeFillColor_all_CC" : 0.03079398402173882,
        "name" : "44428",
        "shared_name" : "44428"
      },
      "position" : {
        "x" : -334.7829887975731,
        "y" : -211.99659801772418
      },
      "selected" : false
    }, {
      "data" : {
        "id" : "4192",
        "adjustedPValue_all_CC" : "7.5810E-2",
        "nodeFontSize_all_CC" : 14,
        "nn_all_CC" : "551",
        "X_all_CC" : "599",
        "SUID" : 4192,
        "nodeType_all_CC" : "ellipse",
        "description_all_CC" : "nuclear chromosome",
        "xx_all_CC" : "16",
        "N_all_CC" : "35400",
        "pValue_all_CC" : "2.6849E-2",
        "nodeSize_all_CC" : 8.0,
        "selected" : false,
        "nodeFillColor_all_CC" : 1.1202721843407788,
        "name" : "228",
        "shared_name" : "228"
      },
      "position" : {
        "x" : -505.3211662878075,
        "y" : -265.0876929884273
      },
      "selected" : false
    }, {
      "data" : {
        "id" : "4191",
        "adjustedPValue_all_CC" : "5.9660E-4",
        "nodeFontSize_all_CC" : 14,
        "nn_all_CC" : "679",
        "X_all_CC" : "599",
        "SUID" : 4191,
        "nodeType_all_CC" : "ellipse",
        "description_all_CC" : "side of membrane",
        "xx_all_CC" : "26",
        "N_all_CC" : "35400",
        "pValue_all_CC" : "1.1497E-4",
        "nodeSize_all_CC" : 10.198039027185569,
        "selected" : false,
        "nodeFillColor_all_CC" : 3.2243142905406046,
        "name" : "98552",
        "shared_name" : "98552"
      },
      "position" : {
        "x" : 385.4255683313331,
        "y" : 80.00879596420941
      },
      "selected" : false
    }, {
      "data" : {
        "id" : "4190",
        "adjustedPValue_all_CC" : "5.5259E-1",
        "nodeFontSize_all_CC" : 14,
        "nn_all_CC" : "11147",
        "X_all_CC" : "599",
        "SUID" : 4190,
        "nodeType_all_CC" : "ellipse",
        "description_all_CC" : "nucleus",
        "xx_all_CC" : "192",
        "N_all_CC" : "35400",
        "pValue_all_CC" : "3.9717E-1",
        "nodeSize_all_CC" : 27.712812921102035,
        "selected" : false,
        "nodeFillColor_all_CC" : 0.25759695495167045,
        "name" : "5634",
        "shared_name" : "5634"
      },
      "position" : {
        "x" : -381.8299553503075,
        "y" : -260.30325390151324
      },
      "selected" : false
    }, {
      "data" : {
        "id" : "4189",
        "adjustedPValue_all_CC" : "7.9404E-7",
        "nodeFontSize_all_CC" : 14,
        "nn_all_CC" : "24",
        "X_all_CC" : "599",
        "SUID" : 4189,
        "nodeType_all_CC" : "ellipse",
        "description_all_CC" : "nuclear nucleosome",
        "xx_all_CC" : "7",
        "N_all_CC" : "35400",
        "pValue_all_CC" : "1.0339E-7",
        "nodeSize_all_CC" : 5.291502622129181,
        "selected" : false,
        "nodeFillColor_all_CC" : 6.1001567337061875,
        "name" : "788",
        "shared_name" : "788"
      },
      "position" : {
        "x" : -499.8071587194481,
        "y" : -102.98879696181598
      },
      "selected" : false
    }, {
      "data" : {
        "id" : "4188",
        "adjustedPValue_all_CC" : "5.3282E-1",
        "nodeFontSize_all_CC" : 14,
        "nn_all_CC" : "1027",
        "X_all_CC" : "599",
        "SUID" : 4188,
        "nodeType_all_CC" : "ellipse",
        "description_all_CC" : "endosome",
        "xx_all_CC" : "19",
        "N_all_CC" : "35400",
        "pValue_all_CC" : "3.7834E-1",
        "nodeSize_all_CC" : 8.717797887081348,
        "selected" : false,
        "nodeFillColor_all_CC" : 0.2734179716910629,
        "name" : "5768",
        "shared_name" : "5768"
      },
      "position" : {
        "x" : -36.88264013424305,
        "y" : -514.7740333204586
      },
      "selected" : false
    }, {
      "data" : {
        "id" : "4187",
        "adjustedPValue_all_CC" : "3.4025E-2",
        "nodeFontSize_all_CC" : 14,
        "nn_all_CC" : "9",
        "X_all_CC" : "599",
        "SUID" : 4187,
        "nodeType_all_CC" : "ellipse",
        "description_all_CC" : "endolysosome",
        "xx_all_CC" : "2",
        "N_all_CC" : "35400",
        "pValue_all_CC" : "9.5106E-3",
        "nodeSize_all_CC" : 2.8284271247461903,
        "selected" : false,
        "nodeFillColor_all_CC" : 1.4681961061343722,
        "name" : "36019",
        "shared_name" : "36019"
      },
      "position" : {
        "x" : -67.86446691646961,
        "y" : -687.8688514356929
      },
      "selected" : false
    }, {
      "data" : {
        "id" : "4186",
        "adjustedPValue_all_CC" : "3.1471E-7",
        "nodeFontSize_all_CC" : 14,
        "nn_all_CC" : "13",
        "X_all_CC" : "599",
        "SUID" : 4186,
        "nodeType_all_CC" : "ellipse",
        "description_all_CC" : "fibrinogen complex",
        "xx_all_CC" : "6",
        "N_all_CC" : "35400",
        "pValue_all_CC" : "3.5514E-8",
        "nodeSize_all_CC" : 4.898979485566356,
        "selected" : false,
        "nodeFillColor_all_CC" : 6.502094062430666,
        "name" : "5577",
        "shared_name" : "5577"
      },
      "position" : {
        "x" : -220.23963857784656,
        "y" : 351.2802269334477
      },
      "selected" : false
    }, {
      "data" : {
        "id" : "4185",
        "adjustedPValue_all_CC" : "1.0880E-5",
        "nodeFontSize_all_CC" : 14,
        "nn_all_CC" : "66",
        "X_all_CC" : "599",
        "SUID" : 4185,
        "nodeType_all_CC" : "ellipse",
        "description_all_CC" : "proteasome core complex",
        "xx_all_CC" : "9",
        "N_all_CC" : "35400",
        "pValue_all_CC" : "1.6811E-6",
        "nodeSize_all_CC" : 6.0,
        "selected" : false,
        "nodeFillColor_all_CC" : 4.963375037724461,
        "name" : "5839",
        "shared_name" : "5839"
      },
      "position" : {
        "x" : -48.95874715938953,
        "y" : 68.66352008530316
      },
      "selected" : false
    }, {
      "data" : {
        "id" : "4184",
        "adjustedPValue_all_CC" : "1.4477E-14",
        "nodeFontSize_all_CC" : 14,
        "nn_all_CC" : "8285",
        "X_all_CC" : "599",
        "SUID" : 4184,
        "nodeType_all_CC" : "ellipse",
        "description_all_CC" : "macromolecular complex",
        "xx_all_CC" : "227",
        "N_all_CC" : "35400",
        "pValue_all_CC" : "8.5453E-16",
        "nodeSize_all_CC" : 30.133038346638727,
        "selected" : false,
        "nodeFillColor_all_CC" : 13.839327009180453,
        "name" : "32991",
        "shared_name" : "32991"
      },
      "position" : {
        "x" : -244.950927029995,
        "y" : 79.23252032944379
      },
      "selected" : false
    }, {
      "data" : {
        "id" : "4183",
        "adjustedPValue_all_CC" : "5.5415E-7",
        "nodeFontSize_all_CC" : 14,
        "nn_all_CC" : "478",
        "X_all_CC" : "599",
        "SUID" : 4183,
        "nodeType_all_CC" : "ellipse",
        "description_all_CC" : "chromatin",
        "xx_all_CC" : "27",
        "N_all_CC" : "35400",
        "pValue_all_CC" : "6.5421E-8",
        "nodeSize_all_CC" : 10.392304845413264,
        "selected" : false,
        "nodeFillColor_all_CC" : 6.256370601692042,
        "name" : "785",
        "shared_name" : "785"
      },
      "position" : {
        "x" : -461.8547051061669,
        "y" : -45.6479649668056
      },
      "selected" : false
    }, {
      "data" : {
        "id" : "4182",
        "adjustedPValue_all_CC" : "2.7787E-6",
        "nodeFontSize_all_CC" : 14,
        "nn_all_CC" : "5",
        "X_all_CC" : "599",
        "SUID" : 4182,
        "nodeType_all_CC" : "ellipse",
        "description_all_CC" : "immunoglobulin complex, circulating",
        "xx_all_CC" : "4",
        "N_all_CC" : "35400",
        "pValue_all_CC" : "4.0040E-7",
        "nodeSize_all_CC" : 4.0,
        "selected" : false,
        "nodeFillColor_all_CC" : 5.556156395190264,
        "name" : "42571",
        "shared_name" : "42571"
      },
      "position" : {
        "x" : -178.29033590450672,
        "y" : 586.3171837205571
      },
      "selected" : false
    }, {
      "data" : {
        "id" : "4181",
        "adjustedPValue_all_CC" : "4.7519E-4",
        "nodeFontSize_all_CC" : 14,
        "nn_all_CC" : "278",
        "X_all_CC" : "599",
        "SUID" : 4181,
        "nodeType_all_CC" : "ellipse",
        "description_all_CC" : "nuclear chromatin",
        "xx_all_CC" : "15",
        "N_all_CC" : "35400",
        "pValue_all_CC" : "9.0748E-5",
        "nodeSize_all_CC" : 7.745966692414834,
        "selected" : false,
        "nodeFillColor_all_CC" : 3.323131689607907,
        "name" : "790",
        "shared_name" : "790"
      },
      "position" : {
        "x" : -540.3287041296044,
        "y" : -181.65455700209918
      },
      "selected" : false
    }, {
      "data" : {
        "id" : "4180",
        "adjustedPValue_all_CC" : "2.2286E-2",
        "nodeFontSize_all_CC" : 14,
        "nn_all_CC" : "22",
        "X_all_CC" : "599",
        "SUID" : 4180,
        "nodeType_all_CC" : "ellipse",
        "description_all_CC" : "nuclear euchromatin",
        "xx_all_CC" : "3",
        "N_all_CC" : "35400",
        "pValue_all_CC" : "5.8423E-3",
        "nodeSize_all_CC" : 3.4641016151377544,
        "selected" : false,
        "nodeFillColor_all_CC" : 1.6519687181777432,
        "name" : "5719",
        "shared_name" : "5719"
      },
      "position" : {
        "x" : -641.7875664342919,
        "y" : -208.06700207045856
      },
      "selected" : false
    }, {
      "data" : {
        "id" : "4179",
        "adjustedPValue_all_CC" : "2.5379E-12",
        "nodeFontSize_all_CC" : 14,
        "nn_all_CC" : "736",
        "X_all_CC" : "599",
        "SUID" : 4179,
        "nodeType_all_CC" : "ellipse",
        "description_all_CC" : "cytoplasmic vesicle part",
        "xx_all_CC" : "45",
        "N_all_CC" : "35400",
        "pValue_all_CC" : "1.6743E-13",
        "nodeSize_all_CC" : 13.416407864998739,
        "selected" : false,
        "nodeFillColor_all_CC" : 11.59552354197346,
        "name" : "44433",
        "shared_name" : "44433"
      },
      "position" : {
        "x" : -12.065688382534063,
        "y" : -413.90159679702106
      },
      "selected" : false
    }, {
      "data" : {
        "id" : "4178",
        "adjustedPValue_all_CC" : "1.0000",
        "nodeFontSize_all_CC" : 14,
        "nn_all_CC" : "35400",
        "X_all_CC" : "599",
        "SUID" : 4178,
        "nodeType_all_CC" : "ellipse",
        "description_all_CC" : "cellular_component",
        "xx_all_CC" : "599",
        "N_all_CC" : "35400",
        "pValue_all_CC" : "1.0000",
        "nodeSize_all_CC" : 48.948953002081666,
        "selected" : false,
        "nodeFillColor_all_CC" : -0.0,
        "name" : "5575",
        "shared_name" : "5575"
      },
      "position" : {
        "x" : 103.64668344363781,
        "y" : 134.49810718247113
      },
      "selected" : false
    }, {
      "data" : {
        "id" : "4177",
        "adjustedPValue_all_CC" : "0.0000E-100",
        "nodeFontSize_all_CC" : 14,
        "nn_all_CC" : "2773",
        "X_all_CC" : "599",
        "SUID" : 4177,
        "nodeType_all_CC" : "ellipse",
        "description_all_CC" : "extracellular membrane-bounded organelle",
        "xx_all_CC" : "367",
        "N_all_CC" : "35400",
        "pValue_all_CC" : "7.8488E-252",
        "nodeSize_all_CC" : 38.31448812133603,
        "selected" : false,
        "nodeFillColor_all_CC" : "Infinity",
        "name" : "65010",
        "shared_name" : "65010"
      },
      "position" : {
        "x" : 94.83364938602062,
        "y" : -29.38580395034137
      },
      "selected" : false
    }, {
      "data" : {
        "id" : "4176",
        "adjustedPValue_all_CC" : "0.0000E-100",
        "nodeFontSize_all_CC" : 14,
        "nn_all_CC" : "2772",
        "X_all_CC" : "599",
        "SUID" : 4176,
        "nodeType_all_CC" : "ellipse",
        "description_all_CC" : "extracellular exosome",
        "xx_all_CC" : "367",
        "N_all_CC" : "35400",
        "pValue_all_CC" : "6.8586E-252",
        "nodeSize_all_CC" : 38.31448812133603,
        "selected" : false,
        "nodeFillColor_all_CC" : "Infinity",
        "name" : "70062",
        "shared_name" : "70062"
      },
      "position" : {
        "x" : 180.22161935672375,
        "y" : -101.71811367324176
      },
      "selected" : false
    }, {
      "data" : {
        "id" : "4175",
        "adjustedPValue_all_CC" : "1.6432E-5",
        "nodeFontSize_all_CC" : 14,
        "nn_all_CC" : "6131",
        "X_all_CC" : "599",
        "SUID" : 4175,
        "nodeType_all_CC" : "ellipse",
        "description_all_CC" : "organelle lumen",
        "xx_all_CC" : "148",
        "N_all_CC" : "35400",
        "pValue_all_CC" : "2.5960E-6",
        "nodeSize_all_CC" : 24.331050121192877,
        "selected" : false,
        "nodeFillColor_all_CC" : 4.784320693277731,
        "name" : "43233",
        "shared_name" : "43233"
      },
      "position" : {
        "x" : -34.686885129360235,
        "y" : -286.40118480971637
      },
      "selected" : false
    }, {
      "data" : {
        "id" : "4174",
        "adjustedPValue_all_CC" : "9.2322E-3",
        "nodeFontSize_all_CC" : 14,
        "nn_all_CC" : "1056",
        "X_all_CC" : "599",
        "SUID" : 4174,
        "nodeType_all_CC" : "ellipse",
        "description_all_CC" : "chromosome",
        "xx_all_CC" : "31",
        "N_all_CC" : "35400",
        "pValue_all_CC" : "2.3722E-3",
        "nodeSize_all_CC" : 11.135528725660043,
        "selected" : false,
        "nodeFillColor_all_CC" : 2.034694785092179,
        "name" : "5694",
        "shared_name" : "5694"
      },
      "position" : {
        "x" : -400.8511040319481,
        "y" : -198.37640453627887
      },
      "selected" : false
    }, {
      "data" : {
        "id" : "4173",
        "adjustedPValue_all_CC" : "4.8422E-1",
        "nodeFontSize_all_CC" : 14,
        "nn_all_CC" : "17136",
        "X_all_CC" : "599",
        "SUID" : 4173,
        "nodeType_all_CC" : "ellipse",
        "description_all_CC" : "intracellular membrane-bounded organelle",
        "xx_all_CC" : "296",
        "N_all_CC" : "35400",
        "pValue_all_CC" : "3.2369E-1",
        "nodeSize_all_CC" : 34.40930106817051,
        "selected" : false,
        "nodeFillColor_all_CC" : 0.3149535161528904,
        "name" : "43231",
        "shared_name" : "43231"
      },
      "position" : {
        "x" : -74.89375806942371,
        "y" : -366.4968726759273
      },
      "selected" : false
    }, {
      "data" : {
        "id" : "4172",
        "adjustedPValue_all_CC" : "5.6752E-2",
        "nodeFontSize_all_CC" : 14,
        "nn_all_CC" : "91",
        "X_all_CC" : "599",
        "SUID" : 4172,
        "nodeType_all_CC" : "ellipse",
        "description_all_CC" : "organelle envelope lumen",
        "xx_all_CC" : "5",
        "N_all_CC" : "35400",
        "pValue_all_CC" : "1.9312E-2",
        "nodeSize_all_CC" : 4.47213595499958,
        "selected" : false,
        "nodeFillColor_all_CC" : 1.246015127099152,
        "name" : "31970",
        "shared_name" : "31970"
      },
      "position" : {
        "x" : -114.01717878475574,
        "y" : -167.80478740981403
      },
      "selected" : false
    }, {
      "data" : {
        "id" : "4171",
        "adjustedPValue_all_CC" : "3.4025E-2",
        "nodeFontSize_all_CC" : 14,
        "nn_all_CC" : "9",
        "X_all_CC" : "599",
        "SUID" : 4171,
        "nodeType_all_CC" : "ellipse",
        "description_all_CC" : "nuclear envelope lumen",
        "xx_all_CC" : "2",
        "N_all_CC" : "35400",
        "pValue_all_CC" : "9.5106E-3",
        "nodeSize_all_CC" : 2.8284271247461903,
        "selected" : false,
        "nodeFillColor_all_CC" : 1.4681961061343722,
        "name" : "5641",
        "shared_name" : "5641"
      },
      "position" : {
        "x" : -219.9232170690575,
        "y" : -211.69976879409137
      },
      "selected" : false
    }, {
      "data" : {
        "id" : "4170",
        "adjustedPValue_all_CC" : "3.2707E-1",
        "nodeFontSize_all_CC" : 14,
        "nn_all_CC" : "3508",
        "X_all_CC" : "599",
        "SUID" : 4170,
        "nodeType_all_CC" : "ellipse",
        "description_all_CC" : "plasma membrane part",
        "xx_all_CC" : "66",
        "N_all_CC" : "35400",
        "pValue_all_CC" : "1.9704E-1",
        "nodeSize_all_CC" : 16.24807680927192,
        "selected" : false,
        "nodeFillColor_all_CC" : 0.485360567667785,
        "name" : "44459",
        "shared_name" : "44459"
      },
      "position" : {
        "x" : 400.866944063755,
        "y" : 33.20226215073285
      },
      "selected" : false
    }, {
      "data" : {
        "id" : "4169",
        "adjustedPValue_all_CC" : "1.0000",
        "nodeFontSize_all_CC" : 14,
        "nn_all_CC" : "2113",
        "X_all_CC" : "599",
        "SUID" : 4169,
        "nodeType_all_CC" : "ellipse",
        "description_all_CC" : "intrinsic component of plasma membrane",
        "xx_all_CC" : "24",
        "N_all_CC" : "35400",
        "pValue_all_CC" : "9.8736E-1",
        "nodeSize_all_CC" : 9.797958971132712,
        "selected" : false,
        "nodeFillColor_all_CC" : -0.0,
        "name" : "31226",
        "shared_name" : "31226"
      },
      "position" : {
        "x" : 487.9600531946144,
        "y" : 78.21691058823285
      },
      "selected" : false
    }, {
      "data" : {
        "id" : "4168",
        "adjustedPValue_all_CC" : "7.5702E-1",
        "nodeFontSize_all_CC" : 14,
        "nn_all_CC" : "926",
        "X_all_CC" : "599",
        "SUID" : 4168,
        "nodeType_all_CC" : "ellipse",
        "description_all_CC" : "plasma membrane protein complex",
        "xx_all_CC" : "15",
        "N_all_CC" : "35400",
        "pValue_all_CC" : "6.0456E-1",
        "nodeSize_all_CC" : 7.745966692414834,
        "selected" : false,
        "nodeFillColor_all_CC" : 0.12089252829428457,
        "name" : "98797",
        "shared_name" : "98797"
      },
      "position" : {
        "x" : 287.7436225305519,
        "y" : 62.098960148779724
      },
      "selected" : false
    }, {
      "data" : {
        "id" : "4167",
        "adjustedPValue_all_CC" : "6.3183E-7",
        "nodeFontSize_all_CC" : 14,
        "nn_all_CC" : "4",
        "X_all_CC" : "599",
        "SUID" : 4167,
        "nodeType_all_CC" : "ellipse",
        "description_all_CC" : "polymeric IgA immunoglobulin complex",
        "xx_all_CC" : "4",
        "N_all_CC" : "35400",
        "pValue_all_CC" : "8.1173E-8",
        "nodeSize_all_CC" : 4.0,
        "selected" : false,
        "nodeFillColor_all_CC" : 6.199400075493292,
        "name" : "71749",
        "shared_name" : "71749"
      },
      "position" : {
        "x" : -138.2727501501122,
        "y" : 953.9420616502446
      },
      "selected" : false
    }, {
      "data" : {
        "id" : "4166",
        "adjustedPValue_all_CC" : "1.0000",
        "nodeFontSize_all_CC" : 14,
        "nn_all_CC" : "11074",
        "X_all_CC" : "599",
        "SUID" : 4166,
        "nodeType_all_CC" : "ellipse",
        "description_all_CC" : "membrane part",
        "xx_all_CC" : "105",
        "N_all_CC" : "35400",
        "pValue_all_CC" : "1.0000",
        "nodeSize_all_CC" : 20.493901531919196,
        "selected" : false,
        "nodeFillColor_all_CC" : -0.0,
        "name" : "44425",
        "shared_name" : "44425"
      },
      "position" : {
        "x" : 307.5038154016456,
        "y" : 142.4823753709477
      },
      "selected" : false
    }, {
      "data" : {
        "id" : "4165",
        "adjustedPValue_all_CC" : "1.0000",
        "nodeFontSize_all_CC" : 14,
        "nn_all_CC" : "9125",
        "X_all_CC" : "599",
        "SUID" : 4165,
        "nodeType_all_CC" : "ellipse",
        "description_all_CC" : "intrinsic component of membrane",
        "xx_all_CC" : "55",
        "N_all_CC" : "35400",
        "pValue_all_CC" : "1.0000",
        "nodeSize_all_CC" : 14.832396974191326,
        "selected" : false,
        "nodeFillColor_all_CC" : -0.0,
        "name" : "31224",
        "shared_name" : "31224"
      },
      "position" : {
        "x" : 439.6565863977394,
        "y" : 201.18315051743207
      },
      "selected" : false
    }, {
      "data" : {
        "id" : "4164",
        "adjustedPValue_all_CC" : "1.0000",
        "nodeFontSize_all_CC" : 14,
        "nn_all_CC" : "8941",
        "X_all_CC" : "599",
        "SUID" : 4164,
        "nodeType_all_CC" : "ellipse",
        "description_all_CC" : "integral component of membrane",
        "xx_all_CC" : "52",
        "N_all_CC" : "35400",
        "pValue_all_CC" : "1.0000",
        "nodeSize_all_CC" : 14.422205101855956,
        "selected" : false,
        "nodeFillColor_all_CC" : -0.0,
        "name" : "16021",
        "shared_name" : "16021"
      },
      "position" : {
        "x" : 334.2869880090675,
        "y" : 234.2978050584477
      },
      "selected" : false
    }, {
      "data" : {
        "id" : "4163",
        "adjustedPValue_all_CC" : "1.6792E-10",
        "nodeFontSize_all_CC" : 14,
        "nn_all_CC" : "9",
        "X_all_CC" : "599",
        "SUID" : 4163,
        "nodeType_all_CC" : "ellipse",
        "description_all_CC" : "membrane attack complex",
        "xx_all_CC" : "7",
        "N_all_CC" : "35400",
        "pValue_all_CC" : "1.3410E-11",
        "nodeSize_all_CC" : 5.291502622129181,
        "selected" : false,
        "nodeFillColor_all_CC" : 9.774896292791857,
        "name" : "5579",
        "shared_name" : "5579"
      },
      "position" : {
        "x" : 335.6925971399269,
        "y" : 172.19505237290082
      },
      "selected" : false
    }, {
      "data" : {
        "id" : "4162",
        "adjustedPValue_all_CC" : "1.9288E-6",
        "nodeFontSize_all_CC" : 14,
        "nn_all_CC" : "388",
        "X_all_CC" : "599",
        "SUID" : 4162,
        "nodeType_all_CC" : "ellipse",
        "description_all_CC" : "intermediate filament cytoskeleton",
        "xx_all_CC" : "23",
        "N_all_CC" : "35400",
        "pValue_all_CC" : "2.6453E-7",
        "nodeSize_all_CC" : 9.591663046625438,
        "selected" : false,
        "nodeFillColor_all_CC" : 5.714723110517858,
        "name" : "45111",
        "shared_name" : "45111"
      },
      "position" : {
        "x" : -365.45831228390125,
        "y" : 41.63782428452191
      },
      "selected" : false
    }, {
      "data" : {
        "id" : "4161",
        "adjustedPValue_all_CC" : "3.1055E-4",
        "nodeFontSize_all_CC" : 14,
        "nn_all_CC" : "766",
        "X_all_CC" : "599",
        "SUID" : 4161,
        "nodeType_all_CC" : "ellipse",
        "description_all_CC" : "vacuole",
        "xx_all_CC" : "29",
        "N_all_CC" : "35400",
        "pValue_all_CC" : "5.7689E-5",
        "nodeSize_all_CC" : 10.770329614269007,
        "selected" : false,
        "nodeFillColor_all_CC" : 3.507864527117309,
        "name" : "5773",
        "shared_name" : "5773"
      },
      "position" : {
        "x" : -132.41615606441883,
        "y" : -530.8437049513179
      },
      "selected" : false
    }, {
      "data" : {
        "id" : "4160",
        "adjustedPValue_all_CC" : "6.2886E-9",
        "nodeFontSize_all_CC" : 14,
        "nn_all_CC" : "11231",
        "X_all_CC" : "599",
        "SUID" : 4160,
        "nodeType_all_CC" : "ellipse",
        "description_all_CC" : "cytoplasmic part",
        "xx_all_CC" : "261",
        "N_all_CC" : "35400",
        "pValue_all_CC" : "5.8956E-10",
        "nodeSize_all_CC" : 32.31098884280702,
        "selected" : false,
        "nodeFillColor_all_CC" : 8.201446142006077,
        "name" : "44444",
        "shared_name" : "44444"
      },
      "position" : {
        "x" : -113.79937101498035,
        "y" : -365.7405250196773
      },
      "selected" : false
    }, {
      "data" : {
        "id" : "4159",
        "adjustedPValue_all_CC" : "7.2854E-3",
        "nodeFontSize_all_CC" : 14,
        "nn_all_CC" : "526",
        "X_all_CC" : "599",
        "SUID" : 4159,
        "nodeType_all_CC" : "ellipse",
        "description_all_CC" : "vacuolar part",
        "xx_all_CC" : "19",
        "N_all_CC" : "35400",
        "pValue_all_CC" : "1.7960E-3",
        "nodeSize_all_CC" : 8.717797887081348,
        "selected" : false,
        "nodeFillColor_all_CC" : 2.1375487693316844,
        "name" : "44437",
        "shared_name" : "44437"
      },
      "position" : {
        "x" : -196.77679372921375,
        "y" : -464.60667492202106
      },
      "selected" : false
    }, {
      "data" : {
        "id" : "4158",
        "adjustedPValue_all_CC" : "1.7392E-5",
        "nodeFontSize_all_CC" : 14,
        "nn_all_CC" : "16220",
        "X_all_CC" : "599",
        "SUID" : 4158,
        "nodeType_all_CC" : "ellipse",
        "description_all_CC" : "cytoplasm",
        "xx_all_CC" : "330",
        "N_all_CC" : "35400",
        "pValue_all_CC" : "2.7779E-6",
        "nodeSize_all_CC" : 36.3318042491699,
        "selected" : false,
        "nodeFillColor_all_CC" : 4.759653362058402,
        "name" : "5737",
        "shared_name" : "5737"
      },
      "position" : {
        "x" : 1.409157503696406,
        "y" : -345.6717994337398
      },
      "selected" : false
    }, {
      "data" : {
        "id" : "4157",
        "adjustedPValue_all_CC" : "9.3607E-1",
        "nodeFontSize_all_CC" : 14,
        "nn_all_CC" : "5384",
        "X_all_CC" : "599",
        "SUID" : 4157,
        "nodeType_all_CC" : "ellipse",
        "description_all_CC" : "nuclear lumen",
        "xx_all_CC" : "84",
        "N_all_CC" : "35400",
        "pValue_all_CC" : "8.0768E-1",
        "nodeSize_all_CC" : 18.33030277982336,
        "selected" : false,
        "nodeFillColor_all_CC" : 0.028693084938670385,
        "name" : "31981",
        "shared_name" : "31981"
      },
      "position" : {
        "x" : -390.436278592495,
        "y" : -333.2208716993648
      },
      "selected" : false
    }, {
      "data" : {
        "id" : "4156",
        "adjustedPValue_all_CC" : "7.5408E-1",
        "nodeFontSize_all_CC" : 14,
        "nn_all_CC" : "119",
        "X_all_CC" : "599",
        "SUID" : 4156,
        "nodeType_all_CC" : "ellipse",
        "description_all_CC" : "nuclear periphery",
        "xx_all_CC" : "2",
        "N_all_CC" : "35400",
        "pValue_all_CC" : "6.0044E-1",
        "nodeSize_all_CC" : 2.8284271247461903,
        "selected" : false,
        "nodeFillColor_all_CC" : 0.12258514738616483,
        "name" : "34399",
        "shared_name" : "34399"
      },
      "position" : {
        "x" : -459.5276177038231,
        "y" : -249.28608776381793
      },
      "selected" : false
    }, {
      "data" : {
        "id" : "4155",
        "adjustedPValue_all_CC" : "2.3487E-1",
        "nodeFontSize_all_CC" : 14,
        "nn_all_CC" : "1314",
        "X_all_CC" : "599",
        "SUID" : 4155,
        "nodeType_all_CC" : "ellipse",
        "description_all_CC" : "neuron part",
        "xx_all_CC" : "28",
        "N_all_CC" : "35400",
        "pValue_all_CC" : "1.2711E-1",
        "nodeSize_all_CC" : 10.583005244258363,
        "selected" : false,
        "nodeFillColor_all_CC" : 0.6291763041202317,
        "name" : "97458",
        "shared_name" : "97458"
      },
      "position" : {
        "x" : 396.6844794641456,
        "y" : -224.5897681837398
      },
      "selected" : false
    }, {
      "data" : {
        "id" : "4154",
        "adjustedPValue_all_CC" : "6.8987E-3",
        "nodeFontSize_all_CC" : 14,
        "nn_all_CC" : "4",
        "X_all_CC" : "599",
        "SUID" : 4154,
        "nodeType_all_CC" : "ellipse",
        "description_all_CC" : "dense body",
        "xx_all_CC" : "2",
        "N_all_CC" : "35400",
        "pValue_all_CC" : "1.6768E-3",
        "nodeSize_all_CC" : 2.8284271247461903,
        "selected" : false,
        "nodeFillColor_all_CC" : 2.161234996643074,
        "name" : "97433",
        "shared_name" : "97433"
      },
      "position" : {
        "x" : -86.12938989296345,
        "y" : -559.6754920606929
      },
      "selected" : false
    }, {
      "data" : {
        "id" : "4153",
        "adjustedPValue_all_CC" : "3.6275E-9",
        "nodeFontSize_all_CC" : 14,
        "nn_all_CC" : "74",
        "X_all_CC" : "599",
        "SUID" : 4153,
        "nodeType_all_CC" : "ellipse",
        "description_all_CC" : "cortical cytoskeleton",
        "xx_all_CC" : "13",
        "N_all_CC" : "35400",
        "pValue_all_CC" : "3.3378E-10",
        "nodeSize_all_CC" : 7.211102550927978,
        "selected" : false,
        "nodeFillColor_all_CC" : 8.44039764502465,
        "name" : "30863",
        "shared_name" : "30863"
      },
      "position" : {
        "x" : -113.0101368536034,
        "y" : -81.49454952529254
      },
      "selected" : false
    }, {
      "data" : {
        "id" : "4152",
        "adjustedPValue_all_CC" : "2.0132E-24",
        "nodeFontSize_all_CC" : 14,
        "nn_all_CC" : "430",
        "X_all_CC" : "599",
        "SUID" : 4152,
        "nodeType_all_CC" : "ellipse",
        "description_all_CC" : "cell-substrate junction",
        "xx_all_CC" : "49",
        "N_all_CC" : "35400",
        "pValue_all_CC" : "6.2912E-26",
        "nodeSize_all_CC" : 14.0,
        "selected" : false,
        "nodeFillColor_all_CC" : 23.696117050464142,
        "name" : "30055",
        "shared_name" : "30055"
      },
      "position" : {
        "x" : 612.9103705774269,
        "y" : 457.1945335740727
      },
      "selected" : false
    }, {
      "data" : {
        "id" : "4151",
        "adjustedPValue_all_CC" : "2.7830E-2",
        "nodeFontSize_all_CC" : 14,
        "nn_all_CC" : "8",
        "X_all_CC" : "599",
        "SUID" : 4151,
        "nodeType_all_CC" : "ellipse",
        "description_all_CC" : "hemidesmosome",
        "xx_all_CC" : "2",
        "N_all_CC" : "35400",
        "pValue_all_CC" : "7.4805E-3",
        "nodeSize_all_CC" : 2.8284271247461903,
        "selected" : false,
        "nodeFillColor_all_CC" : 1.5554874003343728,
        "name" : "30056",
        "shared_name" : "30056"
      },
      "position" : {
        "x" : 638.4668280969581,
        "y" : 582.0757896775883
      },
      "selected" : false
    }, {
      "data" : {
        "id" : "4150",
        "adjustedPValue_all_CC" : "5.1988E-26",
        "nodeFontSize_all_CC" : 14,
        "nn_all_CC" : "579",
        "X_all_CC" : "599",
        "SUID" : 4150,
        "nodeType_all_CC" : "ellipse",
        "description_all_CC" : "anchoring junction",
        "xx_all_CC" : "58",
        "N_all_CC" : "35400",
        "pValue_all_CC" : "1.4441E-27",
        "nodeSize_all_CC" : 15.231546211727817,
        "selected" : false,
        "nodeFillColor_all_CC" : 25.28410011206033,
        "name" : "70161",
        "shared_name" : "70161"
      },
      "position" : {
        "x" : 659.4768378625831,
        "y" : 338.72254871079144
      },
      "selected" : false
    }, {
      "data" : {
        "id" : "4149",
        "adjustedPValue_all_CC" : "1.0808E-23",
        "nodeFontSize_all_CC" : 14,
        "nn_all_CC" : "555",
        "X_all_CC" : "599",
        "SUID" : 4149,
        "nodeType_all_CC" : "ellipse",
        "description_all_CC" : "adherens junction",
        "xx_all_CC" : "54",
        "N_all_CC" : "35400",
        "pValue_all_CC" : "4.1281E-25",
        "nodeSize_all_CC" : 14.696938456699069,
        "selected" : false,
        "nodeFillColor_all_CC" : 22.966249321837488,
        "name" : "5912",
        "shared_name" : "5912"
      },
      "position" : {
        "x" : 772.5516669641456,
        "y" : 428.19364856430707
      },
      "selected" : false
    }, {
      "data" : {
        "id" : "4148",
        "adjustedPValue_all_CC" : "5.0851E-10",
        "nodeFontSize_all_CC" : 14,
        "nn_all_CC" : "708",
        "X_all_CC" : "599",
        "SUID" : 4148,
        "nodeType_all_CC" : "ellipse",
        "description_all_CC" : "actin cytoskeleton",
        "xx_all_CC" : "40",
        "N_all_CC" : "35400",
        "pValue_all_CC" : "4.3258E-11",
        "nodeSize_all_CC" : 12.649110640673518,
        "selected" : false,
        "nodeFillColor_all_CC" : 9.293704448962384,
        "name" : "15629",
        "shared_name" : "15629"
      },
      "position" : {
        "x" : -153.10741354122547,
        "y" : 109.15484546372113
      },
      "selected" : false
    }, {
      "data" : {
        "id" : "4147",
        "adjustedPValue_all_CC" : "2.5352E-3",
        "nodeFontSize_all_CC" : 14,
        "nn_all_CC" : "60",
        "X_all_CC" : "599",
        "SUID" : 4147,
        "nodeType_all_CC" : "ellipse",
        "description_all_CC" : "actomyosin",
        "xx_all_CC" : "6",
        "N_all_CC" : "35400",
        "pValue_all_CC" : "5.2817E-4",
        "nodeSize_all_CC" : 4.898979485566356,
        "selected" : false,
        "nodeFillColor_all_CC" : 2.595983411753415,
        "name" : "42641",
        "shared_name" : "42641"
      },
      "position" : {
        "x" : -50.72788168087391,
        "y" : 125.67321704575238
      },
      "selected" : false
    }, {
      "data" : {
        "id" : "4146",
        "adjustedPValue_all_CC" : "1.0329E-13",
        "nodeFontSize_all_CC" : 14,
        "nn_all_CC" : "484",
        "X_all_CC" : "599",
        "SUID" : 4146,
        "nodeType_all_CC" : "ellipse",
        "description_all_CC" : "proteinaceous extracellular matrix",
        "xx_all_CC" : "38",
        "N_all_CC" : "35400",
        "pValue_all_CC" : "6.2760E-15",
        "nodeSize_all_CC" : 12.328828005937952,
        "selected" : false,
        "nodeFillColor_all_CC" : 12.985960191966688,
        "name" : "5578",
        "shared_name" : "5578"
      },
      "position" : {
        "x" : -32.83246923580555,
        "y" : 445.30619739243207
      },
      "selected" : false
    }, {
      "data" : {
        "id" : "4145",
        "adjustedPValue_all_CC" : "8.8160E-17",
        "nodeFontSize_all_CC" : 14,
        "nn_all_CC" : "1366",
        "X_all_CC" : "599",
        "SUID" : 4145,
        "nodeType_all_CC" : "ellipse",
        "description_all_CC" : "cytoplasmic membrane-bounded vesicle",
        "xx_all_CC" : "73",
        "N_all_CC" : "35400",
        "pValue_all_CC" : "4.5917E-18",
        "nodeSize_all_CC" : 17.08800749063506,
        "selected" : false,
        "nodeFillColor_all_CC" : 16.054726004014825,
        "name" : "16023",
        "shared_name" : "16023"
      },
      "position" : {
        "x" : 105.53418039188,
        "y" : -451.6649634962398
      },
      "selected" : false
    }, {
      "data" : {
        "id" : "4144",
        "adjustedPValue_all_CC" : "1.0793E-3",
        "nodeFontSize_all_CC" : 14,
        "nn_all_CC" : "147",
        "X_all_CC" : "599",
        "SUID" : 4144,
        "nodeType_all_CC" : "ellipse",
        "description_all_CC" : "ruffle",
        "xx_all_CC" : "10",
        "N_all_CC" : "35400",
        "pValue_all_CC" : "2.1361E-4",
        "nodeSize_all_CC" : 6.324555320336759,
        "selected" : false,
        "nodeFillColor_all_CC" : 2.966853464560007,
        "name" : "1726",
        "shared_name" : "1726"
      },
      "position" : {
        "x" : 548.8455512414894,
        "y" : -318.1446998243648
      },
      "selected" : false
    }, {
      "data" : {
        "id" : "4143",
        "adjustedPValue_all_CC" : "2.3142E-6",
        "nodeFontSize_all_CC" : 14,
        "nn_all_CC" : "584",
        "X_all_CC" : "599",
        "SUID" : 4143,
        "nodeType_all_CC" : "ellipse",
        "description_all_CC" : "lytic vacuole",
        "xx_all_CC" : "29",
        "N_all_CC" : "35400",
        "pValue_all_CC" : "3.2543E-7",
        "nodeSize_all_CC" : 10.770329614269007,
        "selected" : false,
        "nodeFillColor_all_CC" : 5.635607029698882,
        "name" : "323",
        "shared_name" : "323"
      },
      "position" : {
        "x" : -156.88316274776844,
        "y" : -695.2312171583492
      },
      "selected" : false
    }, {
      "data" : {
        "id" : "4142",
        "adjustedPValue_all_CC" : "4.5524E-2",
        "nodeFontSize_all_CC" : 14,
        "nn_all_CC" : "462",
        "X_all_CC" : "599",
        "SUID" : 4142,
        "nodeType_all_CC" : "ellipse",
        "description_all_CC" : "cell body",
        "xx_all_CC" : "15",
        "N_all_CC" : "35400",
        "pValue_all_CC" : "1.3041E-2",
        "nodeSize_all_CC" : 7.745966692414834,
        "selected" : false,
        "nodeFillColor_all_CC" : 1.3417588257171442,
        "name" : "44297",
        "shared_name" : "44297"
      },
      "position" : {
        "x" : 327.6711127649269,
        "y" : -273.92903209975543
      },
      "selected" : false
    }, {
      "data" : {
        "id" : "4141",
        "adjustedPValue_all_CC" : "2.9708E-6",
        "nodeFontSize_all_CC" : 14,
        "nn_all_CC" : "29",
        "X_all_CC" : "599",
        "SUID" : 4141,
        "nodeType_all_CC" : "ellipse",
        "description_all_CC" : "desmosome",
        "xx_all_CC" : "7",
        "N_all_CC" : "35400",
        "pValue_all_CC" : "4.3325E-7",
        "nodeSize_all_CC" : 5.291502622129181,
        "selected" : false,
        "nodeFillColor_all_CC" : 5.527122818591868,
        "name" : "30057",
        "shared_name" : "30057"
      },
      "position" : {
        "x" : 745.2668769250831,
        "y" : 241.19505237290082
      },
      "selected" : false
    }, {
      "data" : {
        "id" : "4140",
        "adjustedPValue_all_CC" : "1.6267E-10",
        "nodeFontSize_all_CC" : 14,
        "nn_all_CC" : "804",
        "X_all_CC" : "599",
        "SUID" : 4140,
        "nodeType_all_CC" : "ellipse",
        "description_all_CC" : "cell surface",
        "xx_all_CC" : "44",
        "N_all_CC" : "35400",
        "pValue_all_CC" : "1.2709E-11",
        "nodeSize_all_CC" : 13.2664991614216,
        "selected" : false,
        "nodeFillColor_all_CC" : 9.788679884038256,
        "name" : "9986",
        "shared_name" : "9986"
      },
      "position" : {
        "x" : 403.26861642703625,
        "y" : -99.11209942153278
      },
      "selected" : false
    }, {
      "data" : {
        "id" : "4139",
        "adjustedPValue_all_CC" : "5.4380E-3",
        "nodeFontSize_all_CC" : 14,
        "nn_all_CC" : "926",
        "X_all_CC" : "599",
        "SUID" : 4139,
        "nodeType_all_CC" : "ellipse",
        "description_all_CC" : "chromosomal part",
        "xx_all_CC" : "29",
        "N_all_CC" : "35400",
        "pValue_all_CC" : "1.2651E-3",
        "nodeSize_all_CC" : 10.770329614269007,
        "selected" : false,
        "nodeFillColor_all_CC" : 2.264558850481409,
        "name" : "44427",
        "shared_name" : "44427"
      },
      "position" : {
        "x" : -351.11993337765125,
        "y" : -119.21099163344684
      },
      "selected" : false
    }, {
      "data" : {
        "id" : "4138",
        "adjustedPValue_all_CC" : "6.1907E-2",
        "nodeFontSize_all_CC" : 14,
        "nn_all_CC" : "491",
        "X_all_CC" : "599",
        "SUID" : 4138,
        "nodeType_all_CC" : "ellipse",
        "description_all_CC" : "nuclear chromosome part",
        "xx_all_CC" : "15",
        "N_all_CC" : "35400",
        "pValue_all_CC" : "2.1280E-2",
        "nodeSize_all_CC" : 7.745966692414834,
        "selected" : false,
        "nodeFillColor_all_CC" : 1.2082630483795636,
        "name" : "44454",
        "shared_name" : "44454"
      },
      "position" : {
        "x" : -456.1398613561669,
        "y" : -185.26220775893512
      },
      "selected" : false
    }, {
      "data" : {
        "id" : "4137",
        "adjustedPValue_all_CC" : "3.2225E-1",
        "nodeFontSize_all_CC" : 14,
        "nn_all_CC" : "181",
        "X_all_CC" : "599",
        "SUID" : 4137,
        "nodeType_all_CC" : "ellipse",
        "description_all_CC" : "apical junction complex",
        "xx_all_CC" : "5",
        "N_all_CC" : "35400",
        "pValue_all_CC" : "1.9357E-1",
        "nodeSize_all_CC" : 4.47213595499958,
        "selected" : false,
        "nodeFillColor_all_CC" : 0.49180577008160736,
        "name" : "43296",
        "shared_name" : "43296"
      },
      "position" : {
        "x" : 875.2770697961769,
        "y" : 267.46058582016644
      },
      "selected" : false
    }, {
      "data" : {
        "id" : "4136",
        "adjustedPValue_all_CC" : "3.4025E-2",
        "nodeFontSize_all_CC" : 14,
        "nn_all_CC" : "9",
        "X_all_CC" : "599",
        "SUID" : 4136,
        "nodeType_all_CC" : "ellipse",
        "description_all_CC" : "zonula adherens",
        "xx_all_CC" : "2",
        "N_all_CC" : "35400",
        "pValue_all_CC" : "9.5106E-3",
        "nodeSize_all_CC" : 2.8284271247461903,
        "selected" : false,
        "nodeFillColor_all_CC" : 1.4681961061343722,
        "name" : "5915",
        "shared_name" : "5915"
      },
      "position" : {
        "x" : 983.4244086633644,
        "y" : 304.52091907211957
      },
      "selected" : false
    }, {
      "data" : {
        "id" : "4135",
        "adjustedPValue_all_CC" : "6.3423E-1",
        "nodeFontSize_all_CC" : 14,
        "nn_all_CC" : "15294",
        "X_all_CC" : "599",
        "SUID" : 4135,
        "nodeType_all_CC" : "ellipse",
        "description_all_CC" : "membrane",
        "xx_all_CC" : "260",
        "N_all_CC" : "35400",
        "pValue_all_CC" : "4.7567E-1",
        "nodeSize_all_CC" : 32.2490309931942,
        "selected" : false,
        "nodeFillColor_all_CC" : 0.19775176641501377,
        "name" : "16020",
        "shared_name" : "16020"
      },
      "position" : {
        "x" : 260.5959174524269,
        "y" : 146.6620170945805
      },
      "selected" : false
    }, {
      "data" : {
        "id" : "4134",
        "adjustedPValue_all_CC" : "7.5348E-8",
        "nodeFontSize_all_CC" : 14,
        "nn_all_CC" : "49",
        "X_all_CC" : "599",
        "SUID" : 4134,
        "nodeType_all_CC" : "ellipse",
        "description_all_CC" : "cortical actin cytoskeleton",
        "xx_all_CC" : "10",
        "N_all_CC" : "35400",
        "pValue_all_CC" : "8.1104E-9",
        "nodeSize_all_CC" : 6.324555320336759,
        "selected" : false,
        "nodeFillColor_all_CC" : 7.122926382412421,
        "name" : "30864",
        "shared_name" : "30864"
      },
      "position" : {
        "x" : -39.08093954220203,
        "y" : 28.667266118018006
      },
      "selected" : false
    }, {
      "data" : {
        "id" : "4133",
        "adjustedPValue_all_CC" : "8.0611E-2",
        "nodeFontSize_all_CC" : 14,
        "nn_all_CC" : "5093",
        "X_all_CC" : "599",
        "SUID" : 4133,
        "nodeType_all_CC" : "ellipse",
        "description_all_CC" : "endomembrane system",
        "xx_all_CC" : "103",
        "N_all_CC" : "35400",
        "pValue_all_CC" : "2.9800E-2",
        "nodeSize_all_CC" : 20.29778313018444,
        "selected" : false,
        "nodeFillColor_all_CC" : 1.0936081883135709,
        "name" : "12505",
        "shared_name" : "12505"
      },
      "position" : {
        "x" : 77.75413583621594,
        "y" : -388.99083019545856
      },
      "selected" : false
    }, {
      "data" : {
        "id" : "4132",
        "adjustedPValue_all_CC" : "7.0496E-1",
        "nodeFontSize_all_CC" : 14,
        "nn_all_CC" : "1972",
        "X_all_CC" : "599",
        "SUID" : 4132,
        "nodeType_all_CC" : "ellipse",
        "description_all_CC" : "Golgi apparatus",
        "xx_all_CC" : "33",
        "N_all_CC" : "35400",
        "pValue_all_CC" : "5.5198E-1",
        "nodeSize_all_CC" : 11.489125293076057,
        "selected" : false,
        "nodeFillColor_all_CC" : 0.15183417494692808,
        "name" : "5794",
        "shared_name" : "5794"
      },
      "position" : {
        "x" : -50.75388647213367,
        "y" : -452.8022925978023
      },
      "selected" : false
    }, {
      "data" : {
        "id" : "4131",
        "adjustedPValue_all_CC" : "3.1108E-3",
        "nodeFontSize_all_CC" : 14,
        "nn_all_CC" : "24",
        "X_all_CC" : "599",
        "SUID" : 4131,
        "nodeType_all_CC" : "ellipse",
        "description_all_CC" : "complex of collagen trimers",
        "xx_all_CC" : "4",
        "N_all_CC" : "35400",
        "pValue_all_CC" : "6.5888E-4",
        "nodeSize_all_CC" : 4.0,
        "selected" : false,
        "nodeFillColor_all_CC" : 2.5071332963539206,
        "name" : "98644",
        "shared_name" : "98644"
      },
      "position" : {
        "x" : -13.171729337123907,
        "y" : 346.6104576463383
      },
      "selected" : false
    }, {
      "data" : {
        "id" : "4130",
        "adjustedPValue_all_CC" : "2.5980E-3",
        "nodeFontSize_all_CC" : 14,
        "nn_all_CC" : "109",
        "X_all_CC" : "599",
        "SUID" : 4130,
        "nodeType_all_CC" : "ellipse",
        "description_all_CC" : "cytosolic ribosome",
        "xx_all_CC" : "8",
        "N_all_CC" : "35400",
        "pValue_all_CC" : "5.4576E-4",
        "nodeSize_all_CC" : 5.656854249492381,
        "selected" : false,
        "nodeFillColor_all_CC" : 2.585360275687274,
        "name" : "22626",
        "shared_name" : "22626"
      },
      "position" : {
        "x" : -331.3755638708153,
        "y" : -360.3503883009273
      },
      "selected" : false
    }, {
      "data" : {
        "id" : "4129",
        "adjustedPValue_all_CC" : "8.6362E-1",
        "nodeFontSize_all_CC" : 14,
        "nn_all_CC" : "1124",
        "X_all_CC" : "599",
        "SUID" : 4129,
        "nodeType_all_CC" : "ellipse",
        "description_all_CC" : "Golgi apparatus part",
        "xx_all_CC" : "17",
        "N_all_CC" : "35400",
        "pValue_all_CC" : "7.1518E-1",
        "nodeSize_all_CC" : 8.246211251235321,
        "selected" : false,
        "nodeFillColor_all_CC" : 0.06367753894380562,
        "name" : "44431",
        "shared_name" : "44431"
      },
      "position" : {
        "x" : -172.45330740108875,
        "y" : -422.6206214552242
      },
      "selected" : false
    }, {
      "data" : {
        "id" : "4128",
        "adjustedPValue_all_CC" : "2.1100E-6",
        "nodeFontSize_all_CC" : 14,
        "nn_all_CC" : "88",
        "X_all_CC" : "599",
        "SUID" : 4128,
        "nodeType_all_CC" : "ellipse",
        "description_all_CC" : "Golgi lumen",
        "xx_all_CC" : "11",
        "N_all_CC" : "35400",
        "pValue_all_CC" : "2.9305E-7",
        "nodeSize_all_CC" : 6.6332495807108,
        "selected" : false,
        "nodeFillColor_all_CC" : 5.675725011572318,
        "name" : "5796",
        "shared_name" : "5796"
      },
      "position" : {
        "x" : -273.1494896520653,
        "y" : -522.581772578271
      },
      "selected" : false
    }, {
      "data" : {
        "id" : "4127",
        "adjustedPValue_all_CC" : "9.8600E-27",
        "nodeFontSize_all_CC" : 14,
        "nn_all_CC" : "62",
        "X_all_CC" : "599",
        "SUID" : 4127,
        "nodeType_all_CC" : "ellipse",
        "description_all_CC" : "secretory granule lumen",
        "xx_all_CC" : "25",
        "N_all_CC" : "35400",
        "pValue_all_CC" : "2.5677E-28",
        "nodeSize_all_CC" : 10.0,
        "selected" : false,
        "nodeFillColor_all_CC" : 26.006121935809986,
        "name" : "34774",
        "shared_name" : "34774"
      },
      "position" : {
        "x" : 259.8126227746925,
        "y" : -645.0520789747554
      },
      "selected" : false
    }, {
      "data" : {
        "id" : "4126",
        "adjustedPValue_all_CC" : "1.0000",
        "nodeFontSize_all_CC" : 14,
        "nn_all_CC" : "2022",
        "X_all_CC" : "599",
        "SUID" : 4126,
        "nodeType_all_CC" : "ellipse",
        "description_all_CC" : "integral component of plasma membrane",
        "xx_all_CC" : "22",
        "N_all_CC" : "35400",
        "pValue_all_CC" : "9.9146E-1",
        "nodeSize_all_CC" : 9.38083151964686,
        "selected" : false,
        "nodeFillColor_all_CC" : -0.0,
        "name" : "5887",
        "shared_name" : "5887"
      },
      "position" : {
        "x" : 411.4415290246925,
        "y" : 126.8135521287602
      },
      "selected" : false
    }, {
      "data" : {
        "id" : "4125",
        "adjustedPValue_all_CC" : "6.8987E-3",
        "nodeFontSize_all_CC" : 14,
        "nn_all_CC" : "4",
        "X_all_CC" : "599",
        "SUID" : 4125,
        "nodeType_all_CC" : "ellipse",
        "description_all_CC" : "growth factor complex",
        "xx_all_CC" : "2",
        "N_all_CC" : "35400",
        "pValue_all_CC" : "1.6768E-3",
        "nodeSize_all_CC" : 2.8284271247461903,
        "selected" : false,
        "nodeFillColor_all_CC" : 2.161234996643074,
        "name" : "36454",
        "shared_name" : "36454"
      },
      "position" : {
        "x" : -160.0649635900536,
        "y" : 373.59071277329144
      },
      "selected" : false
    }, {
      "data" : {
        "id" : "4124",
        "adjustedPValue_all_CC" : "3.3121E-3",
        "nodeFontSize_all_CC" : 14,
        "nn_all_CC" : "11",
        "X_all_CC" : "599",
        "SUID" : 4124,
        "nodeType_all_CC" : "ellipse",
        "description_all_CC" : "azurophil granule",
        "xx_all_CC" : "3",
        "N_all_CC" : "35400",
        "pValue_all_CC" : "7.1877E-4",
        "nodeSize_all_CC" : 3.4641016151377544,
        "selected" : false,
        "nodeFillColor_all_CC" : 2.479898551403554,
        "name" : "42582",
        "shared_name" : "42582"
      },
      "position" : {
        "x" : 90.15008615359875,
        "y" : -763.2736365919429
      },
      "selected" : false
    }, {
      "data" : {
        "id" : "4123",
        "adjustedPValue_all_CC" : "3.6600E-18",
        "nodeFontSize_all_CC" : 14,
        "nn_all_CC" : "91",
        "X_all_CC" : "599",
        "SUID" : 4123,
        "nodeType_all_CC" : "ellipse",
        "description_all_CC" : "nucleosome",
        "xx_all_CC" : "22",
        "N_all_CC" : "35400",
        "pValue_all_CC" : "1.7156E-19",
        "nodeSize_all_CC" : 9.38083151964686,
        "selected" : false,
        "nodeFillColor_all_CC" : 17.436518878992402,
        "name" : "786",
        "shared_name" : "786"
      },
      "position" : {
        "x" : -437.59710622921375,
        "y" : 27.995032536475037
      },
      "selected" : false
    }, {
      "data" : {
        "id" : "4122",
        "adjustedPValue_all_CC" : "3.5138E-12",
        "nodeFontSize_all_CC" : 14,
        "nn_all_CC" : "106",
        "X_all_CC" : "599",
        "SUID" : 4122,
        "nodeType_all_CC" : "ellipse",
        "description_all_CC" : "pigment granule",
        "xx_all_CC" : "18",
        "N_all_CC" : "35400",
        "pValue_all_CC" : "2.4401E-13",
        "nodeSize_all_CC" : 8.48528137423857,
        "selected" : false,
        "nodeFillColor_all_CC" : 11.454225113910253,
        "name" : "48770",
        "shared_name" : "48770"
      },
      "position" : {
        "x" : 151.8211219202003,
        "y" : -652.1941077833492
      },
      "selected" : false
    }, {
      "data" : {
        "id" : "4121",
        "adjustedPValue_all_CC" : "3.5138E-12",
        "nodeFontSize_all_CC" : 14,
        "nn_all_CC" : "106",
        "X_all_CC" : "599",
        "SUID" : 4121,
        "nodeType_all_CC" : "ellipse",
        "description_all_CC" : "melanosome",
        "xx_all_CC" : "18",
        "N_all_CC" : "35400",
        "pValue_all_CC" : "2.4401E-13",
        "nodeSize_all_CC" : 8.48528137423857,
        "selected" : false,
        "nodeFillColor_all_CC" : 11.454225113910253,
        "name" : "42470",
        "shared_name" : "42470"
      },
      "position" : {
        "x" : 189.26614450320812,
        "y" : -800.1953284864742
      },
      "selected" : false
    }, {
      "data" : {
        "id" : "4120",
        "adjustedPValue_all_CC" : "3.2487E-2",
        "nodeFontSize_all_CC" : 14,
        "nn_all_CC" : "243",
        "X_all_CC" : "599",
        "SUID" : 4120,
        "nodeType_all_CC" : "ellipse",
        "description_all_CC" : "sarcomere",
        "xx_all_CC" : "10",
        "N_all_CC" : "35400",
        "pValue_all_CC" : "8.8550E-3",
        "nodeSize_all_CC" : 6.324555320336759,
        "selected" : false,
        "nodeFillColor_all_CC" : 1.4882900172502256,
        "name" : "30017",
        "shared_name" : "30017"
      },
      "position" : {
        "x" : -462.5218193639794,
        "y" : -469.95250011733356
      },
      "selected" : false
    }, {
      "data" : {
        "id" : "4119",
        "adjustedPValue_all_CC" : "2.5900E-1",
        "nodeFontSize_all_CC" : 14,
        "nn_all_CC" : "2093",
        "X_all_CC" : "599",
        "SUID" : 4119,
        "nodeType_all_CC" : "ellipse",
        "description_all_CC" : "endoplasmic reticulum",
        "xx_all_CC" : "42",
        "N_all_CC" : "35400",
        "pValue_all_CC" : "1.4434E-1",
        "nodeSize_all_CC" : 12.96148139681572,
        "selected" : false,
        "nodeFillColor_all_CC" : 0.586703384654942,
        "name" : "5783",
        "shared_name" : "5783"
      },
      "position" : {
        "x" : 1.0866401086768747,
        "y" : -487.61924816420856
      },
      "selected" : false
    }, {
      "data" : {
        "id" : "4118",
        "adjustedPValue_all_CC" : "2.7824E-4",
        "nodeFontSize_all_CC" : 14,
        "nn_all_CC" : "176",
        "X_all_CC" : "599",
        "SUID" : 4118,
        "nodeType_all_CC" : "ellipse",
        "description_all_CC" : "proteasome complex",
        "xx_all_CC" : "12",
        "N_all_CC" : "35400",
        "pValue_all_CC" : "5.0238E-5",
        "nodeSize_all_CC" : 6.928203230275509,
        "selected" : false,
        "nodeFillColor_all_CC" : 3.5555794741090234,
        "name" : "502",
        "shared_name" : "502"
      },
      "position" : {
        "x" : -78.01625419750599,
        "y" : 0.9809067125004276
      },
      "selected" : false
    }, {
      "data" : {
        "id" : "4117",
        "adjustedPValue_all_CC" : "3.0076E-2",
        "nodeFontSize_all_CC" : 14,
        "nn_all_CC" : "47",
        "X_all_CC" : "599",
        "SUID" : 4117,
        "nodeType_all_CC" : "ellipse",
        "description_all_CC" : "smooth endoplasmic reticulum",
        "xx_all_CC" : "4",
        "N_all_CC" : "35400",
        "pValue_all_CC" : "8.1455E-3",
        "nodeSize_all_CC" : 4.0,
        "selected" : false,
        "nodeFillColor_all_CC" : 1.5217830127951542,
        "name" : "5790",
        "shared_name" : "5790"
      },
      "position" : {
        "x" : 27.91071390018078,
        "y" : -636.9926917677242
      },
      "selected" : false
    }, {
      "data" : {
        "id" : "4116",
        "adjustedPValue_all_CC" : "6.8987E-3",
        "nodeFontSize_all_CC" : 14,
        "nn_all_CC" : "4",
        "X_all_CC" : "599",
        "SUID" : 4116,
        "nodeType_all_CC" : "ellipse",
        "description_all_CC" : "actin cap",
        "xx_all_CC" : "2",
        "N_all_CC" : "35400",
        "pValue_all_CC" : "1.6768E-3",
        "nodeSize_all_CC" : 2.8284271247461903,
        "selected" : false,
        "nodeFillColor_all_CC" : 2.161234996643074,
        "name" : "30478",
        "shared_name" : "30478"
      },
      "position" : {
        "x" : -57.72804189815906,
        "y" : -65.87664867690387
      },
      "selected" : false
    }, {
      "data" : {
        "id" : "4115",
        "adjustedPValue_all_CC" : "4.8052E-2",
        "nodeFontSize_all_CC" : 14,
        "nn_all_CC" : "84",
        "X_all_CC" : "599",
        "SUID" : 4115,
        "nodeType_all_CC" : "ellipse",
        "description_all_CC" : "filopodium",
        "xx_all_CC" : "5",
        "N_all_CC" : "35400",
        "pValue_all_CC" : "1.4099E-2",
        "nodeSize_all_CC" : 4.47213595499958,
        "selected" : false,
        "nodeFillColor_all_CC" : 1.318289332393561,
        "name" : "30175",
        "shared_name" : "30175"
      },
      "position" : {
        "x" : 525.0013739953956,
        "y" : -409.6058509474117
      },
      "selected" : false
    }, {
      "data" : {
        "id" : "4114",
        "adjustedPValue_all_CC" : "1.2731E-4",
        "nodeFontSize_all_CC" : 14,
        "nn_all_CC" : "472",
        "X_all_CC" : "599",
        "SUID" : 4114,
        "nodeType_all_CC" : "ellipse",
        "description_all_CC" : "cell-cell junction",
        "xx_all_CC" : "22",
        "N_all_CC" : "35400",
        "pValue_all_CC" : "2.2545E-5",
        "nodeSize_all_CC" : 9.38083151964686,
        "selected" : false,
        "nodeFillColor_all_CC" : 3.8951366287597926,
        "name" : "5911",
        "shared_name" : "5911"
      },
      "position" : {
        "x" : 756.1008613000831,
        "y" : 333.82206653305707
      },
      "selected" : false
    }, {
      "data" : {
        "id" : "4113",
        "adjustedPValue_all_CC" : "2.5352E-3",
        "nodeFontSize_all_CC" : 14,
        "nn_all_CC" : "60",
        "X_all_CC" : "599",
        "SUID" : 4113,
        "nodeType_all_CC" : "ellipse",
        "description_all_CC" : "cell-cell adherens junction",
        "xx_all_CC" : "6",
        "N_all_CC" : "35400",
        "pValue_all_CC" : "5.2817E-4",
        "nodeSize_all_CC" : 4.898979485566356,
        "selected" : false,
        "nodeFillColor_all_CC" : 2.595983411753415,
        "name" : "5913",
        "shared_name" : "5913"
      },
      "position" : {
        "x" : 890.3687446008644,
        "y" : 401.8721763963383
      },
      "selected" : false
    }, {
      "data" : {
        "id" : "4112",
        "adjustedPValue_all_CC" : "4.4524E-25",
        "nodeFontSize_all_CC" : 14,
        "nn_all_CC" : "48",
        "X_all_CC" : "599",
        "SUID" : 4112,
        "nodeType_all_CC" : "ellipse",
        "description_all_CC" : "platelet alpha granule lumen",
        "xx_all_CC" : "22",
        "N_all_CC" : "35400",
        "pValue_all_CC" : "1.3141E-26",
        "nodeSize_all_CC" : 9.38083151964686,
        "selected" : false,
        "nodeFillColor_all_CC" : 24.35140971806134,
        "name" : "31093",
        "shared_name" : "31093"
      },
      "position" : {
        "x" : 340.65985177859875,
        "y" : -755.0399329786617
      },
      "selected" : false
    }, {
      "data" : {
        "id" : "4111",
        "adjustedPValue_all_CC" : "4.0084E-4",
        "nodeFontSize_all_CC" : 14,
        "nn_all_CC" : "61",
        "X_all_CC" : "599",
        "SUID" : 4111,
        "nodeType_all_CC" : "ellipse",
        "description_all_CC" : "cell-cell contact zone",
        "xx_all_CC" : "7",
        "N_all_CC" : "35400",
        "pValue_all_CC" : "7.5854E-5",
        "nodeSize_all_CC" : 5.291502622129181,
        "selected" : false,
        "nodeFillColor_all_CC" : 3.3970277849762307,
        "name" : "44291",
        "shared_name" : "44291"
      },
      "position" : {
        "x" : 915.8556220422706,
        "y" : 341.0078880662602
      },
      "selected" : false
    }, {
      "data" : {
        "id" : "4110",
        "adjustedPValue_all_CC" : "4.6292E-1",
        "nodeFontSize_all_CC" : 14,
        "nn_all_CC" : "2165",
        "X_all_CC" : "599",
        "SUID" : 4110,
        "nodeType_all_CC" : "ellipse",
        "description_all_CC" : "whole membrane",
        "xx_all_CC" : "40",
        "N_all_CC" : "35400",
        "pValue_all_CC" : "3.0460E-1",
        "nodeSize_all_CC" : 12.649110640673518,
        "selected" : false,
        "nodeFillColor_all_CC" : 0.33449347418752784,
        "name" : "98805",
        "shared_name" : "98805"
      },
      "position" : {
        "x" : 369.6029364953956,
        "y" : 292.17741321274457
      },
      "selected" : false
    }, {
      "data" : {
        "id" : "4109",
        "adjustedPValue_all_CC" : "2.1787E-2",
        "nodeFontSize_all_CC" : 14,
        "nn_all_CC" : "7",
        "X_all_CC" : "599",
        "SUID" : 4109,
        "nodeType_all_CC" : "ellipse",
        "description_all_CC" : "extrinsic component of external side of plasma membrane",
        "xx_all_CC" : "2",
        "N_all_CC" : "35400",
        "pValue_all_CC" : "5.6737E-3",
        "nodeSize_all_CC" : 2.8284271247461903,
        "selected" : false,
        "nodeFillColor_all_CC" : 1.6617998130688914,
        "name" : "31232",
        "shared_name" : "31232"
      },
      "position" : {
        "x" : 622.9264228235206,
        "y" : -30.78738094619098
      },
      "selected" : false
    }, {
      "data" : {
        "id" : "4108",
        "adjustedPValue_all_CC" : "3.7568E-3",
        "nodeFontSize_all_CC" : 14,
        "nn_all_CC" : "3",
        "X_all_CC" : "599",
        "SUID" : 4108,
        "nodeType_all_CC" : "ellipse",
        "description_all_CC" : "keratohyalin granule",
        "xx_all_CC" : "2",
        "N_all_CC" : "35400",
        "pValue_all_CC" : "8.4790E-4",
        "nodeSize_all_CC" : 2.8284271247461903,
        "selected" : false,
        "nodeFillColor_all_CC" : 2.4251765440045823,
        "name" : "36457",
        "shared_name" : "36457"
      },
      "position" : {
        "x" : 30.739777315708125,
        "y" : -414.7413795118648
      },
      "selected" : false
    }, {
      "data" : {
        "id" : "4107",
        "adjustedPValue_all_CC" : "5.5946E-1",
        "nodeFontSize_all_CC" : 14,
        "nn_all_CC" : "585",
        "X_all_CC" : "599",
        "SUID" : 4107,
        "nodeType_all_CC" : "ellipse",
        "description_all_CC" : "nuclear envelope",
        "xx_all_CC" : "11",
        "N_all_CC" : "35400",
        "pValue_all_CC" : "4.0405E-1",
        "nodeSize_all_CC" : 6.6332495807108,
        "selected" : false,
        "nodeFillColor_all_CC" : 0.2522322413983436,
        "name" : "5635",
        "shared_name" : "5635"
      },
      "position" : {
        "x" : -131.18596197262195,
        "y" : -308.0933997755367
      },
      "selected" : false
    }, {
      "data" : {
        "id" : "4106",
        "adjustedPValue_all_CC" : "4.6053E-2",
        "nodeFontSize_all_CC" : 14,
        "nn_all_CC" : "148",
        "X_all_CC" : "599",
        "SUID" : 4106,
        "nodeType_all_CC" : "ellipse",
        "description_all_CC" : "I band",
        "xx_all_CC" : "7",
        "N_all_CC" : "35400",
        "pValue_all_CC" : "1.3286E-2",
        "nodeSize_all_CC" : 5.291502622129181,
        "selected" : false,
        "nodeFillColor_all_CC" : 1.3367395736070227,
        "name" : "31674",
        "shared_name" : "31674"
      },
      "position" : {
        "x" : -412.4665825475731,
        "y" : -543.3651893263179
      },
      "selected" : false
    }, {
      "data" : {
        "id" : "4105",
        "adjustedPValue_all_CC" : "3.3121E-3",
        "nodeFontSize_all_CC" : 14,
        "nn_all_CC" : "268",
        "X_all_CC" : "599",
        "SUID" : 4105,
        "nodeType_all_CC" : "ellipse",
        "description_all_CC" : "myofibril",
        "xx_all_CC" : "13",
        "N_all_CC" : "35400",
        "pValue_all_CC" : "7.1712E-4",
        "nodeSize_all_CC" : 7.211102550927978,
        "selected" : false,
        "nodeFillColor_all_CC" : 2.479898551403554,
        "name" : "30016",
        "shared_name" : "30016"
      },
      "position" : {
        "x" : -363.46246267452625,
        "y" : -468.5384681349117
      },
      "selected" : false
    }, {
      "data" : {
        "id" : "4104",
        "adjustedPValue_all_CC" : "1.9751E-2",
        "nodeFontSize_all_CC" : 14,
        "nn_all_CC" : "21",
        "X_all_CC" : "599",
        "SUID" : 4104,
        "nodeType_all_CC" : "ellipse",
        "description_all_CC" : "costamere",
        "xx_all_CC" : "3",
        "N_all_CC" : "35400",
        "pValue_all_CC" : "5.1092E-3",
        "nodeSize_all_CC" : 3.4641016151377544,
        "selected" : false,
        "nodeFillColor_all_CC" : 1.7044129620226085,
        "name" : "43034",
        "shared_name" : "43034"
      },
      "position" : {
        "x" : -350.8645928014794,
        "y" : -569.0929114942867
      },
      "selected" : false
    }, {
      "data" : {
        "id" : "4103",
        "adjustedPValue_all_CC" : "1.5799E-18",
        "nodeFontSize_all_CC" : 14,
        "nn_all_CC" : "49",
        "X_all_CC" : "599",
        "SUID" : 4103,
        "nodeType_all_CC" : "ellipse",
        "description_all_CC" : "protein-lipid complex",
        "xx_all_CC" : "18",
        "N_all_CC" : "35400",
        "pValue_all_CC" : "7.1316E-20",
        "nodeSize_all_CC" : 8.48528137423857,
        "selected" : false,
        "nodeFillColor_all_CC" : 17.80136278316172,
        "name" : "32994",
        "shared_name" : "32994"
      },
      "position" : {
        "x" : -414.5408928503075,
        "y" : 208.329863774268
      },
      "selected" : false
    }, {
      "data" : {
        "id" : "4102",
        "adjustedPValue_all_CC" : "1.5532E-17",
        "nodeFontSize_all_CC" : 14,
        "nn_all_CC" : "348",
        "X_all_CC" : "599",
        "SUID" : 4102,
        "nodeType_all_CC" : "ellipse",
        "description_all_CC" : "secretory granule",
        "xx_all_CC" : "37",
        "N_all_CC" : "35400",
        "pValue_all_CC" : "7.8200E-19",
        "nodeSize_all_CC" : 12.165525060596439,
        "selected" : false,
        "nodeFillColor_all_CC" : 16.808771120423412,
        "name" : "30141",
        "shared_name" : "30141"
      },
      "position" : {
        "x" : 143.12442087039562,
        "y" : -593.8626868849117
      },
      "selected" : false
    }, {
      "data" : {
        "id" : "4101",
        "adjustedPValue_all_CC" : "5.6212E-5",
        "nodeFontSize_all_CC" : 14,
        "nn_all_CC" : "621",
        "X_all_CC" : "599",
        "SUID" : 4101,
        "nodeType_all_CC" : "ellipse",
        "description_all_CC" : "perinuclear region of cytoplasm",
        "xx_all_CC" : "27",
        "N_all_CC" : "35400",
        "pValue_all_CC" : "9.6614E-6",
        "nodeSize_all_CC" : 10.392304845413264,
        "selected" : false,
        "nodeFillColor_all_CC" : 4.250172918267777,
        "name" : "48471",
        "shared_name" : "48471"
      },
      "position" : {
        "x" : -97.843673955349,
        "y" : -269.6095130567867
      },
      "selected" : false
    }, {
      "data" : {
        "id" : "4100",
        "adjustedPValue_all_CC" : "8.6851E-24",
        "nodeFontSize_all_CC" : 14,
        "nn_all_CC" : "425",
        "X_all_CC" : "599",
        "SUID" : 4100,
        "nodeType_all_CC" : "ellipse",
        "description_all_CC" : "cell-substrate adherens junction",
        "xx_all_CC" : "48",
        "N_all_CC" : "35400",
        "pValue_all_CC" : "3.0157E-25",
        "nodeSize_all_CC" : 13.856406460551018,
        "selected" : false,
        "nodeFillColor_all_CC" : 23.061223521302004,
        "name" : "5924",
        "shared_name" : "5924"
      },
      "position" : {
        "x" : 739.7380072961769,
        "y" : 537.6054527635258
      },
      "selected" : false
    }, {
      "data" : {
        "id" : "4099",
        "adjustedPValue_all_CC" : "4.8663E-24",
        "nodeFontSize_all_CC" : 14,
        "nn_all_CC" : "419",
        "X_all_CC" : "599",
        "SUID" : 4099,
        "nodeType_all_CC" : "ellipse",
        "description_all_CC" : "focal adhesion",
        "xx_all_CC" : "48",
        "N_all_CC" : "35400",
        "pValue_all_CC" : "1.6052E-25",
        "nodeSize_all_CC" : 13.856406460551018,
        "selected" : false,
        "nodeFillColor_all_CC" : 23.31280108678406,
        "name" : "5925",
        "shared_name" : "5925"
      },
      "position" : {
        "x" : 829.9455268274269,
        "y" : 629.7089683885258
      },
      "selected" : false
    }, {
      "data" : {
        "id" : "4098",
        "adjustedPValue_all_CC" : "5.0239E-2",
        "nodeFontSize_all_CC" : 14,
        "nn_all_CC" : "12",
        "X_all_CC" : "599",
        "SUID" : 4098,
        "nodeType_all_CC" : "ellipse",
        "description_all_CC" : "nuclear lamina",
        "xx_all_CC" : "2",
        "N_all_CC" : "35400",
        "pValue_all_CC" : "1.6861E-2",
        "nodeSize_all_CC" : 2.8284271247461903,
        "selected" : false,
        "nodeFillColor_all_CC" : 1.2989556861449207,
        "name" : "5652",
        "shared_name" : "5652"
      },
      "position" : {
        "x" : -442.67724538937,
        "y" : -130.19078136733356
      },
      "selected" : false
    }, {
      "data" : {
        "id" : "4097",
        "adjustedPValue_all_CC" : "0.0000E-100",
        "nodeFontSize_all_CC" : 14,
        "nn_all_CC" : "3832",
        "X_all_CC" : "599",
        "SUID" : 4097,
        "nodeType_all_CC" : "ellipse",
        "description_all_CC" : "membrane-bounded vesicle",
        "xx_all_CC" : "375",
        "N_all_CC" : "35400",
        "pValue_all_CC" : "8.4444E-210",
        "nodeSize_all_CC" : 38.72983346207417,
        "selected" : false,
        "nodeFillColor_all_CC" : "Infinity",
        "name" : "31988",
        "shared_name" : "31988"
      },
      "position" : {
        "x" : 153.30172799930187,
        "y" : -273.2543189649898
      },
      "selected" : false
    }, {
      "data" : {
        "id" : "4096",
        "adjustedPValue_all_CC" : "2.8306E-4",
        "nodeFontSize_all_CC" : 14,
        "nn_all_CC" : "328",
        "X_all_CC" : "599",
        "SUID" : 4096,
        "nodeType_all_CC" : "ellipse",
        "description_all_CC" : "cell leading edge",
        "xx_all_CC" : "17",
        "N_all_CC" : "35400",
        "pValue_all_CC" : "5.2091E-5",
        "nodeSize_all_CC" : 8.246211251235321,
        "selected" : false,
        "nodeFillColor_all_CC" : 3.548122274093779,
        "name" : "31252",
        "shared_name" : "31252"
      },
      "position" : {
        "x" : 450.7001044641456,
        "y" : -214.68713451674762
      },
      "selected" : false
    }, {
      "data" : {
        "id" : "4095",
        "adjustedPValue_all_CC" : "7.4351E-3",
        "nodeFontSize_all_CC" : 14,
        "nn_all_CC" : "15",
        "X_all_CC" : "599",
        "SUID" : 4095,
        "nodeType_all_CC" : "ellipse",
        "description_all_CC" : "other organism cell",
        "xx_all_CC" : "3",
        "N_all_CC" : "35400",
        "pValue_all_CC" : "1.8846E-3",
        "nodeSize_all_CC" : 3.4641016151377544,
        "selected" : false,
        "nodeFillColor_all_CC" : 2.128713555176033,
        "name" : "44216",
        "shared_name" : "44216"
      },
      "position" : {
        "x" : 278.81231759891125,
        "y" : 455.7208092088383
      },
      "selected" : false
    }, {
      "data" : {
        "id" : "4094",
        "adjustedPValue_all_CC" : "1.1080E-4",
        "nodeFontSize_all_CC" : 14,
        "nn_all_CC" : "68",
        "X_all_CC" : "599",
        "SUID" : 4094,
        "nodeType_all_CC" : "ellipse",
        "description_all_CC" : "actin filament",
        "xx_all_CC" : "8",
        "N_all_CC" : "35400",
        "pValue_all_CC" : "1.9428E-5",
        "nodeSize_all_CC" : 5.656854249492381,
        "selected" : false,
        "nodeFillColor_all_CC" : 3.955473019650659,
        "name" : "5884",
        "shared_name" : "5884"
      },
      "position" : {
        "x" : -241.61883474483875,
        "y" : 149.3810570115727
      },
      "selected" : false
    }, {
      "data" : {
        "id" : "4093",
        "adjustedPValue_all_CC" : "1.1809E-5",
        "nodeFontSize_all_CC" : 14,
        "nn_all_CC" : "6197",
        "X_all_CC" : "599",
        "SUID" : 4093,
        "nodeType_all_CC" : "ellipse",
        "description_all_CC" : "membrane-enclosed lumen",
        "xx_all_CC" : "150",
        "N_all_CC" : "35400",
        "pValue_all_CC" : "1.8451E-6",
        "nodeSize_all_CC" : 24.49489742783178,
        "selected" : false,
        "nodeFillColor_all_CC" : 4.927797057470972,
        "name" : "31974",
        "shared_name" : "31974"
      },
      "position" : {
        "x" : 25.49804757938,
        "y" : -92.82192684462848
      },
      "selected" : false
    }, {
      "data" : {
        "id" : "4092",
        "adjustedPValue_all_CC" : "5.4143E-1",
        "nodeFontSize_all_CC" : 14,
        "nn_all_CC" : "1434",
        "X_all_CC" : "599",
        "SUID" : 4092,
        "nodeType_all_CC" : "ellipse",
        "description_all_CC" : "endoplasmic reticulum part",
        "xx_all_CC" : "26",
        "N_all_CC" : "35400",
        "pValue_all_CC" : "3.8705E-1",
        "nodeSize_all_CC" : 10.198039027185569,
        "selected" : false,
        "nodeFillColor_all_CC" : 0.26645666022101705,
        "name" : "44432",
        "shared_name" : "44432"
      },
      "position" : {
        "x" : -120.8601296056786,
        "y" : -452.7373206739742
      },
      "selected" : false
    }, {
      "data" : {
        "id" : "4091",
        "adjustedPValue_all_CC" : "2.9406E-11",
        "nodeFontSize_all_CC" : 14,
        "nn_all_CC" : "7054",
        "X_all_CC" : "599",
        "SUID" : 4091,
        "nodeType_all_CC" : "ellipse",
        "description_all_CC" : "cell periphery",
        "xx_all_CC" : "191",
        "N_all_CC" : "35400",
        "pValue_all_CC" : "2.1442E-12",
        "nodeSize_all_CC" : 27.640549922170507,
        "selected" : false,
        "nodeFillColor_all_CC" : 10.53156252550547,
        "name" : "71944",
        "shared_name" : "71944"
      },
      "position" : {
        "x" : 268.8815619836769,
        "y" : -204.54588390639606
      },
      "selected" : false
    }, {
      "data" : {
        "id" : "4090",
        "adjustedPValue_all_CC" : "0.0000E-100",
        "nodeFontSize_all_CC" : 14,
        "nn_all_CC" : "5299",
        "X_all_CC" : "599",
        "SUID" : 4090,
        "nodeType_all_CC" : "ellipse",
        "description_all_CC" : "extracellular region",
        "xx_all_CC" : "463",
        "N_all_CC" : "35400",
        "pValue_all_CC" : "3.5052E-261",
        "nodeSize_all_CC" : 43.034869582700026,
        "selected" : false,
        "nodeFillColor_all_CC" : "Infinity",
        "name" : "5576",
        "shared_name" : "5576"
      },
      "position" : {
        "x" : 38.43348001346203,
        "y" : 227.54814075180707
      },
      "selected" : false
    }, {
      "data" : {
        "id" : "4089",
        "adjustedPValue_all_CC" : "5.3365E-6",
        "nodeFontSize_all_CC" : 14,
        "nn_all_CC" : "45",
        "X_all_CC" : "599",
        "SUID" : 4089,
        "nodeType_all_CC" : "ellipse",
        "description_all_CC" : "Arp2/3 protein complex",
        "xx_all_CC" : "8",
        "N_all_CC" : "35400",
        "pValue_all_CC" : "7.9677E-7",
        "nodeSize_all_CC" : 5.656854249492381,
        "selected" : false,
        "nodeFillColor_all_CC" : 5.272743770968847,
        "name" : "5885",
        "shared_name" : "5885"
      },
      "position" : {
        "x" : -220.7045128454247,
        "y" : 195.75021289536176
      },
      "selected" : false
    }, {
      "data" : {
        "id" : "4088",
        "adjustedPValue_all_CC" : "8.8079E-1",
        "nodeFontSize_all_CC" : 14,
        "nn_all_CC" : "1455",
        "X_all_CC" : "599",
        "SUID" : 4088,
        "nodeType_all_CC" : "ellipse",
        "description_all_CC" : "organelle envelope",
        "xx_all_CC" : "22",
        "N_all_CC" : "35400",
        "pValue_all_CC" : "7.3552E-1",
        "nodeSize_all_CC" : 9.38083151964686,
        "selected" : false,
        "nodeFillColor_all_CC" : 0.05512814726132139,
        "name" : "31967",
        "shared_name" : "31967"
      },
      "position" : {
        "x" : -6.016555081752813,
        "y" : -246.93048168471637
      },
      "selected" : false
    }, {
      "data" : {
        "id" : "4087",
        "adjustedPValue_all_CC" : "1.1467E-15",
        "nodeFontSize_all_CC" : 14,
        "nn_all_CC" : "567",
        "X_all_CC" : "599",
        "SUID" : 4087,
        "nodeType_all_CC" : "ellipse",
        "description_all_CC" : "extracellular matrix",
        "xx_all_CC" : "44",
        "N_all_CC" : "35400",
        "pValue_all_CC" : "6.5694E-17",
        "nodeSize_all_CC" : 13.2664991614216,
        "selected" : false,
        "nodeFillColor_all_CC" : 14.940563322315052,
        "name" : "31012",
        "shared_name" : "31012"
      },
      "position" : {
        "x" : 45.54229806766125,
        "y" : 300.25392078110394
      },
      "selected" : false
    }, {
      "data" : {
        "id" : "4086",
        "adjustedPValue_all_CC" : "6.8987E-3",
        "nodeFontSize_all_CC" : 14,
        "nn_all_CC" : "4",
        "X_all_CC" : "599",
        "SUID" : 4086,
        "nodeType_all_CC" : "ellipse",
        "description_all_CC" : "insulin-like growth factor binding protein complex",
        "xx_all_CC" : "2",
        "N_all_CC" : "35400",
        "pValue_all_CC" : "1.6768E-3",
        "nodeSize_all_CC" : 2.8284271247461903,
        "selected" : false,
        "nodeFillColor_all_CC" : 2.161234996643074,
        "name" : "16942",
        "shared_name" : "16942"
      },
      "position" : {
        "x" : -139.80286337032703,
        "y" : 511.6951744432133
      },
      "selected" : false
    }, {
      "data" : {
        "id" : "4085",
        "adjustedPValue_all_CC" : "3.7861E-4",
        "nodeFontSize_all_CC" : 14,
        "nn_all_CC" : "14",
        "X_all_CC" : "599",
        "SUID" : 4085,
        "nodeType_all_CC" : "ellipse",
        "description_all_CC" : "fascia adherens",
        "xx_all_CC" : "4",
        "N_all_CC" : "35400",
        "pValue_all_CC" : "7.0989E-5",
        "nodeSize_all_CC" : 4.0,
        "selected" : false,
        "nodeFillColor_all_CC" : 3.42181127289207,
        "name" : "5916",
        "shared_name" : "5916"
      },
      "position" : {
        "x" : 1009.0114447961769,
        "y" : 460.55628894516644
      },
      "selected" : false
    }, {
      "data" : {
        "id" : "4084",
        "adjustedPValue_all_CC" : "6.8987E-3",
        "nodeFontSize_all_CC" : 14,
        "nn_all_CC" : "4",
        "X_all_CC" : "599",
        "SUID" : 4084,
        "nodeType_all_CC" : "ellipse",
        "description_all_CC" : "insulin-like growth factor ternary complex",
        "xx_all_CC" : "2",
        "N_all_CC" : "35400",
        "pValue_all_CC" : "1.6768E-3",
        "nodeSize_all_CC" : 2.8284271247461903,
        "selected" : false,
        "nodeFillColor_all_CC" : 2.161234996643074,
        "name" : "42567",
        "shared_name" : "42567"
      },
      "position" : {
        "x" : -76.32284284725574,
        "y" : 646.2587730760258
      },
      "selected" : false
    }, {
      "data" : {
        "id" : "4083",
        "adjustedPValue_all_CC" : "0.0000E-100",
        "nodeFontSize_all_CC" : 14,
        "nn_all_CC" : "2785",
        "X_all_CC" : "599",
        "SUID" : 4083,
        "nodeType_all_CC" : "ellipse",
        "description_all_CC" : "extracellular vesicle",
        "xx_all_CC" : "367",
        "N_all_CC" : "35400",
        "pValue_all_CC" : "3.9420E-251",
        "nodeSize_all_CC" : 38.31448812133603,
        "selected" : false,
        "nodeFillColor_all_CC" : "Infinity",
        "name" : "1903561",
        "shared_name" : "1903561"
      },
      "position" : {
        "x" : 106.74845956668469,
        "y" : 38.98192523667035
      },
      "selected" : false
    }, {
      "data" : {
        "id" : "4082",
        "adjustedPValue_all_CC" : "1.0725E-6",
        "nodeFontSize_all_CC" : 14,
        "nn_all_CC" : "25",
        "X_all_CC" : "599",
        "SUID" : 4082,
        "nodeType_all_CC" : "ellipse",
        "description_all_CC" : "cornified envelope",
        "xx_all_CC" : "7",
        "N_all_CC" : "35400",
        "pValue_all_CC" : "1.4150E-7",
        "nodeSize_all_CC" : 5.291502622129181,
        "selected" : false,
        "nodeFillColor_all_CC" : 5.969621053864541,
        "name" : "1533",
        "shared_name" : "1533"
      },
      "position" : {
        "x" : 531.4425361047706,
        "y" : -103.3448073988277
      },
      "selected" : false
    }, {
      "data" : {
        "id" : "4081",
        "adjustedPValue_all_CC" : "1.0000",
        "nodeFontSize_all_CC" : 14,
        "nn_all_CC" : "26099",
        "X_all_CC" : "599",
        "SUID" : 4081,
        "nodeType_all_CC" : "ellipse",
        "description_all_CC" : "intracellular",
        "xx_all_CC" : "406",
        "N_all_CC" : "35400",
        "pValue_all_CC" : "9.9954E-1",
        "nodeSize_all_CC" : 40.29888335921977,
        "selected" : false,
        "nodeFillColor_all_CC" : -0.0,
        "name" : "5622",
        "shared_name" : "5622"
      },
      "position" : {
        "x" : 144.0815894494972,
        "y" : -156.79588390639606
      },
      "selected" : false
    }, {
      "data" : {
        "id" : "4080",
        "adjustedPValue_all_CC" : "8.2271E-1",
        "nodeFontSize_all_CC" : 14,
        "nn_all_CC" : "1461",
        "X_all_CC" : "599",
        "SUID" : 4080,
        "nodeType_all_CC" : "ellipse",
        "description_all_CC" : "envelope",
        "xx_all_CC" : "23",
        "N_all_CC" : "35400",
        "pValue_all_CC" : "6.6845E-1",
        "nodeSize_all_CC" : 9.591663046625438,
        "selected" : false,
        "nodeFillColor_all_CC" : 0.08475478404006073,
        "name" : "31975",
        "shared_name" : "31975"
      },
      "position" : {
        "x" : 168.36410592898937,
        "y" : -218.82408214858356
      },
      "selected" : false
    }, {
      "data" : {
        "id" : "4079",
        "adjustedPValue_all_CC" : "4.3346E-13",
        "nodeFontSize_all_CC" : 14,
        "nn_all_CC" : "173",
        "X_all_CC" : "599",
        "SUID" : 4079,
        "nodeType_all_CC" : "ellipse",
        "description_all_CC" : "protein-DNA complex",
        "xx_all_CC" : "23",
        "N_all_CC" : "35400",
        "pValue_all_CC" : "2.7844E-14",
        "nodeSize_all_CC" : 9.591663046625438,
        "selected" : false,
        "nodeFillColor_all_CC" : 12.363047080131558,
        "name" : "32993",
        "shared_name" : "32993"
      },
      "position" : {
        "x" : -403.190673123745,
        "y" : 125.65257190415082
      },
      "selected" : false
    }, {
      "data" : {
        "id" : "4078",
        "adjustedPValue_all_CC" : "3.0960E-13",
        "nodeFontSize_all_CC" : 14,
        "nn_all_CC" : "1392",
        "X_all_CC" : "599",
        "SUID" : 4078,
        "nodeType_all_CC" : "ellipse",
        "description_all_CC" : "cell junction",
        "xx_all_CC" : "67",
        "N_all_CC" : "35400",
        "pValue_all_CC" : "1.9350E-14",
        "nodeSize_all_CC" : 16.3707055437449,
        "selected" : false,
        "nodeFillColor_all_CC" : 12.509197390384873,
        "name" : "30054",
        "shared_name" : "30054"
      },
      "position" : {
        "x" : 499.6013495813331,
        "y" : 305.1640465135258
      },
      "selected" : false
    }, {
      "data" : {
        "id" : "4077",
        "adjustedPValue_all_CC" : "1.0808E-17",
        "nodeFontSize_all_CC" : 14,
        "nn_all_CC" : "31",
        "X_all_CC" : "599",
        "SUID" : 4077,
        "nodeType_all_CC" : "ellipse",
        "description_all_CC" : "high-density lipoprotein particle",
        "xx_all_CC" : "15",
        "N_all_CC" : "35400",
        "pValue_all_CC" : "5.2537E-19",
        "nodeSize_all_CC" : 7.745966692414834,
        "selected" : false,
        "nodeFillColor_all_CC" : 16.966267831739078,
        "name" : "34364",
        "shared_name" : "34364"
      },
      "position" : {
        "x" : -582.4839165319481,
        "y" : 515.7446739549321
      },
      "selected" : false
    }, {
      "data" : {
        "id" : "4076",
        "adjustedPValue_all_CC" : "2.8925E-5",
        "nodeFontSize_all_CC" : 14,
        "nn_all_CC" : "3",
        "X_all_CC" : "599",
        "SUID" : 4076,
        "nodeType_all_CC" : "ellipse",
        "description_all_CC" : "discoidal high-density lipoprotein particle",
        "xx_all_CC" : "3",
        "N_all_CC" : "35400",
        "pValue_all_CC" : "4.8209E-6",
        "nodeSize_all_CC" : 3.4641016151377544,
        "selected" : false,
        "nodeFillColor_all_CC" : 4.538719392686822,
        "name" : "34365",
        "shared_name" : "34365"
      },
      "position" : {
        "x" : -713.7499687780419,
        "y" : 487.13920520493207
      },
      "selected" : false
    }, {
      "data" : {
        "id" : "4075",
        "adjustedPValue_all_CC" : "9.8546E-4",
        "nodeFontSize_all_CC" : 14,
        "nn_all_CC" : "50",
        "X_all_CC" : "599",
        "SUID" : 4075,
        "nodeType_all_CC" : "ellipse",
        "description_all_CC" : "stress fiber",
        "xx_all_CC" : "6",
        "N_all_CC" : "35400",
        "pValue_all_CC" : "1.9333E-4",
        "nodeSize_all_CC" : 4.898979485566356,
        "selected" : false,
        "nodeFillColor_all_CC" : 3.0063626744551684,
        "name" : "1725",
        "shared_name" : "1725"
      },
      "position" : {
        "x" : 53.38514779910656,
        "y" : 185.0598900193852
      },
      "selected" : false
    }, {
      "data" : {
        "id" : "4074",
        "adjustedPValue_all_CC" : "0.0000E-100",
        "nodeFontSize_all_CC" : 14,
        "nn_all_CC" : "2786",
        "X_all_CC" : "599",
        "SUID" : 4074,
        "nodeType_all_CC" : "ellipse",
        "description_all_CC" : "extracellular organelle",
        "xx_all_CC" : "367",
        "N_all_CC" : "35400",
        "pValue_all_CC" : "4.5078E-251",
        "nodeSize_all_CC" : 38.31448812133603,
        "selected" : false,
        "nodeFillColor_all_CC" : "Infinity",
        "name" : "43230",
        "shared_name" : "43230"
      },
      "position" : {
        "x" : 17.045685518833125,
        "y" : 129.1012718553227
      },
      "selected" : false
    }, {
      "data" : {
        "id" : "4073",
        "adjustedPValue_all_CC" : "0.0000E-100",
        "nodeFontSize_all_CC" : 14,
        "nn_all_CC" : "3956",
        "X_all_CC" : "599",
        "SUID" : 4073,
        "nodeType_all_CC" : "ellipse",
        "description_all_CC" : "vesicle",
        "xx_all_CC" : "375",
        "N_all_CC" : "35400",
        "pValue_all_CC" : "9.9182E-205",
        "nodeSize_all_CC" : 38.72983346207417,
        "selected" : false,
        "nodeFillColor_all_CC" : "Infinity",
        "name" : "31982",
        "shared_name" : "31982"
      },
      "position" : {
        "x" : 92.18914865359875,
        "y" : -133.9072730665523
      },
      "selected" : false
    }, {
      "data" : {
        "id" : "4072",
        "adjustedPValue_all_CC" : "2.8925E-5",
        "nodeFontSize_all_CC" : 14,
        "nn_all_CC" : "3",
        "X_all_CC" : "599",
        "SUID" : 4072,
        "nodeType_all_CC" : "ellipse",
        "description_all_CC" : "dimeric IgA immunoglobulin complex",
        "xx_all_CC" : "3",
        "N_all_CC" : "35400",
        "pValue_all_CC" : "4.8209E-6",
        "nodeSize_all_CC" : 3.4641016151377544,
        "selected" : false,
        "nodeFillColor_all_CC" : 4.538719392686822,
        "name" : "71750",
        "shared_name" : "71750"
      },
      "position" : {
        "x" : -145.34060598507313,
        "y" : 1087.2267906541508
      },
      "selected" : false
    }, {
      "data" : {
        "id" : "4071",
        "adjustedPValue_all_CC" : "1.0441E-23",
        "nodeFontSize_all_CC" : 14,
        "nn_all_CC" : "62",
        "X_all_CC" : "599",
        "SUID" : 4071,
        "nodeType_all_CC" : "ellipse",
        "description_all_CC" : "platelet alpha granule",
        "xx_all_CC" : "23",
        "N_all_CC" : "35400",
        "pValue_all_CC" : "3.8065E-25",
        "nodeSize_all_CC" : 9.591663046625438,
        "selected" : false,
        "nodeFillColor_all_CC" : 22.98126828238328,
        "name" : "31091",
        "shared_name" : "31091"
      },
      "position" : {
        "x" : 236.1834723840675,
        "y" : -719.6358802442867
      },
      "selected" : false
    }, {
      "data" : {
        "id" : "4070",
        "adjustedPValue_all_CC" : "6.3183E-7",
        "nodeFontSize_all_CC" : 14,
        "nn_all_CC" : "4",
        "X_all_CC" : "599",
        "SUID" : 4070,
        "nodeType_all_CC" : "ellipse",
        "description_all_CC" : "IgA immunoglobulin complex",
        "xx_all_CC" : "4",
        "N_all_CC" : "35400",
        "pValue_all_CC" : "8.1173E-8",
        "nodeSize_all_CC" : 4.0,
        "selected" : false,
        "nodeFillColor_all_CC" : 6.199400075493292,
        "name" : "71745",
        "shared_name" : "71745"
      },
      "position" : {
        "x" : -191.09214712276844,
        "y" : 647.5240929002446
      },
      "selected" : false
    }, {
      "data" : {
        "id" : "4069",
        "adjustedPValue_all_CC" : "6.1818E-8",
        "nodeFontSize_all_CC" : 14,
        "nn_all_CC" : "17",
        "X_all_CC" : "599",
        "SUID" : 4069,
        "nodeType_all_CC" : "ellipse",
        "description_all_CC" : "chylomicron",
        "xx_all_CC" : "7",
        "N_all_CC" : "35400",
        "pValue_all_CC" : "6.4394E-9",
        "nodeSize_all_CC" : 5.291502622129181,
        "selected" : false,
        "nodeFillColor_all_CC" : 7.208882253426814,
        "name" : "42627",
        "shared_name" : "42627"
      },
      "position" : {
        "x" : -438.2279350866356,
        "y" : 607.8863365525883
      },
      "selected" : false
    }, {
      "data" : {
        "id" : "4068",
        "adjustedPValue_all_CC" : "3.7568E-3",
        "nodeFontSize_all_CC" : 14,
        "nn_all_CC" : "3",
        "X_all_CC" : "599",
        "SUID" : 4068,
        "nodeType_all_CC" : "ellipse",
        "description_all_CC" : "IgM immunoglobulin complex",
        "xx_all_CC" : "2",
        "N_all_CC" : "35400",
        "pValue_all_CC" : "8.4790E-4",
        "nodeSize_all_CC" : 2.8284271247461903,
        "selected" : false,
        "nodeFillColor_all_CC" : 2.4251765440045823,
        "name" : "71753",
        "shared_name" : "71753"
      },
      "position" : {
        "x" : -280.1222374547997,
        "y" : 590.5012657518071
      },
      "selected" : false
    }, {
      "data" : {
        "id" : "4067",
        "adjustedPValue_all_CC" : "6.1149E-7",
        "nodeFontSize_all_CC" : 14,
        "nn_all_CC" : "8",
        "X_all_CC" : "599",
        "SUID" : 4067,
        "nodeType_all_CC" : "ellipse",
        "description_all_CC" : "spherical high-density lipoprotein particle",
        "xx_all_CC" : "5",
        "N_all_CC" : "35400",
        "pValue_all_CC" : "7.3252E-8",
        "nodeSize_all_CC" : 4.47213595499958,
        "selected" : false,
        "nodeFillColor_all_CC" : 6.213609059748633,
        "name" : "34366",
        "shared_name" : "34366"
      },
      "position" : {
        "x" : -704.2098686803856,
        "y" : 575.1340172166508
      },
      "selected" : false
    }, {
      "data" : {
        "id" : "4066",
        "adjustedPValue_all_CC" : "6.0002E-1",
        "nodeFontSize_all_CC" : 14,
        "nn_all_CC" : "602",
        "X_all_CC" : "599",
        "SUID" : 4066,
        "nodeType_all_CC" : "ellipse",
        "description_all_CC" : "extrinsic component of membrane",
        "xx_all_CC" : "11",
        "N_all_CC" : "35400",
        "pValue_all_CC" : "4.4064E-1",
        "nodeSize_all_CC" : 6.6332495807108,
        "selected" : false,
        "nodeFillColor_all_CC" : 0.22183115590659347,
        "name" : "19898",
        "shared_name" : "19898"
      },
      "position" : {
        "x" : 479.1398627649269,
        "y" : 145.34466479965863
      },
      "selected" : false
    }, {
      "data" : {
        "id" : "4065",
        "adjustedPValue_all_CC" : "1.0819E-3",
        "nodeFontSize_all_CC" : 14,
        "nn_all_CC" : "51",
        "X_all_CC" : "599",
        "SUID" : 4065,
        "nodeType_all_CC" : "ellipse",
        "description_all_CC" : "intercalated disc",
        "xx_all_CC" : "6",
        "N_all_CC" : "35400",
        "pValue_all_CC" : "2.1600E-4",
        "nodeSize_all_CC" : 4.898979485566356,
        "selected" : false,
        "nodeFillColor_all_CC" : 2.9658234804012467,
        "name" : "14704",
        "shared_name" : "14704"
      },
      "position" : {
        "x" : 1052.4517524133644,
        "y" : 363.67054675766644
      },
      "selected" : false
    }, {
      "data" : {
        "id" : "4064",
        "adjustedPValue_all_CC" : "1.4491E-1",
        "nodeFontSize_all_CC" : 14,
        "nn_all_CC" : "296",
        "X_all_CC" : "599",
        "SUID" : 4064,
        "nodeType_all_CC" : "ellipse",
        "description_all_CC" : "extrinsic component of plasma membrane",
        "xx_all_CC" : "9",
        "N_all_CC" : "35400",
        "pValue_all_CC" : "6.6164E-2",
        "nodeSize_all_CC" : 6.0,
        "selected" : false,
        "nodeFillColor_all_CC" : 0.8389092390319728,
        "name" : "19897",
        "shared_name" : "19897"
      },
      "position" : {
        "x" : 518.4341742883644,
        "y" : 20.04540942856488
      },
      "selected" : false
    }, {
      "data" : {
        "id" : "4063",
        "adjustedPValue_all_CC" : "2.4431E-2",
        "nodeFontSize_all_CC" : 14,
        "nn_all_CC" : "902",
        "X_all_CC" : "599",
        "SUID" : 4063,
        "nodeType_all_CC" : "ellipse",
        "description_all_CC" : "neuron projection",
        "xx_all_CC" : "26",
        "N_all_CC" : "35400",
        "pValue_all_CC" : "6.4471E-3",
        "nodeSize_all_CC" : 10.198039027185569,
        "selected" : false,
        "nodeFillColor_all_CC" : 1.612053916697637,
        "name" : "43005",
        "shared_name" : "43005"
      },
      "position" : {
        "x" : 536.3938300500831,
        "y" : -251.01747204116168
      },
      "selected" : false
    }, {
      "data" : {
        "id" : "4062",
        "adjustedPValue_all_CC" : "2.8925E-5",
        "nodeFontSize_all_CC" : 14,
        "nn_all_CC" : "3",
        "X_all_CC" : "599",
        "SUID" : 4062,
        "nodeType_all_CC" : "ellipse",
        "description_all_CC" : "haptoglobin-hemoglobin complex",
        "xx_all_CC" : "3",
        "N_all_CC" : "35400",
        "pValue_all_CC" : "4.8209E-6",
        "nodeSize_all_CC" : 3.4641016151377544,
        "selected" : false,
        "nodeFillColor_all_CC" : 4.538719392686822,
        "name" : "31838",
        "shared_name" : "31838"
      },
      "position" : {
        "x" : -261.4159844030419,
        "y" : 271.8606712693852
      },
      "selected" : false
    }, {
      "data" : {
        "id" : "4061",
        "adjustedPValue_all_CC" : "4.4618E-2",
        "nodeFontSize_all_CC" : 14,
        "nn_all_CC" : "29",
        "X_all_CC" : "599",
        "SUID" : 4061,
        "nodeType_all_CC" : "ellipse",
        "description_all_CC" : "immunological synapse",
        "xx_all_CC" : "3",
        "N_all_CC" : "35400",
        "pValue_all_CC" : "1.2704E-2",
        "nodeSize_all_CC" : 3.4641016151377544,
        "selected" : false,
        "nodeFillColor_all_CC" : 1.350490023315261,
        "name" : "1772",
        "shared_name" : "1772"
      },
      "position" : {
        "x" : 566.4681098352394,
        "y" : 73.88156055161176
      },
      "selected" : false
    }, {
      "data" : {
        "id" : "4060",
        "adjustedPValue_all_CC" : "4.1003E-2",
        "nodeFontSize_all_CC" : 14,
        "nn_all_CC" : "28",
        "X_all_CC" : "599",
        "SUID" : 4060,
        "nodeType_all_CC" : "ellipse",
        "description_all_CC" : "euchromatin",
        "xx_all_CC" : "3",
        "N_all_CC" : "35400",
        "pValue_all_CC" : "1.1532E-2",
        "nodeSize_all_CC" : 3.4641016151377544,
        "selected" : false,
        "nodeFillColor_all_CC" : 1.3871859979790524,
        "name" : "791",
        "shared_name" : "791"
      },
      "position" : {
        "x" : -617.1058037389794,
        "y" : -81.71542049697223
      },
      "selected" : false
    }, {
      "data" : {
        "id" : "4059",
        "adjustedPValue_all_CC" : "6.9500E-9",
        "nodeFontSize_all_CC" : 14,
        "nn_all_CC" : "20",
        "X_all_CC" : "599",
        "SUID" : 4059,
        "nodeType_all_CC" : "ellipse",
        "description_all_CC" : "triglyceride-rich lipoprotein particle",
        "xx_all_CC" : "8",
        "N_all_CC" : "35400",
        "pValue_all_CC" : "6.7569E-10",
        "nodeSize_all_CC" : 5.656854249492381,
        "selected" : false,
        "nodeFillColor_all_CC" : 8.158017611044967,
        "name" : "34385",
        "shared_name" : "34385"
      },
      "position" : {
        "x" : -525.5375664342919,
        "y" : 632.0894005174321
      },
      "selected" : false
    }, {
      "data" : {
        "id" : "4058",
        "adjustedPValue_all_CC" : "6.8987E-3",
        "nodeFontSize_all_CC" : 14,
        "nn_all_CC" : "4",
        "X_all_CC" : "599",
        "SUID" : 4058,
        "nodeType_all_CC" : "ellipse",
        "description_all_CC" : "intermediate-density lipoprotein particle",
        "xx_all_CC" : "2",
        "N_all_CC" : "35400",
        "pValue_all_CC" : "1.6768E-3",
        "nodeSize_all_CC" : 2.8284271247461903,
        "selected" : false,
        "nodeFillColor_all_CC" : 2.161234996643074,
        "name" : "34363",
        "shared_name" : "34363"
      },
      "position" : {
        "x" : -581.1990654577294,
        "y" : 752.5175011033696
      },
      "selected" : false
    }, {
      "data" : {
        "id" : "4057",
        "adjustedPValue_all_CC" : "4.6053E-2",
        "nodeFontSize_all_CC" : 14,
        "nn_all_CC" : "912",
        "X_all_CC" : "599",
        "SUID" : 4057,
        "nodeType_all_CC" : "ellipse",
        "description_all_CC" : "membrane region",
        "xx_all_CC" : "25",
        "N_all_CC" : "35400",
        "pValue_all_CC" : "1.3352E-2",
        "nodeSize_all_CC" : 10.0,
        "selected" : false,
        "nodeFillColor_all_CC" : 1.3367395736070227,
        "name" : "98589",
        "shared_name" : "98589"
      },
      "position" : {
        "x" : 282.74493478641125,
        "y" : 267.33915637680707
      },
      "selected" : false
    }, {
      "data" : {
        "id" : "4056",
        "adjustedPValue_all_CC" : "3.5259E-3",
        "nodeFontSize_all_CC" : 14,
        "nn_all_CC" : "340",
        "X_all_CC" : "599",
        "SUID" : 4056,
        "nodeType_all_CC" : "ellipse",
        "description_all_CC" : "endocytic vesicle",
        "xx_all_CC" : "15",
        "N_all_CC" : "35400",
        "pValue_all_CC" : "7.7129E-4",
        "nodeSize_all_CC" : 7.745966692414834,
        "selected" : false,
        "nodeFillColor_all_CC" : 2.452729923616194,
        "name" : "30139",
        "shared_name" : "30139"
      },
      "position" : {
        "x" : 249.74826120242687,
        "y" : -501.1212318067867
      },
      "selected" : false
    }, {
      "data" : {
        "id" : "4055",
        "adjustedPValue_all_CC" : "1.5494E-11",
        "nodeFontSize_all_CC" : 14,
        "nn_all_CC" : "16",
        "X_all_CC" : "599",
        "SUID" : 4055,
        "nodeType_all_CC" : "ellipse",
        "description_all_CC" : "endocytic vesicle lumen",
        "xx_all_CC" : "9",
        "N_all_CC" : "35400",
        "pValue_all_CC" : "1.1028E-12",
        "nodeSize_all_CC" : 6.0,
        "selected" : false,
        "nodeFillColor_all_CC" : 10.809847389502984,
        "name" : "71682",
        "shared_name" : "71682"
      },
      "position" : {
        "x" : 314.2977607141456,
        "y" : -577.7301795606929
      },
      "selected" : false
    }, {
      "data" : {
        "id" : "4054",
        "adjustedPValue_all_CC" : "6.9500E-9",
        "nodeFontSize_all_CC" : 14,
        "nn_all_CC" : "20",
        "X_all_CC" : "599",
        "SUID" : 4054,
        "nodeType_all_CC" : "ellipse",
        "description_all_CC" : "very-low-density lipoprotein particle",
        "xx_all_CC" : "8",
        "N_all_CC" : "35400",
        "pValue_all_CC" : "6.7569E-10",
        "nodeSize_all_CC" : 5.656854249492381,
        "selected" : false,
        "nodeFillColor_all_CC" : 8.158017611044967,
        "name" : "34361",
        "shared_name" : "34361"
      },
      "position" : {
        "x" : -647.7964775671044,
        "y" : 691.3112022752446
      },
      "selected" : false
    }, {
      "data" : {
        "id" : "4053",
        "adjustedPValue_all_CC" : "2.8193E-4",
        "nodeFontSize_all_CC" : 14,
        "nn_all_CC" : "13",
        "X_all_CC" : "599",
        "SUID" : 4053,
        "nodeType_all_CC" : "ellipse",
        "description_all_CC" : "low-density lipoprotein particle",
        "xx_all_CC" : "4",
        "N_all_CC" : "35400",
        "pValue_all_CC" : "5.1394E-5",
        "nodeSize_all_CC" : 4.0,
        "selected" : false,
        "nodeFillColor_all_CC" : 3.549854278297725,
        "name" : "34362",
        "shared_name" : "34362"
      },
      "position" : {
        "x" : -502.25860525265125,
        "y" : 510.2483970994633
      },
      "selected" : false
    }, {
      "data" : {
        "id" : "4052",
        "adjustedPValue_all_CC" : "5.2612E-3",
        "nodeFontSize_all_CC" : 14,
        "nn_all_CC" : "13",
        "X_all_CC" : "599",
        "SUID" : 4052,
        "nodeType_all_CC" : "ellipse",
        "description_all_CC" : "banded collagen fibril",
        "xx_all_CC" : "3",
        "N_all_CC" : "35400",
        "pValue_all_CC" : "1.2148E-3",
        "nodeSize_all_CC" : 3.4641016151377544,
        "selected" : false,
        "nodeFillColor_all_CC" : 2.278917368563837,
        "name" : "98643",
        "shared_name" : "98643"
      },
      "position" : {
        "x" : 70.40805124148937,
        "y" : 499.7773277635258
      },
      "selected" : false
    }, {
      "data" : {
        "id" : "4051",
        "adjustedPValue_all_CC" : "6.6491E-6",
        "nodeFontSize_all_CC" : 14,
        "nn_all_CC" : "80",
        "X_all_CC" : "599",
        "SUID" : 4051,
        "nodeType_all_CC" : "ellipse",
        "description_all_CC" : "lysosomal lumen",
        "xx_all_CC" : "10",
        "N_all_CC" : "35400",
        "pValue_all_CC" : "1.0158E-6",
        "nodeSize_all_CC" : 6.324555320336759,
        "selected" : false,
        "nodeFillColor_all_CC" : 5.177236500956262,
        "name" : "43202",
        "shared_name" : "43202"
      },
      "position" : {
        "x" : -232.9846642126122,
        "y" : -756.3119666700679
      },
      "selected" : false
    }, {
      "data" : {
        "id" : "4050",
        "adjustedPValue_all_CC" : "2.4723E-6",
        "nodeFontSize_all_CC" : 14,
        "nn_all_CC" : "130",
        "X_all_CC" : "599",
        "SUID" : 4050,
        "nodeType_all_CC" : "ellipse",
        "description_all_CC" : "keratin filament",
        "xx_all_CC" : "13",
        "N_all_CC" : "35400",
        "pValue_all_CC" : "3.5197E-7",
        "nodeSize_all_CC" : 7.211102550927978,
        "selected" : false,
        "nodeFillColor_all_CC" : 5.606890953633178,
        "name" : "45095",
        "shared_name" : "45095"
      },
      "position" : {
        "x" : -372.28839040890125,
        "y" : 246.86048816391644
      },
      "selected" : false
    }, {
      "data" : {
        "id" : "4049",
        "adjustedPValue_all_CC" : "1.1024E-16",
        "nodeFontSize_all_CC" : 14,
        "nn_all_CC" : "106",
        "X_all_CC" : "599",
        "SUID" : 4049,
        "nodeType_all_CC" : "ellipse",
        "description_all_CC" : "DNA packaging complex",
        "xx_all_CC" : "22",
        "N_all_CC" : "35400",
        "pValue_all_CC" : "5.9329E-18",
        "nodeSize_all_CC" : 9.38083151964686,
        "selected" : false,
        "nodeFillColor_all_CC" : 15.95767367260661,
        "name" : "44815",
        "shared_name" : "44815"
      },
      "position" : {
        "x" : -329.3213646520653,
        "y" : 162.07662891098676
      },
      "selected" : false
    }, {
      "data" : {
        "id" : "4048",
        "adjustedPValue_all_CC" : "3.7568E-3",
        "nodeFontSize_all_CC" : 14,
        "nn_all_CC" : "3",
        "X_all_CC" : "599",
        "SUID" : 4048,
        "nodeType_all_CC" : "ellipse",
        "description_all_CC" : "IgM immunoglobulin complex, circulating",
        "xx_all_CC" : "2",
        "N_all_CC" : "35400",
        "pValue_all_CC" : "8.4790E-4",
        "nodeSize_all_CC" : 2.8284271247461903,
        "selected" : false,
        "nodeFillColor_all_CC" : 2.4251765440045823,
        "name" : "71754",
        "shared_name" : "71754"
      },
      "position" : {
        "x" : -280.79579092159656,
        "y" : 708.7085411424321
      },
      "selected" : false
    }, {
      "data" : {
        "id" : "4047",
        "adjustedPValue_all_CC" : "3.7568E-3",
        "nodeFontSize_all_CC" : 14,
        "nn_all_CC" : "3",
        "X_all_CC" : "599",
        "SUID" : 4047,
        "nodeType_all_CC" : "ellipse",
        "description_all_CC" : "pentameric IgM immunoglobulin complex",
        "xx_all_CC" : "2",
        "N_all_CC" : "35400",
        "pValue_all_CC" : "8.4790E-4",
        "nodeSize_all_CC" : 2.8284271247461903,
        "selected" : false,
        "nodeFillColor_all_CC" : 2.4251765440045823,
        "name" : "71756",
        "shared_name" : "71756"
      },
      "position" : {
        "x" : -351.0420220006981,
        "y" : 817.0543663377446
      },
      "selected" : false
    } ],
    "edges" : [ {
      "data" : {
        "id" : "4662",
        "source" : "4257",
        "target" : "4256",
        "selected" : false,
        "edgeType_all_CC" : "black",
        "SUID" : 4662,
        "name" : "5882 (pp) 5638",
        "interaction" : "pp",
        "shared_interaction" : "pp",
        "shared_name" : "5882 (pp) 5638"
      },
      "selected" : false
    }, {
      "data" : {
        "id" : "4661",
        "source" : "4257",
        "target" : "4050",
        "selected" : false,
        "edgeType_all_CC" : "black",
        "SUID" : 4661,
        "name" : "5882 (pp) 45095",
        "interaction" : "pp",
        "shared_interaction" : "pp",
        "shared_name" : "5882 (pp) 45095"
      },
      "selected" : false
    }, {
      "data" : {
        "id" : "4660",
        "source" : "4255",
        "target" : "4254",
        "selected" : false,
        "edgeType_all_CC" : "black",
        "SUID" : 4660,
        "name" : "43234 (pp) 8290",
        "interaction" : "pp",
        "shared_interaction" : "pp",
        "shared_name" : "43234 (pp) 8290"
      },
      "selected" : false
    }, {
      "data" : {
        "id" : "4659",
        "source" : "4255",
        "target" : "4253",
        "selected" : false,
        "edgeType_all_CC" : "black",
        "SUID" : 4659,
        "name" : "43234 (pp) 2199",
        "interaction" : "pp",
        "shared_interaction" : "pp",
        "shared_name" : "43234 (pp) 2199"
      },
      "selected" : false
    }, {
      "data" : {
        "id" : "4658",
        "source" : "4255",
        "target" : "4232",
        "selected" : false,
        "edgeType_all_CC" : "black",
        "SUID" : 4658,
        "name" : "43234 (pp) 19814",
        "interaction" : "pp",
        "shared_interaction" : "pp",
        "shared_name" : "43234 (pp) 19814"
      },
      "selected" : false
    }, {
      "data" : {
        "id" : "4657",
        "source" : "4255",
        "target" : "4186",
        "selected" : false,
        "edgeType_all_CC" : "black",
        "SUID" : 4657,
        "name" : "43234 (pp) 5577",
        "interaction" : "pp",
        "shared_interaction" : "pp",
        "shared_name" : "43234 (pp) 5577"
      },
      "selected" : false
    }, {
      "data" : {
        "id" : "4656",
        "source" : "4255",
        "target" : "4125",
        "selected" : false,
        "edgeType_all_CC" : "black",
        "SUID" : 4656,
        "name" : "43234 (pp) 36454",
        "interaction" : "pp",
        "shared_interaction" : "pp",
        "shared_name" : "43234 (pp) 36454"
      },
      "selected" : false
    }, {
      "data" : {
        "id" : "4655",
        "source" : "4255",
        "target" : "4118",
        "selected" : false,
        "edgeType_all_CC" : "black",
        "SUID" : 4655,
        "name" : "43234 (pp) 502",
        "interaction" : "pp",
        "shared_interaction" : "pp",
        "shared_name" : "43234 (pp) 502"
      },
      "selected" : false
    }, {
      "data" : {
        "id" : "4654",
        "source" : "4255",
        "target" : "4222",
        "selected" : false,
        "edgeType_all_CC" : "black",
        "SUID" : 4654,
        "name" : "43234 (pp) 5581",
        "interaction" : "pp",
        "shared_interaction" : "pp",
        "shared_name" : "43234 (pp) 5581"
      },
      "selected" : false
    }, {
      "data" : {
        "id" : "4653",
        "source" : "4255",
        "target" : "4185",
        "selected" : false,
        "edgeType_all_CC" : "black",
        "SUID" : 4653,
        "name" : "43234 (pp) 5839",
        "interaction" : "pp",
        "shared_interaction" : "pp",
        "shared_name" : "43234 (pp) 5839"
      },
      "selected" : false
    }, {
      "data" : {
        "id" : "4652",
        "source" : "4255",
        "target" : "4240",
        "selected" : false,
        "edgeType_all_CC" : "black",
        "SUID" : 4652,
        "name" : "43234 (pp) 19773",
        "interaction" : "pp",
        "shared_interaction" : "pp",
        "shared_name" : "43234 (pp) 19773"
      },
      "selected" : false
    }, {
      "data" : {
        "id" : "4651",
        "source" : "4255",
        "target" : "4212",
        "selected" : false,
        "edgeType_all_CC" : "black",
        "SUID" : 4651,
        "name" : "43234 (pp) 46930",
        "interaction" : "pp",
        "shared_interaction" : "pp",
        "shared_name" : "43234 (pp) 46930"
      },
      "selected" : false
    }, {
      "data" : {
        "id" : "4650",
        "source" : "4255",
        "target" : "4131",
        "selected" : false,
        "edgeType_all_CC" : "black",
        "SUID" : 4650,
        "name" : "43234 (pp) 98644",
        "interaction" : "pp",
        "shared_interaction" : "pp",
        "shared_name" : "43234 (pp) 98644"
      },
      "selected" : false
    }, {
      "data" : {
        "id" : "4649",
        "source" : "4255",
        "target" : "4210",
        "selected" : false,
        "edgeType_all_CC" : "black",
        "SUID" : 4649,
        "name" : "43234 (pp) 5833",
        "interaction" : "pp",
        "shared_interaction" : "pp",
        "shared_name" : "43234 (pp) 5833"
      },
      "selected" : false
    }, {
      "data" : {
        "id" : "4648",
        "source" : "4255",
        "target" : "4062",
        "selected" : false,
        "edgeType_all_CC" : "black",
        "SUID" : 4648,
        "name" : "43234 (pp) 31838",
        "interaction" : "pp",
        "shared_interaction" : "pp",
        "shared_name" : "43234 (pp) 31838"
      },
      "selected" : false
    }, {
      "data" : {
        "id" : "4647",
        "source" : "4255",
        "target" : "4209",
        "selected" : false,
        "edgeType_all_CC" : "black",
        "SUID" : 4647,
        "name" : "43234 (pp) 2102",
        "interaction" : "pp",
        "shared_interaction" : "pp",
        "shared_name" : "43234 (pp) 2102"
      },
      "selected" : false
    }, {
      "data" : {
        "id" : "4646",
        "source" : "4255",
        "target" : "4238",
        "selected" : false,
        "edgeType_all_CC" : "black",
        "SUID" : 4646,
        "name" : "43234 (pp) 32311",
        "interaction" : "pp",
        "shared_interaction" : "pp",
        "shared_name" : "43234 (pp) 32311"
      },
      "selected" : false
    }, {
      "data" : {
        "id" : "4645",
        "source" : "4255",
        "target" : "4257",
        "selected" : false,
        "edgeType_all_CC" : "black",
        "SUID" : 4645,
        "name" : "43234 (pp) 5882",
        "interaction" : "pp",
        "shared_interaction" : "pp",
        "shared_name" : "43234 (pp) 5882"
      },
      "selected" : false
    }, {
      "data" : {
        "id" : "4644",
        "source" : "4255",
        "target" : "4049",
        "selected" : false,
        "edgeType_all_CC" : "black",
        "SUID" : 4644,
        "name" : "43234 (pp) 44815",
        "interaction" : "pp",
        "shared_interaction" : "pp",
        "shared_name" : "43234 (pp) 44815"
      },
      "selected" : false
    }, {
      "data" : {
        "id" : "4643",
        "source" : "4255",
        "target" : "4213",
        "selected" : false,
        "edgeType_all_CC" : "black",
        "SUID" : 4643,
        "name" : "43234 (pp) 98796",
        "interaction" : "pp",
        "shared_interaction" : "pp",
        "shared_name" : "43234 (pp) 98796"
      },
      "selected" : false
    }, {
      "data" : {
        "id" : "4642",
        "source" : "4255",
        "target" : "4089",
        "selected" : false,
        "edgeType_all_CC" : "black",
        "SUID" : 4642,
        "name" : "43234 (pp) 5885",
        "interaction" : "pp",
        "shared_interaction" : "pp",
        "shared_name" : "43234 (pp) 5885"
      },
      "selected" : false
    }, {
      "data" : {
        "id" : "4641",
        "source" : "4255",
        "target" : "4094",
        "selected" : false,
        "edgeType_all_CC" : "black",
        "SUID" : 4641,
        "name" : "43234 (pp) 5884",
        "interaction" : "pp",
        "shared_interaction" : "pp",
        "shared_name" : "43234 (pp) 5884"
      },
      "selected" : false
    }, {
      "data" : {
        "id" : "4640",
        "source" : "4252",
        "target" : "4251",
        "selected" : false,
        "edgeType_all_CC" : "black",
        "SUID" : 4640,
        "name" : "5938 (pp) 44448",
        "interaction" : "pp",
        "shared_interaction" : "pp",
        "shared_name" : "5938 (pp) 44448"
      },
      "selected" : false
    }, {
      "data" : {
        "id" : "4639",
        "source" : "4251",
        "target" : "4116",
        "selected" : false,
        "edgeType_all_CC" : "black",
        "SUID" : 4639,
        "name" : "44448 (pp) 30478",
        "interaction" : "pp",
        "shared_interaction" : "pp",
        "shared_name" : "44448 (pp) 30478"
      },
      "selected" : false
    }, {
      "data" : {
        "id" : "4638",
        "source" : "4251",
        "target" : "4153",
        "selected" : false,
        "edgeType_all_CC" : "black",
        "SUID" : 4638,
        "name" : "44448 (pp) 30863",
        "interaction" : "pp",
        "shared_interaction" : "pp",
        "shared_name" : "44448 (pp) 30863"
      },
      "selected" : false
    }, {
      "data" : {
        "id" : "4637",
        "source" : "4250",
        "target" : "4249",
        "selected" : false,
        "edgeType_all_CC" : "black",
        "SUID" : 4637,
        "name" : "70013 (pp) 5775",
        "interaction" : "pp",
        "shared_interaction" : "pp",
        "shared_name" : "70013 (pp) 5775"
      },
      "selected" : false
    }, {
      "data" : {
        "id" : "4636",
        "source" : "4250",
        "target" : "4220",
        "selected" : false,
        "edgeType_all_CC" : "black",
        "SUID" : 4636,
        "name" : "70013 (pp) 5788",
        "interaction" : "pp",
        "shared_interaction" : "pp",
        "shared_name" : "70013 (pp) 5788"
      },
      "selected" : false
    }, {
      "data" : {
        "id" : "4635",
        "source" : "4250",
        "target" : "4157",
        "selected" : false,
        "edgeType_all_CC" : "black",
        "SUID" : 4635,
        "name" : "70013 (pp) 31981",
        "interaction" : "pp",
        "shared_interaction" : "pp",
        "shared_name" : "70013 (pp) 31981"
      },
      "selected" : false
    }, {
      "data" : {
        "id" : "4634",
        "source" : "4250",
        "target" : "4128",
        "selected" : false,
        "edgeType_all_CC" : "black",
        "SUID" : 4634,
        "name" : "70013 (pp) 5796",
        "interaction" : "pp",
        "shared_interaction" : "pp",
        "shared_name" : "70013 (pp) 5796"
      },
      "selected" : false
    }, {
      "data" : {
        "id" : "4633",
        "source" : "4249",
        "target" : "4051",
        "selected" : false,
        "edgeType_all_CC" : "black",
        "SUID" : 4633,
        "name" : "5775 (pp) 43202",
        "interaction" : "pp",
        "shared_interaction" : "pp",
        "shared_name" : "5775 (pp) 43202"
      },
      "selected" : false
    }, {
      "data" : {
        "id" : "4632",
        "source" : "4248",
        "target" : "4247",
        "selected" : false,
        "edgeType_all_CC" : "black",
        "SUID" : 4632,
        "name" : "44420 (pp) 5604",
        "interaction" : "pp",
        "shared_interaction" : "pp",
        "shared_name" : "44420 (pp) 5604"
      },
      "selected" : false
    }, {
      "data" : {
        "id" : "4631",
        "source" : "4248",
        "target" : "4225",
        "selected" : false,
        "edgeType_all_CC" : "black",
        "SUID" : 4631,
        "name" : "44420 (pp) 5605",
        "interaction" : "pp",
        "shared_interaction" : "pp",
        "shared_name" : "44420 (pp) 5605"
      },
      "selected" : false
    }, {
      "data" : {
        "id" : "4630",
        "source" : "4248",
        "target" : "4131",
        "selected" : false,
        "edgeType_all_CC" : "black",
        "SUID" : 4630,
        "name" : "44420 (pp) 98644",
        "interaction" : "pp",
        "shared_interaction" : "pp",
        "shared_name" : "44420 (pp) 98644"
      },
      "selected" : false
    }, {
      "data" : {
        "id" : "4629",
        "source" : "4248",
        "target" : "4221",
        "selected" : false,
        "edgeType_all_CC" : "black",
        "SUID" : 4629,
        "name" : "44420 (pp) 5583",
        "interaction" : "pp",
        "shared_interaction" : "pp",
        "shared_name" : "44420 (pp) 5583"
      },
      "selected" : false
    }, {
      "data" : {
        "id" : "4628",
        "source" : "4247",
        "target" : "4225",
        "selected" : false,
        "edgeType_all_CC" : "black",
        "SUID" : 4628,
        "name" : "5604 (pp) 5605",
        "interaction" : "pp",
        "shared_interaction" : "pp",
        "shared_name" : "5604 (pp) 5605"
      },
      "selected" : false
    }, {
      "data" : {
        "id" : "4627",
        "source" : "4246",
        "target" : "4245",
        "selected" : false,
        "edgeType_all_CC" : "black",
        "SUID" : 4627,
        "name" : "1990777 (pp) 34358",
        "interaction" : "pp",
        "shared_interaction" : "pp",
        "shared_name" : "1990777 (pp) 34358"
      },
      "selected" : false
    }, {
      "data" : {
        "id" : "4626",
        "source" : "4245",
        "target" : "4069",
        "selected" : false,
        "edgeType_all_CC" : "black",
        "SUID" : 4626,
        "name" : "34358 (pp) 42627",
        "interaction" : "pp",
        "shared_interaction" : "pp",
        "shared_name" : "34358 (pp) 42627"
      },
      "selected" : false
    }, {
      "data" : {
        "id" : "4625",
        "source" : "4245",
        "target" : "4059",
        "selected" : false,
        "edgeType_all_CC" : "black",
        "SUID" : 4625,
        "name" : "34358 (pp) 34385",
        "interaction" : "pp",
        "shared_interaction" : "pp",
        "shared_name" : "34358 (pp) 34385"
      },
      "selected" : false
    }, {
      "data" : {
        "id" : "4624",
        "source" : "4245",
        "target" : "4053",
        "selected" : false,
        "edgeType_all_CC" : "black",
        "SUID" : 4624,
        "name" : "34358 (pp) 34362",
        "interaction" : "pp",
        "shared_interaction" : "pp",
        "shared_name" : "34358 (pp) 34362"
      },
      "selected" : false
    }, {
      "data" : {
        "id" : "4623",
        "source" : "4245",
        "target" : "4077",
        "selected" : false,
        "edgeType_all_CC" : "black",
        "SUID" : 4623,
        "name" : "34358 (pp) 34364",
        "interaction" : "pp",
        "shared_interaction" : "pp",
        "shared_name" : "34358 (pp) 34364"
      },
      "selected" : false
    }, {
      "data" : {
        "id" : "4622",
        "source" : "4244",
        "target" : "4254",
        "selected" : false,
        "edgeType_all_CC" : "black",
        "SUID" : 4622,
        "name" : "44430 (pp) 8290",
        "interaction" : "pp",
        "shared_interaction" : "pp",
        "shared_name" : "44430 (pp) 8290"
      },
      "selected" : false
    }, {
      "data" : {
        "id" : "4621",
        "source" : "4244",
        "target" : "4204",
        "selected" : false,
        "edgeType_all_CC" : "black",
        "SUID" : 4621,
        "name" : "44430 (pp) 32432",
        "interaction" : "pp",
        "shared_interaction" : "pp",
        "shared_name" : "44430 (pp) 32432"
      },
      "selected" : false
    }, {
      "data" : {
        "id" : "4620",
        "source" : "4244",
        "target" : "4257",
        "selected" : false,
        "edgeType_all_CC" : "black",
        "SUID" : 4620,
        "name" : "44430 (pp) 5882",
        "interaction" : "pp",
        "shared_interaction" : "pp",
        "shared_name" : "44430 (pp) 5882"
      },
      "selected" : false
    }, {
      "data" : {
        "id" : "4619",
        "source" : "4244",
        "target" : "4147",
        "selected" : false,
        "edgeType_all_CC" : "black",
        "SUID" : 4619,
        "name" : "44430 (pp) 42641",
        "interaction" : "pp",
        "shared_interaction" : "pp",
        "shared_name" : "44430 (pp) 42641"
      },
      "selected" : false
    }, {
      "data" : {
        "id" : "4618",
        "source" : "4244",
        "target" : "4094",
        "selected" : false,
        "edgeType_all_CC" : "black",
        "SUID" : 4618,
        "name" : "44430 (pp) 5884",
        "interaction" : "pp",
        "shared_interaction" : "pp",
        "shared_name" : "44430 (pp) 5884"
      },
      "selected" : false
    }, {
      "data" : {
        "id" : "4617",
        "source" : "4244",
        "target" : "4089",
        "selected" : false,
        "edgeType_all_CC" : "black",
        "SUID" : 4617,
        "name" : "44430 (pp) 5885",
        "interaction" : "pp",
        "shared_interaction" : "pp",
        "shared_name" : "44430 (pp) 5885"
      },
      "selected" : false
    }, {
      "data" : {
        "id" : "4616",
        "source" : "4244",
        "target" : "4209",
        "selected" : false,
        "edgeType_all_CC" : "black",
        "SUID" : 4616,
        "name" : "44430 (pp) 2102",
        "interaction" : "pp",
        "shared_interaction" : "pp",
        "shared_name" : "44430 (pp) 2102"
      },
      "selected" : false
    }, {
      "data" : {
        "id" : "4615",
        "source" : "4244",
        "target" : "4134",
        "selected" : false,
        "edgeType_all_CC" : "black",
        "SUID" : 4615,
        "name" : "44430 (pp) 30864",
        "interaction" : "pp",
        "shared_interaction" : "pp",
        "shared_name" : "44430 (pp) 30864"
      },
      "selected" : false
    }, {
      "data" : {
        "id" : "4614",
        "source" : "4244",
        "target" : "4116",
        "selected" : false,
        "edgeType_all_CC" : "black",
        "SUID" : 4614,
        "name" : "44430 (pp) 30478",
        "interaction" : "pp",
        "shared_interaction" : "pp",
        "shared_name" : "44430 (pp) 30478"
      },
      "selected" : false
    }, {
      "data" : {
        "id" : "4613",
        "source" : "4243",
        "target" : "4242",
        "selected" : false,
        "edgeType_all_CC" : "black",
        "SUID" : 4613,
        "name" : "5623 (pp) 44464",
        "interaction" : "pp",
        "shared_interaction" : "pp",
        "shared_name" : "5623 (pp) 44464"
      },
      "selected" : false
    }, {
      "data" : {
        "id" : "4612",
        "source" : "4242",
        "target" : "4235",
        "selected" : false,
        "edgeType_all_CC" : "black",
        "SUID" : 4612,
        "name" : "44464 (pp) 45177",
        "interaction" : "pp",
        "shared_interaction" : "pp",
        "shared_name" : "44464 (pp) 45177"
      },
      "selected" : false
    }, {
      "data" : {
        "id" : "4611",
        "source" : "4242",
        "target" : "4224",
        "selected" : false,
        "edgeType_all_CC" : "black",
        "SUID" : 4611,
        "name" : "44464 (pp) 42995",
        "interaction" : "pp",
        "shared_interaction" : "pp",
        "shared_name" : "44464 (pp) 42995"
      },
      "selected" : false
    }, {
      "data" : {
        "id" : "4610",
        "source" : "4242",
        "target" : "4155",
        "selected" : false,
        "edgeType_all_CC" : "black",
        "SUID" : 4610,
        "name" : "44464 (pp) 97458",
        "interaction" : "pp",
        "shared_interaction" : "pp",
        "shared_name" : "44464 (pp) 97458"
      },
      "selected" : false
    }, {
      "data" : {
        "id" : "4609",
        "source" : "4242",
        "target" : "4142",
        "selected" : false,
        "edgeType_all_CC" : "black",
        "SUID" : 4609,
        "name" : "44464 (pp) 44297",
        "interaction" : "pp",
        "shared_interaction" : "pp",
        "shared_name" : "44464 (pp) 44297"
      },
      "selected" : false
    }, {
      "data" : {
        "id" : "4608",
        "source" : "4242",
        "target" : "4140",
        "selected" : false,
        "edgeType_all_CC" : "black",
        "SUID" : 4608,
        "name" : "44464 (pp) 9986",
        "interaction" : "pp",
        "shared_interaction" : "pp",
        "shared_name" : "44464 (pp) 9986"
      },
      "selected" : false
    }, {
      "data" : {
        "id" : "4607",
        "source" : "4242",
        "target" : "4133",
        "selected" : false,
        "edgeType_all_CC" : "black",
        "SUID" : 4607,
        "name" : "44464 (pp) 12505",
        "interaction" : "pp",
        "shared_interaction" : "pp",
        "shared_name" : "44464 (pp) 12505"
      },
      "selected" : false
    }, {
      "data" : {
        "id" : "4606",
        "source" : "4242",
        "target" : "4081",
        "selected" : false,
        "edgeType_all_CC" : "black",
        "SUID" : 4606,
        "name" : "44464 (pp) 5622",
        "interaction" : "pp",
        "shared_interaction" : "pp",
        "shared_name" : "44464 (pp) 5622"
      },
      "selected" : false
    }, {
      "data" : {
        "id" : "4605",
        "source" : "4242",
        "target" : "4080",
        "selected" : false,
        "edgeType_all_CC" : "black",
        "SUID" : 4605,
        "name" : "44464 (pp) 31975",
        "interaction" : "pp",
        "shared_interaction" : "pp",
        "shared_name" : "44464 (pp) 31975"
      },
      "selected" : false
    }, {
      "data" : {
        "id" : "4604",
        "source" : "4242",
        "target" : "4206",
        "selected" : false,
        "edgeType_all_CC" : "black",
        "SUID" : 4604,
        "name" : "44464 (pp) 5886",
        "interaction" : "pp",
        "shared_interaction" : "pp",
        "shared_name" : "44464 (pp) 5886"
      },
      "selected" : false
    }, {
      "data" : {
        "id" : "4603",
        "source" : "4242",
        "target" : "4091",
        "selected" : false,
        "edgeType_all_CC" : "black",
        "SUID" : 4603,
        "name" : "44464 (pp) 71944",
        "interaction" : "pp",
        "shared_interaction" : "pp",
        "shared_name" : "44464 (pp) 71944"
      },
      "selected" : false
    }, {
      "data" : {
        "id" : "4602",
        "source" : "4242",
        "target" : "4241",
        "selected" : false,
        "edgeType_all_CC" : "black",
        "SUID" : 4602,
        "name" : "44464 (pp) 44424",
        "interaction" : "pp",
        "shared_interaction" : "pp",
        "shared_name" : "44464 (pp) 44424"
      },
      "selected" : false
    }, {
      "data" : {
        "id" : "4601",
        "source" : "4242",
        "target" : "4170",
        "selected" : false,
        "edgeType_all_CC" : "black",
        "SUID" : 4601,
        "name" : "44464 (pp) 44459",
        "interaction" : "pp",
        "shared_interaction" : "pp",
        "shared_name" : "44464 (pp) 44459"
      },
      "selected" : false
    }, {
      "data" : {
        "id" : "4600",
        "source" : "4242",
        "target" : "4096",
        "selected" : false,
        "edgeType_all_CC" : "black",
        "SUID" : 4600,
        "name" : "44464 (pp) 31252",
        "interaction" : "pp",
        "shared_interaction" : "pp",
        "shared_name" : "44464 (pp) 31252"
      },
      "selected" : false
    }, {
      "data" : {
        "id" : "4599",
        "source" : "4241",
        "target" : "4240",
        "selected" : false,
        "edgeType_all_CC" : "black",
        "SUID" : 4599,
        "name" : "44424 (pp) 19773",
        "interaction" : "pp",
        "shared_interaction" : "pp",
        "shared_name" : "44424 (pp) 19773"
      },
      "selected" : false
    }, {
      "data" : {
        "id" : "4598",
        "source" : "4241",
        "target" : "4223",
        "selected" : false,
        "edgeType_all_CC" : "black",
        "SUID" : 4598,
        "name" : "44424 (pp) 30529",
        "interaction" : "pp",
        "shared_interaction" : "pp",
        "shared_name" : "44424 (pp) 30529"
      },
      "selected" : false
    }, {
      "data" : {
        "id" : "4597",
        "source" : "4241",
        "target" : "4185",
        "selected" : false,
        "edgeType_all_CC" : "black",
        "SUID" : 4597,
        "name" : "44424 (pp) 5839",
        "interaction" : "pp",
        "shared_interaction" : "pp",
        "shared_name" : "44424 (pp) 5839"
      },
      "selected" : false
    }, {
      "data" : {
        "id" : "4596",
        "source" : "4241",
        "target" : "4216",
        "selected" : false,
        "edgeType_all_CC" : "black",
        "SUID" : 4596,
        "name" : "44424 (pp) 44446",
        "interaction" : "pp",
        "shared_interaction" : "pp",
        "shared_name" : "44424 (pp) 44446"
      },
      "selected" : false
    }, {
      "data" : {
        "id" : "4595",
        "source" : "4241",
        "target" : "4215",
        "selected" : false,
        "edgeType_all_CC" : "black",
        "SUID" : 4595,
        "name" : "44424 (pp) 43229",
        "interaction" : "pp",
        "shared_interaction" : "pp",
        "shared_name" : "44424 (pp) 43229"
      },
      "selected" : false
    }, {
      "data" : {
        "id" : "4594",
        "source" : "4241",
        "target" : "4158",
        "selected" : false,
        "edgeType_all_CC" : "black",
        "SUID" : 4594,
        "name" : "44424 (pp) 5737",
        "interaction" : "pp",
        "shared_interaction" : "pp",
        "shared_name" : "44424 (pp) 5737"
      },
      "selected" : false
    }, {
      "data" : {
        "id" : "4593",
        "source" : "4241",
        "target" : "4160",
        "selected" : false,
        "edgeType_all_CC" : "black",
        "SUID" : 4593,
        "name" : "44424 (pp) 44444",
        "interaction" : "pp",
        "shared_interaction" : "pp",
        "shared_name" : "44424 (pp) 44444"
      },
      "selected" : false
    }, {
      "data" : {
        "id" : "4592",
        "source" : "4241",
        "target" : "4118",
        "selected" : false,
        "edgeType_all_CC" : "black",
        "SUID" : 4592,
        "name" : "44424 (pp) 502",
        "interaction" : "pp",
        "shared_interaction" : "pp",
        "shared_name" : "44424 (pp) 502"
      },
      "selected" : false
    }, {
      "data" : {
        "id" : "4591",
        "source" : "4239",
        "target" : "4238",
        "selected" : false,
        "edgeType_all_CC" : "black",
        "SUID" : 4591,
        "name" : "44421 (pp) 32311",
        "interaction" : "pp",
        "shared_interaction" : "pp",
        "shared_name" : "44421 (pp) 32311"
      },
      "selected" : false
    }, {
      "data" : {
        "id" : "4590",
        "source" : "4239",
        "target" : "4233",
        "selected" : false,
        "edgeType_all_CC" : "black",
        "SUID" : 4590,
        "name" : "44421 (pp) 72562",
        "interaction" : "pp",
        "shared_interaction" : "pp",
        "shared_name" : "44421 (pp) 72562"
      },
      "selected" : false
    }, {
      "data" : {
        "id" : "4589",
        "source" : "4239",
        "target" : "4146",
        "selected" : false,
        "edgeType_all_CC" : "black",
        "SUID" : 4589,
        "name" : "44421 (pp) 5578",
        "interaction" : "pp",
        "shared_interaction" : "pp",
        "shared_name" : "44421 (pp) 5578"
      },
      "selected" : false
    }, {
      "data" : {
        "id" : "4588",
        "source" : "4239",
        "target" : "4186",
        "selected" : false,
        "edgeType_all_CC" : "black",
        "SUID" : 4588,
        "name" : "44421 (pp) 5577",
        "interaction" : "pp",
        "shared_interaction" : "pp",
        "shared_name" : "44421 (pp) 5577"
      },
      "selected" : false
    }, {
      "data" : {
        "id" : "4587",
        "source" : "4239",
        "target" : "4221",
        "selected" : false,
        "edgeType_all_CC" : "black",
        "SUID" : 4587,
        "name" : "44421 (pp) 5583",
        "interaction" : "pp",
        "shared_interaction" : "pp",
        "shared_name" : "44421 (pp) 5583"
      },
      "selected" : false
    }, {
      "data" : {
        "id" : "4586",
        "source" : "4239",
        "target" : "4131",
        "selected" : false,
        "edgeType_all_CC" : "black",
        "SUID" : 4586,
        "name" : "44421 (pp) 98644",
        "interaction" : "pp",
        "shared_interaction" : "pp",
        "shared_name" : "44421 (pp) 98644"
      },
      "selected" : false
    }, {
      "data" : {
        "id" : "4585",
        "source" : "4239",
        "target" : "4182",
        "selected" : false,
        "edgeType_all_CC" : "black",
        "SUID" : 4585,
        "name" : "44421 (pp) 42571",
        "interaction" : "pp",
        "shared_interaction" : "pp",
        "shared_name" : "44421 (pp) 42571"
      },
      "selected" : false
    }, {
      "data" : {
        "id" : "4584",
        "source" : "4239",
        "target" : "4086",
        "selected" : false,
        "edgeType_all_CC" : "black",
        "SUID" : 4584,
        "name" : "44421 (pp) 16942",
        "interaction" : "pp",
        "shared_interaction" : "pp",
        "shared_name" : "44421 (pp) 16942"
      },
      "selected" : false
    }, {
      "data" : {
        "id" : "4583",
        "source" : "4239",
        "target" : "4074",
        "selected" : false,
        "edgeType_all_CC" : "black",
        "SUID" : 4583,
        "name" : "44421 (pp) 43230",
        "interaction" : "pp",
        "shared_interaction" : "pp",
        "shared_name" : "44421 (pp) 43230"
      },
      "selected" : false
    }, {
      "data" : {
        "id" : "4582",
        "source" : "4239",
        "target" : "4245",
        "selected" : false,
        "edgeType_all_CC" : "black",
        "SUID" : 4582,
        "name" : "44421 (pp) 34358",
        "interaction" : "pp",
        "shared_interaction" : "pp",
        "shared_name" : "44421 (pp) 34358"
      },
      "selected" : false
    }, {
      "data" : {
        "id" : "4581",
        "source" : "4239",
        "target" : "4225",
        "selected" : false,
        "edgeType_all_CC" : "black",
        "SUID" : 4581,
        "name" : "44421 (pp) 5605",
        "interaction" : "pp",
        "shared_interaction" : "pp",
        "shared_name" : "44421 (pp) 5605"
      },
      "selected" : false
    }, {
      "data" : {
        "id" : "4580",
        "source" : "4239",
        "target" : "4247",
        "selected" : false,
        "edgeType_all_CC" : "black",
        "SUID" : 4580,
        "name" : "44421 (pp) 5604",
        "interaction" : "pp",
        "shared_interaction" : "pp",
        "shared_name" : "44421 (pp) 5604"
      },
      "selected" : false
    }, {
      "data" : {
        "id" : "4579",
        "source" : "4239",
        "target" : "4234",
        "selected" : false,
        "edgeType_all_CC" : "black",
        "SUID" : 4579,
        "name" : "44421 (pp) 5615",
        "interaction" : "pp",
        "shared_interaction" : "pp",
        "shared_name" : "44421 (pp) 5615"
      },
      "selected" : false
    }, {
      "data" : {
        "id" : "4578",
        "source" : "4237",
        "target" : "4236",
        "selected" : false,
        "edgeType_all_CC" : "black",
        "SUID" : 4578,
        "name" : "43226 (pp) 43227",
        "interaction" : "pp",
        "shared_interaction" : "pp",
        "shared_name" : "43226 (pp) 43227"
      },
      "selected" : false
    }, {
      "data" : {
        "id" : "4577",
        "source" : "4237",
        "target" : "4218",
        "selected" : false,
        "edgeType_all_CC" : "black",
        "SUID" : 4577,
        "name" : "43226 (pp) 43228",
        "interaction" : "pp",
        "shared_interaction" : "pp",
        "shared_name" : "43226 (pp) 43228"
      },
      "selected" : false
    }, {
      "data" : {
        "id" : "4576",
        "source" : "4237",
        "target" : "4215",
        "selected" : false,
        "edgeType_all_CC" : "black",
        "SUID" : 4576,
        "name" : "43226 (pp) 43229",
        "interaction" : "pp",
        "shared_interaction" : "pp",
        "shared_name" : "43226 (pp) 43229"
      },
      "selected" : false
    }, {
      "data" : {
        "id" : "4575",
        "source" : "4237",
        "target" : "4074",
        "selected" : false,
        "edgeType_all_CC" : "black",
        "SUID" : 4575,
        "name" : "43226 (pp) 43230",
        "interaction" : "pp",
        "shared_interaction" : "pp",
        "shared_name" : "43226 (pp) 43230"
      },
      "selected" : false
    }, {
      "data" : {
        "id" : "4574",
        "source" : "4237",
        "target" : "4217",
        "selected" : false,
        "edgeType_all_CC" : "black",
        "SUID" : 4574,
        "name" : "43226 (pp) 44422",
        "interaction" : "pp",
        "shared_interaction" : "pp",
        "shared_name" : "43226 (pp) 44422"
      },
      "selected" : false
    }, {
      "data" : {
        "id" : "4573",
        "source" : "4237",
        "target" : "4073",
        "selected" : false,
        "edgeType_all_CC" : "black",
        "SUID" : 4573,
        "name" : "43226 (pp) 31982",
        "interaction" : "pp",
        "shared_interaction" : "pp",
        "shared_name" : "43226 (pp) 31982"
      },
      "selected" : false
    }, {
      "data" : {
        "id" : "4572",
        "source" : "4236",
        "target" : "4177",
        "selected" : false,
        "edgeType_all_CC" : "black",
        "SUID" : 4572,
        "name" : "43227 (pp) 65010",
        "interaction" : "pp",
        "shared_interaction" : "pp",
        "shared_name" : "43227 (pp) 65010"
      },
      "selected" : false
    }, {
      "data" : {
        "id" : "4571",
        "source" : "4236",
        "target" : "4088",
        "selected" : false,
        "edgeType_all_CC" : "black",
        "SUID" : 4571,
        "name" : "43227 (pp) 31967",
        "interaction" : "pp",
        "shared_interaction" : "pp",
        "shared_name" : "43227 (pp) 31967"
      },
      "selected" : false
    }, {
      "data" : {
        "id" : "4570",
        "source" : "4236",
        "target" : "4173",
        "selected" : false,
        "edgeType_all_CC" : "black",
        "SUID" : 4570,
        "name" : "43227 (pp) 43231",
        "interaction" : "pp",
        "shared_interaction" : "pp",
        "shared_name" : "43227 (pp) 43231"
      },
      "selected" : false
    }, {
      "data" : {
        "id" : "4569",
        "source" : "4236",
        "target" : "4097",
        "selected" : false,
        "edgeType_all_CC" : "black",
        "SUID" : 4569,
        "name" : "43227 (pp) 31988",
        "interaction" : "pp",
        "shared_interaction" : "pp",
        "shared_name" : "43227 (pp) 31988"
      },
      "selected" : false
    }, {
      "data" : {
        "id" : "4568",
        "source" : "4234",
        "target" : "4233",
        "selected" : false,
        "edgeType_all_CC" : "black",
        "SUID" : 4568,
        "name" : "5615 (pp) 72562",
        "interaction" : "pp",
        "shared_interaction" : "pp",
        "shared_name" : "5615 (pp) 72562"
      },
      "selected" : false
    }, {
      "data" : {
        "id" : "4567",
        "source" : "4234",
        "target" : "4186",
        "selected" : false,
        "edgeType_all_CC" : "black",
        "SUID" : 4567,
        "name" : "5615 (pp) 5577",
        "interaction" : "pp",
        "shared_interaction" : "pp",
        "shared_name" : "5615 (pp) 5577"
      },
      "selected" : false
    }, {
      "data" : {
        "id" : "4566",
        "source" : "4234",
        "target" : "4245",
        "selected" : false,
        "edgeType_all_CC" : "black",
        "SUID" : 4566,
        "name" : "5615 (pp) 34358",
        "interaction" : "pp",
        "shared_interaction" : "pp",
        "shared_name" : "5615 (pp) 34358"
      },
      "selected" : false
    }, {
      "data" : {
        "id" : "4565",
        "source" : "4234",
        "target" : "4086",
        "selected" : false,
        "edgeType_all_CC" : "black",
        "SUID" : 4565,
        "name" : "5615 (pp) 16942",
        "interaction" : "pp",
        "shared_interaction" : "pp",
        "shared_name" : "5615 (pp) 16942"
      },
      "selected" : false
    }, {
      "data" : {
        "id" : "4564",
        "source" : "4234",
        "target" : "4182",
        "selected" : false,
        "edgeType_all_CC" : "black",
        "SUID" : 4564,
        "name" : "5615 (pp) 42571",
        "interaction" : "pp",
        "shared_interaction" : "pp",
        "shared_name" : "5615 (pp) 42571"
      },
      "selected" : false
    }, {
      "data" : {
        "id" : "4563",
        "source" : "4232",
        "target" : "4182",
        "selected" : false,
        "edgeType_all_CC" : "black",
        "SUID" : 4563,
        "name" : "19814 (pp) 42571",
        "interaction" : "pp",
        "shared_interaction" : "pp",
        "shared_name" : "19814 (pp) 42571"
      },
      "selected" : false
    }, {
      "data" : {
        "id" : "4562",
        "source" : "4232",
        "target" : "4068",
        "selected" : false,
        "edgeType_all_CC" : "black",
        "SUID" : 4562,
        "name" : "19814 (pp) 71753",
        "interaction" : "pp",
        "shared_interaction" : "pp",
        "shared_name" : "19814 (pp) 71753"
      },
      "selected" : false
    }, {
      "data" : {
        "id" : "4561",
        "source" : "4232",
        "target" : "4070",
        "selected" : false,
        "edgeType_all_CC" : "black",
        "SUID" : 4561,
        "name" : "19814 (pp) 71745",
        "interaction" : "pp",
        "shared_interaction" : "pp",
        "shared_name" : "19814 (pp) 71745"
      },
      "selected" : false
    }, {
      "data" : {
        "id" : "4560",
        "source" : "4231",
        "target" : "4230",
        "selected" : false,
        "edgeType_all_CC" : "black",
        "SUID" : 4560,
        "name" : "44215 (pp) 44217",
        "interaction" : "pp",
        "shared_interaction" : "pp",
        "shared_name" : "44215 (pp) 44217"
      },
      "selected" : false
    }, {
      "data" : {
        "id" : "4559",
        "source" : "4230",
        "target" : "4095",
        "selected" : false,
        "edgeType_all_CC" : "black",
        "SUID" : 4559,
        "name" : "44217 (pp) 44216",
        "interaction" : "pp",
        "shared_interaction" : "pp",
        "shared_name" : "44217 (pp) 44216"
      },
      "selected" : false
    }, {
      "data" : {
        "id" : "4558",
        "source" : "4229",
        "target" : "4228",
        "selected" : false,
        "edgeType_all_CC" : "black",
        "SUID" : 4558,
        "name" : "43232 (pp) 43292",
        "interaction" : "pp",
        "shared_interaction" : "pp",
        "shared_name" : "43232 (pp) 43292"
      },
      "selected" : false
    }, {
      "data" : {
        "id" : "4557",
        "source" : "4229",
        "target" : "4219",
        "selected" : false,
        "edgeType_all_CC" : "black",
        "SUID" : 4557,
        "name" : "43232 (pp) 5856",
        "interaction" : "pp",
        "shared_interaction" : "pp",
        "shared_name" : "43232 (pp) 5856"
      },
      "selected" : false
    }, {
      "data" : {
        "id" : "4556",
        "source" : "4229",
        "target" : "4209",
        "selected" : false,
        "edgeType_all_CC" : "black",
        "SUID" : 4556,
        "name" : "43232 (pp) 2102",
        "interaction" : "pp",
        "shared_interaction" : "pp",
        "shared_name" : "43232 (pp) 2102"
      },
      "selected" : false
    }, {
      "data" : {
        "id" : "4555",
        "source" : "4229",
        "target" : "4195",
        "selected" : false,
        "edgeType_all_CC" : "black",
        "SUID" : 4555,
        "name" : "43232 (pp) 5840",
        "interaction" : "pp",
        "shared_interaction" : "pp",
        "shared_name" : "43232 (pp) 5840"
      },
      "selected" : false
    }, {
      "data" : {
        "id" : "4554",
        "source" : "4229",
        "target" : "4174",
        "selected" : false,
        "edgeType_all_CC" : "black",
        "SUID" : 4554,
        "name" : "43232 (pp) 5694",
        "interaction" : "pp",
        "shared_interaction" : "pp",
        "shared_name" : "43232 (pp) 5694"
      },
      "selected" : false
    }, {
      "data" : {
        "id" : "4553",
        "source" : "4228",
        "target" : "4201",
        "selected" : false,
        "edgeType_all_CC" : "black",
        "SUID" : 4553,
        "name" : "43292 (pp) 44449",
        "interaction" : "pp",
        "shared_interaction" : "pp",
        "shared_name" : "43292 (pp) 44449"
      },
      "selected" : false
    }, {
      "data" : {
        "id" : "4552",
        "source" : "4228",
        "target" : "4105",
        "selected" : false,
        "edgeType_all_CC" : "black",
        "SUID" : 4552,
        "name" : "43292 (pp) 30016",
        "interaction" : "pp",
        "shared_interaction" : "pp",
        "shared_name" : "43292 (pp) 30016"
      },
      "selected" : false
    }, {
      "data" : {
        "id" : "4551",
        "source" : "4227",
        "target" : "4226",
        "selected" : false,
        "edgeType_all_CC" : "black",
        "SUID" : 4551,
        "name" : "15934 (pp) 22625",
        "interaction" : "pp",
        "shared_interaction" : "pp",
        "shared_name" : "15934 (pp) 22625"
      },
      "selected" : false
    }, {
      "data" : {
        "id" : "4550",
        "source" : "4224",
        "target" : "4144",
        "selected" : false,
        "edgeType_all_CC" : "black",
        "SUID" : 4550,
        "name" : "42995 (pp) 1726",
        "interaction" : "pp",
        "shared_interaction" : "pp",
        "shared_name" : "42995 (pp) 1726"
      },
      "selected" : false
    }, {
      "data" : {
        "id" : "4549",
        "source" : "4224",
        "target" : "4115",
        "selected" : false,
        "edgeType_all_CC" : "black",
        "SUID" : 4549,
        "name" : "42995 (pp) 30175",
        "interaction" : "pp",
        "shared_interaction" : "pp",
        "shared_name" : "42995 (pp) 30175"
      },
      "selected" : false
    }, {
      "data" : {
        "id" : "4548",
        "source" : "4224",
        "target" : "4063",
        "selected" : false,
        "edgeType_all_CC" : "black",
        "SUID" : 4548,
        "name" : "42995 (pp) 43005",
        "interaction" : "pp",
        "shared_interaction" : "pp",
        "shared_name" : "42995 (pp) 43005"
      },
      "selected" : false
    }, {
      "data" : {
        "id" : "4547",
        "source" : "4223",
        "target" : "4194",
        "selected" : false,
        "edgeType_all_CC" : "black",
        "SUID" : 4547,
        "name" : "30529 (pp) 44391",
        "interaction" : "pp",
        "shared_interaction" : "pp",
        "shared_name" : "30529 (pp) 44391"
      },
      "selected" : false
    }, {
      "data" : {
        "id" : "4546",
        "source" : "4223",
        "target" : "4195",
        "selected" : false,
        "edgeType_all_CC" : "black",
        "SUID" : 4546,
        "name" : "30529 (pp) 5840",
        "interaction" : "pp",
        "shared_interaction" : "pp",
        "shared_name" : "30529 (pp) 5840"
      },
      "selected" : false
    }, {
      "data" : {
        "id" : "4545",
        "source" : "4222",
        "target" : "4221",
        "selected" : false,
        "edgeType_all_CC" : "black",
        "SUID" : 4545,
        "name" : "5581 (pp) 5583",
        "interaction" : "pp",
        "shared_interaction" : "pp",
        "shared_name" : "5581 (pp) 5583"
      },
      "selected" : false
    }, {
      "data" : {
        "id" : "4544",
        "source" : "4219",
        "target" : "4153",
        "selected" : false,
        "edgeType_all_CC" : "black",
        "SUID" : 4544,
        "name" : "5856 (pp) 30863",
        "interaction" : "pp",
        "shared_interaction" : "pp",
        "shared_name" : "5856 (pp) 30863"
      },
      "selected" : false
    }, {
      "data" : {
        "id" : "4543",
        "source" : "4219",
        "target" : "4148",
        "selected" : false,
        "edgeType_all_CC" : "black",
        "SUID" : 4543,
        "name" : "5856 (pp) 15629",
        "interaction" : "pp",
        "shared_interaction" : "pp",
        "shared_name" : "5856 (pp) 15629"
      },
      "selected" : false
    }, {
      "data" : {
        "id" : "4542",
        "source" : "4219",
        "target" : "4244",
        "selected" : false,
        "edgeType_all_CC" : "black",
        "SUID" : 4542,
        "name" : "5856 (pp) 44430",
        "interaction" : "pp",
        "shared_interaction" : "pp",
        "shared_name" : "5856 (pp) 44430"
      },
      "selected" : false
    }, {
      "data" : {
        "id" : "4541",
        "source" : "4219",
        "target" : "4162",
        "selected" : false,
        "edgeType_all_CC" : "black",
        "SUID" : 4541,
        "name" : "5856 (pp) 45111",
        "interaction" : "pp",
        "shared_interaction" : "pp",
        "shared_name" : "5856 (pp) 45111"
      },
      "selected" : false
    }, {
      "data" : {
        "id" : "4540",
        "source" : "4218",
        "target" : "4229",
        "selected" : false,
        "edgeType_all_CC" : "black",
        "SUID" : 4540,
        "name" : "43228 (pp) 43232",
        "interaction" : "pp",
        "shared_interaction" : "pp",
        "shared_name" : "43228 (pp) 43232"
      },
      "selected" : false
    }, {
      "data" : {
        "id" : "4539",
        "source" : "4217",
        "target" : "4216",
        "selected" : false,
        "edgeType_all_CC" : "black",
        "SUID" : 4539,
        "name" : "44422 (pp) 44446",
        "interaction" : "pp",
        "shared_interaction" : "pp",
        "shared_name" : "44422 (pp) 44446"
      },
      "selected" : false
    }, {
      "data" : {
        "id" : "4538",
        "source" : "4217",
        "target" : "4201",
        "selected" : false,
        "edgeType_all_CC" : "black",
        "SUID" : 4538,
        "name" : "44422 (pp) 44449",
        "interaction" : "pp",
        "shared_interaction" : "pp",
        "shared_name" : "44422 (pp) 44449"
      },
      "selected" : false
    }, {
      "data" : {
        "id" : "4537",
        "source" : "4217",
        "target" : "4175",
        "selected" : false,
        "edgeType_all_CC" : "black",
        "SUID" : 4537,
        "name" : "44422 (pp) 43233",
        "interaction" : "pp",
        "shared_interaction" : "pp",
        "shared_name" : "44422 (pp) 43233"
      },
      "selected" : false
    }, {
      "data" : {
        "id" : "4536",
        "source" : "4216",
        "target" : "4193",
        "selected" : false,
        "edgeType_all_CC" : "black",
        "SUID" : 4536,
        "name" : "44446 (pp) 44428",
        "interaction" : "pp",
        "shared_interaction" : "pp",
        "shared_name" : "44446 (pp) 44428"
      },
      "selected" : false
    }, {
      "data" : {
        "id" : "4535",
        "source" : "4216",
        "target" : "4194",
        "selected" : false,
        "edgeType_all_CC" : "black",
        "SUID" : 4535,
        "name" : "44446 (pp) 44391",
        "interaction" : "pp",
        "shared_interaction" : "pp",
        "shared_name" : "44446 (pp) 44391"
      },
      "selected" : false
    }, {
      "data" : {
        "id" : "4534",
        "source" : "4216",
        "target" : "4172",
        "selected" : false,
        "edgeType_all_CC" : "black",
        "SUID" : 4534,
        "name" : "44446 (pp) 31970",
        "interaction" : "pp",
        "shared_interaction" : "pp",
        "shared_name" : "44446 (pp) 31970"
      },
      "selected" : false
    }, {
      "data" : {
        "id" : "4533",
        "source" : "4216",
        "target" : "4129",
        "selected" : false,
        "edgeType_all_CC" : "black",
        "SUID" : 4533,
        "name" : "44446 (pp) 44431",
        "interaction" : "pp",
        "shared_interaction" : "pp",
        "shared_name" : "44446 (pp) 44431"
      },
      "selected" : false
    }, {
      "data" : {
        "id" : "4532",
        "source" : "4216",
        "target" : "4244",
        "selected" : false,
        "edgeType_all_CC" : "black",
        "SUID" : 4532,
        "name" : "44446 (pp) 44430",
        "interaction" : "pp",
        "shared_interaction" : "pp",
        "shared_name" : "44446 (pp) 44430"
      },
      "selected" : false
    }, {
      "data" : {
        "id" : "4531",
        "source" : "4216",
        "target" : "4159",
        "selected" : false,
        "edgeType_all_CC" : "black",
        "SUID" : 4531,
        "name" : "44446 (pp) 44437",
        "interaction" : "pp",
        "shared_interaction" : "pp",
        "shared_name" : "44446 (pp) 44437"
      },
      "selected" : false
    }, {
      "data" : {
        "id" : "4530",
        "source" : "4216",
        "target" : "4139",
        "selected" : false,
        "edgeType_all_CC" : "black",
        "SUID" : 4530,
        "name" : "44446 (pp) 44427",
        "interaction" : "pp",
        "shared_interaction" : "pp",
        "shared_name" : "44446 (pp) 44427"
      },
      "selected" : false
    }, {
      "data" : {
        "id" : "4529",
        "source" : "4216",
        "target" : "4088",
        "selected" : false,
        "edgeType_all_CC" : "black",
        "SUID" : 4529,
        "name" : "44446 (pp) 31967",
        "interaction" : "pp",
        "shared_interaction" : "pp",
        "shared_name" : "44446 (pp) 31967"
      },
      "selected" : false
    }, {
      "data" : {
        "id" : "4528",
        "source" : "4216",
        "target" : "4179",
        "selected" : false,
        "edgeType_all_CC" : "black",
        "SUID" : 4528,
        "name" : "44446 (pp) 44433",
        "interaction" : "pp",
        "shared_interaction" : "pp",
        "shared_name" : "44446 (pp) 44433"
      },
      "selected" : false
    }, {
      "data" : {
        "id" : "4527",
        "source" : "4216",
        "target" : "4250",
        "selected" : false,
        "edgeType_all_CC" : "black",
        "SUID" : 4527,
        "name" : "44446 (pp) 70013",
        "interaction" : "pp",
        "shared_interaction" : "pp",
        "shared_name" : "44446 (pp) 70013"
      },
      "selected" : false
    }, {
      "data" : {
        "id" : "4526",
        "source" : "4216",
        "target" : "4092",
        "selected" : false,
        "edgeType_all_CC" : "black",
        "SUID" : 4526,
        "name" : "44446 (pp) 44432",
        "interaction" : "pp",
        "shared_interaction" : "pp",
        "shared_name" : "44446 (pp) 44432"
      },
      "selected" : false
    }, {
      "data" : {
        "id" : "4525",
        "source" : "4215",
        "target" : "4214",
        "selected" : false,
        "edgeType_all_CC" : "black",
        "SUID" : 4525,
        "name" : "43229 (pp) 31410",
        "interaction" : "pp",
        "shared_interaction" : "pp",
        "shared_name" : "43229 (pp) 31410"
      },
      "selected" : false
    }, {
      "data" : {
        "id" : "4524",
        "source" : "4215",
        "target" : "4173",
        "selected" : false,
        "edgeType_all_CC" : "black",
        "SUID" : 4524,
        "name" : "43229 (pp) 43231",
        "interaction" : "pp",
        "shared_interaction" : "pp",
        "shared_name" : "43229 (pp) 43231"
      },
      "selected" : false
    }, {
      "data" : {
        "id" : "4523",
        "source" : "4215",
        "target" : "4229",
        "selected" : false,
        "edgeType_all_CC" : "black",
        "SUID" : 4523,
        "name" : "43229 (pp) 43232",
        "interaction" : "pp",
        "shared_interaction" : "pp",
        "shared_name" : "43229 (pp) 43232"
      },
      "selected" : false
    }, {
      "data" : {
        "id" : "4522",
        "source" : "4215",
        "target" : "4216",
        "selected" : false,
        "edgeType_all_CC" : "black",
        "SUID" : 4522,
        "name" : "43229 (pp) 44446",
        "interaction" : "pp",
        "shared_interaction" : "pp",
        "shared_name" : "43229 (pp) 44446"
      },
      "selected" : false
    }, {
      "data" : {
        "id" : "4521",
        "source" : "4214",
        "target" : "4145",
        "selected" : false,
        "edgeType_all_CC" : "black",
        "SUID" : 4521,
        "name" : "31410 (pp) 16023",
        "interaction" : "pp",
        "shared_interaction" : "pp",
        "shared_name" : "31410 (pp) 16023"
      },
      "selected" : false
    }, {
      "data" : {
        "id" : "4520",
        "source" : "4214",
        "target" : "4179",
        "selected" : false,
        "edgeType_all_CC" : "black",
        "SUID" : 4520,
        "name" : "31410 (pp) 44433",
        "interaction" : "pp",
        "shared_interaction" : "pp",
        "shared_name" : "31410 (pp) 44433"
      },
      "selected" : false
    }, {
      "data" : {
        "id" : "4519",
        "source" : "4213",
        "target" : "4212",
        "selected" : false,
        "edgeType_all_CC" : "black",
        "SUID" : 4519,
        "name" : "98796 (pp) 46930",
        "interaction" : "pp",
        "shared_interaction" : "pp",
        "shared_name" : "98796 (pp) 46930"
      },
      "selected" : false
    }, {
      "data" : {
        "id" : "4518",
        "source" : "4213",
        "target" : "4168",
        "selected" : false,
        "edgeType_all_CC" : "black",
        "SUID" : 4518,
        "name" : "98796 (pp) 98797",
        "interaction" : "pp",
        "shared_interaction" : "pp",
        "shared_name" : "98796 (pp) 98797"
      },
      "selected" : false
    }, {
      "data" : {
        "id" : "4517",
        "source" : "4212",
        "target" : "4163",
        "selected" : false,
        "edgeType_all_CC" : "black",
        "SUID" : 4517,
        "name" : "46930 (pp) 5579",
        "interaction" : "pp",
        "shared_interaction" : "pp",
        "shared_name" : "46930 (pp) 5579"
      },
      "selected" : false
    }, {
      "data" : {
        "id" : "4516",
        "source" : "4211",
        "target" : "4210",
        "selected" : false,
        "edgeType_all_CC" : "black",
        "SUID" : 4516,
        "name" : "44445 (pp) 5833",
        "interaction" : "pp",
        "shared_interaction" : "pp",
        "shared_name" : "44445 (pp) 5833"
      },
      "selected" : false
    }, {
      "data" : {
        "id" : "4515",
        "source" : "4211",
        "target" : "4226",
        "selected" : false,
        "edgeType_all_CC" : "black",
        "SUID" : 4515,
        "name" : "44445 (pp) 22625",
        "interaction" : "pp",
        "shared_interaction" : "pp",
        "shared_name" : "44445 (pp) 22625"
      },
      "selected" : false
    }, {
      "data" : {
        "id" : "4514",
        "source" : "4211",
        "target" : "4130",
        "selected" : false,
        "edgeType_all_CC" : "black",
        "SUID" : 4514,
        "name" : "44445 (pp) 22626",
        "interaction" : "pp",
        "shared_interaction" : "pp",
        "shared_name" : "44445 (pp) 22626"
      },
      "selected" : false
    }, {
      "data" : {
        "id" : "4513",
        "source" : "4208",
        "target" : "4207",
        "selected" : false,
        "edgeType_all_CC" : "black",
        "SUID" : 4513,
        "name" : "71746 (pp) 71748",
        "interaction" : "pp",
        "shared_interaction" : "pp",
        "shared_name" : "71746 (pp) 71748"
      },
      "selected" : false
    }, {
      "data" : {
        "id" : "4512",
        "source" : "4208",
        "target" : "4167",
        "selected" : false,
        "edgeType_all_CC" : "black",
        "SUID" : 4512,
        "name" : "71746 (pp) 71749",
        "interaction" : "pp",
        "shared_interaction" : "pp",
        "shared_name" : "71746 (pp) 71749"
      },
      "selected" : false
    }, {
      "data" : {
        "id" : "4511",
        "source" : "4206",
        "target" : "4205",
        "selected" : false,
        "edgeType_all_CC" : "black",
        "SUID" : 4511,
        "name" : "5886 (pp) 9897",
        "interaction" : "pp",
        "shared_interaction" : "pp",
        "shared_name" : "5886 (pp) 9897"
      },
      "selected" : false
    }, {
      "data" : {
        "id" : "4510",
        "source" : "4206",
        "target" : "4170",
        "selected" : false,
        "edgeType_all_CC" : "black",
        "SUID" : 4510,
        "name" : "5886 (pp) 44459",
        "interaction" : "pp",
        "shared_interaction" : "pp",
        "shared_name" : "5886 (pp) 44459"
      },
      "selected" : false
    }, {
      "data" : {
        "id" : "4509",
        "source" : "4206",
        "target" : "4082",
        "selected" : false,
        "edgeType_all_CC" : "black",
        "SUID" : 4509,
        "name" : "5886 (pp) 1533",
        "interaction" : "pp",
        "shared_interaction" : "pp",
        "shared_name" : "5886 (pp) 1533"
      },
      "selected" : false
    }, {
      "data" : {
        "id" : "4508",
        "source" : "4206",
        "target" : "4064",
        "selected" : false,
        "edgeType_all_CC" : "black",
        "SUID" : 4508,
        "name" : "5886 (pp) 19897",
        "interaction" : "pp",
        "shared_interaction" : "pp",
        "shared_name" : "5886 (pp) 19897"
      },
      "selected" : false
    }, {
      "data" : {
        "id" : "4507",
        "source" : "4206",
        "target" : "4169",
        "selected" : false,
        "edgeType_all_CC" : "black",
        "SUID" : 4507,
        "name" : "5886 (pp) 31226",
        "interaction" : "pp",
        "shared_interaction" : "pp",
        "shared_name" : "5886 (pp) 31226"
      },
      "selected" : false
    }, {
      "data" : {
        "id" : "4506",
        "source" : "4206",
        "target" : "4126",
        "selected" : false,
        "edgeType_all_CC" : "black",
        "SUID" : 4506,
        "name" : "5886 (pp) 5887",
        "interaction" : "pp",
        "shared_interaction" : "pp",
        "shared_name" : "5886 (pp) 5887"
      },
      "selected" : false
    }, {
      "data" : {
        "id" : "4505",
        "source" : "4206",
        "target" : "4168",
        "selected" : false,
        "edgeType_all_CC" : "black",
        "SUID" : 4505,
        "name" : "5886 (pp) 98797",
        "interaction" : "pp",
        "shared_interaction" : "pp",
        "shared_name" : "5886 (pp) 98797"
      },
      "selected" : false
    }, {
      "data" : {
        "id" : "4504",
        "source" : "4205",
        "target" : "4109",
        "selected" : false,
        "edgeType_all_CC" : "black",
        "SUID" : 4504,
        "name" : "9897 (pp) 31232",
        "interaction" : "pp",
        "shared_interaction" : "pp",
        "shared_name" : "9897 (pp) 31232"
      },
      "selected" : false
    }, {
      "data" : {
        "id" : "4503",
        "source" : "4204",
        "target" : "4075",
        "selected" : false,
        "edgeType_all_CC" : "black",
        "SUID" : 4503,
        "name" : "32432 (pp) 1725",
        "interaction" : "pp",
        "shared_interaction" : "pp",
        "shared_name" : "32432 (pp) 1725"
      },
      "selected" : false
    }, {
      "data" : {
        "id" : "4502",
        "source" : "4203",
        "target" : "4202",
        "selected" : false,
        "edgeType_all_CC" : "black",
        "SUID" : 4502,
        "name" : "31983 (pp) 60205",
        "interaction" : "pp",
        "shared_interaction" : "pp",
        "shared_name" : "31983 (pp) 60205"
      },
      "selected" : false
    }, {
      "data" : {
        "id" : "4501",
        "source" : "4202",
        "target" : "4127",
        "selected" : false,
        "edgeType_all_CC" : "black",
        "SUID" : 4501,
        "name" : "60205 (pp) 34774",
        "interaction" : "pp",
        "shared_interaction" : "pp",
        "shared_name" : "60205 (pp) 34774"
      },
      "selected" : false
    }, {
      "data" : {
        "id" : "4500",
        "source" : "4202",
        "target" : "4055",
        "selected" : false,
        "edgeType_all_CC" : "black",
        "SUID" : 4500,
        "name" : "60205 (pp) 71682",
        "interaction" : "pp",
        "shared_interaction" : "pp",
        "shared_name" : "60205 (pp) 71682"
      },
      "selected" : false
    }, {
      "data" : {
        "id" : "4499",
        "source" : "4201",
        "target" : "4120",
        "selected" : false,
        "edgeType_all_CC" : "black",
        "SUID" : 4499,
        "name" : "44449 (pp) 30017",
        "interaction" : "pp",
        "shared_interaction" : "pp",
        "shared_name" : "44449 (pp) 30017"
      },
      "selected" : false
    }, {
      "data" : {
        "id" : "4498",
        "source" : "4201",
        "target" : "4106",
        "selected" : false,
        "edgeType_all_CC" : "black",
        "SUID" : 4498,
        "name" : "44449 (pp) 31674",
        "interaction" : "pp",
        "shared_interaction" : "pp",
        "shared_name" : "44449 (pp) 31674"
      },
      "selected" : false
    }, {
      "data" : {
        "id" : "4497",
        "source" : "4201",
        "target" : "4104",
        "selected" : false,
        "edgeType_all_CC" : "black",
        "SUID" : 4497,
        "name" : "44449 (pp) 43034",
        "interaction" : "pp",
        "shared_interaction" : "pp",
        "shared_name" : "44449 (pp) 43034"
      },
      "selected" : false
    }, {
      "data" : {
        "id" : "4496",
        "source" : "4200",
        "target" : "4199",
        "selected" : false,
        "edgeType_all_CC" : "black",
        "SUID" : 4496,
        "name" : "71751 (pp) 71752",
        "interaction" : "pp",
        "shared_interaction" : "pp",
        "shared_name" : "71751 (pp) 71752"
      },
      "selected" : false
    }, {
      "data" : {
        "id" : "4495",
        "source" : "4198",
        "target" : "4211",
        "selected" : false,
        "edgeType_all_CC" : "black",
        "SUID" : 4495,
        "name" : "5829 (pp) 44445",
        "interaction" : "pp",
        "shared_interaction" : "pp",
        "shared_name" : "5829 (pp) 44445"
      },
      "selected" : false
    }, {
      "data" : {
        "id" : "4494",
        "source" : "4198",
        "target" : "4130",
        "selected" : false,
        "edgeType_all_CC" : "black",
        "SUID" : 4494,
        "name" : "5829 (pp) 22626",
        "interaction" : "pp",
        "shared_interaction" : "pp",
        "shared_name" : "5829 (pp) 22626"
      },
      "selected" : false
    }, {
      "data" : {
        "id" : "4493",
        "source" : "4197",
        "target" : "4196",
        "selected" : false,
        "edgeType_all_CC" : "black",
        "SUID" : 4493,
        "name" : "5764 (pp) 5766",
        "interaction" : "pp",
        "shared_interaction" : "pp",
        "shared_name" : "5764 (pp) 5766"
      },
      "selected" : false
    }, {
      "data" : {
        "id" : "4492",
        "source" : "4197",
        "target" : "4187",
        "selected" : false,
        "edgeType_all_CC" : "black",
        "SUID" : 4492,
        "name" : "5764 (pp) 36019",
        "interaction" : "pp",
        "shared_interaction" : "pp",
        "shared_name" : "5764 (pp) 36019"
      },
      "selected" : false
    }, {
      "data" : {
        "id" : "4491",
        "source" : "4197",
        "target" : "4051",
        "selected" : false,
        "edgeType_all_CC" : "black",
        "SUID" : 4491,
        "name" : "5764 (pp) 43202",
        "interaction" : "pp",
        "shared_interaction" : "pp",
        "shared_name" : "5764 (pp) 43202"
      },
      "selected" : false
    }, {
      "data" : {
        "id" : "4490",
        "source" : "4196",
        "target" : "4124",
        "selected" : false,
        "edgeType_all_CC" : "black",
        "SUID" : 4490,
        "name" : "5766 (pp) 42582",
        "interaction" : "pp",
        "shared_interaction" : "pp",
        "shared_name" : "5766 (pp) 42582"
      },
      "selected" : false
    }, {
      "data" : {
        "id" : "4489",
        "source" : "4195",
        "target" : "4194",
        "selected" : false,
        "edgeType_all_CC" : "black",
        "SUID" : 4489,
        "name" : "5840 (pp) 44391",
        "interaction" : "pp",
        "shared_interaction" : "pp",
        "shared_name" : "5840 (pp) 44391"
      },
      "selected" : false
    }, {
      "data" : {
        "id" : "4488",
        "source" : "4195",
        "target" : "4130",
        "selected" : false,
        "edgeType_all_CC" : "black",
        "SUID" : 4488,
        "name" : "5840 (pp) 22626",
        "interaction" : "pp",
        "shared_interaction" : "pp",
        "shared_name" : "5840 (pp) 22626"
      },
      "selected" : false
    }, {
      "data" : {
        "id" : "4487",
        "source" : "4194",
        "target" : "4227",
        "selected" : false,
        "edgeType_all_CC" : "black",
        "SUID" : 4487,
        "name" : "44391 (pp) 15934",
        "interaction" : "pp",
        "shared_interaction" : "pp",
        "shared_name" : "44391 (pp) 15934"
      },
      "selected" : false
    }, {
      "data" : {
        "id" : "4486",
        "source" : "4193",
        "target" : "4192",
        "selected" : false,
        "edgeType_all_CC" : "black",
        "SUID" : 4486,
        "name" : "44428 (pp) 228",
        "interaction" : "pp",
        "shared_interaction" : "pp",
        "shared_name" : "44428 (pp) 228"
      },
      "selected" : false
    }, {
      "data" : {
        "id" : "4485",
        "source" : "4193",
        "target" : "4156",
        "selected" : false,
        "edgeType_all_CC" : "black",
        "SUID" : 4485,
        "name" : "44428 (pp) 34399",
        "interaction" : "pp",
        "shared_interaction" : "pp",
        "shared_name" : "44428 (pp) 34399"
      },
      "selected" : false
    }, {
      "data" : {
        "id" : "4484",
        "source" : "4193",
        "target" : "4256",
        "selected" : false,
        "edgeType_all_CC" : "black",
        "SUID" : 4484,
        "name" : "44428 (pp) 5638",
        "interaction" : "pp",
        "shared_interaction" : "pp",
        "shared_name" : "44428 (pp) 5638"
      },
      "selected" : false
    }, {
      "data" : {
        "id" : "4483",
        "source" : "4193",
        "target" : "4157",
        "selected" : false,
        "edgeType_all_CC" : "black",
        "SUID" : 4483,
        "name" : "44428 (pp) 31981",
        "interaction" : "pp",
        "shared_interaction" : "pp",
        "shared_name" : "44428 (pp) 31981"
      },
      "selected" : false
    }, {
      "data" : {
        "id" : "4482",
        "source" : "4193",
        "target" : "4107",
        "selected" : false,
        "edgeType_all_CC" : "black",
        "SUID" : 4482,
        "name" : "44428 (pp) 5635",
        "interaction" : "pp",
        "shared_interaction" : "pp",
        "shared_name" : "44428 (pp) 5635"
      },
      "selected" : false
    }, {
      "data" : {
        "id" : "4481",
        "source" : "4193",
        "target" : "4138",
        "selected" : false,
        "edgeType_all_CC" : "black",
        "SUID" : 4481,
        "name" : "44428 (pp) 44454",
        "interaction" : "pp",
        "shared_interaction" : "pp",
        "shared_name" : "44428 (pp) 44454"
      },
      "selected" : false
    }, {
      "data" : {
        "id" : "4480",
        "source" : "4193",
        "target" : "4171",
        "selected" : false,
        "edgeType_all_CC" : "black",
        "SUID" : 4480,
        "name" : "44428 (pp) 5641",
        "interaction" : "pp",
        "shared_interaction" : "pp",
        "shared_name" : "44428 (pp) 5641"
      },
      "selected" : false
    }, {
      "data" : {
        "id" : "4479",
        "source" : "4193",
        "target" : "4098",
        "selected" : false,
        "edgeType_all_CC" : "black",
        "SUID" : 4479,
        "name" : "44428 (pp) 5652",
        "interaction" : "pp",
        "shared_interaction" : "pp",
        "shared_name" : "44428 (pp) 5652"
      },
      "selected" : false
    }, {
      "data" : {
        "id" : "4478",
        "source" : "4192",
        "target" : "4180",
        "selected" : false,
        "edgeType_all_CC" : "black",
        "SUID" : 4478,
        "name" : "228 (pp) 5719",
        "interaction" : "pp",
        "shared_interaction" : "pp",
        "shared_name" : "228 (pp) 5719"
      },
      "selected" : false
    }, {
      "data" : {
        "id" : "4477",
        "source" : "4192",
        "target" : "4138",
        "selected" : false,
        "edgeType_all_CC" : "black",
        "SUID" : 4477,
        "name" : "228 (pp) 44454",
        "interaction" : "pp",
        "shared_interaction" : "pp",
        "shared_name" : "228 (pp) 44454"
      },
      "selected" : false
    }, {
      "data" : {
        "id" : "4476",
        "source" : "4191",
        "target" : "4205",
        "selected" : false,
        "edgeType_all_CC" : "black",
        "SUID" : 4476,
        "name" : "98552 (pp) 9897",
        "interaction" : "pp",
        "shared_interaction" : "pp",
        "shared_name" : "98552 (pp) 9897"
      },
      "selected" : false
    }, {
      "data" : {
        "id" : "4475",
        "source" : "4190",
        "target" : "4189",
        "selected" : false,
        "edgeType_all_CC" : "black",
        "SUID" : 4475,
        "name" : "5634 (pp) 788",
        "interaction" : "pp",
        "shared_interaction" : "pp",
        "shared_name" : "5634 (pp) 788"
      },
      "selected" : false
    }, {
      "data" : {
        "id" : "4474",
        "source" : "4190",
        "target" : "4181",
        "selected" : false,
        "edgeType_all_CC" : "black",
        "SUID" : 4474,
        "name" : "5634 (pp) 790",
        "interaction" : "pp",
        "shared_interaction" : "pp",
        "shared_name" : "5634 (pp) 790"
      },
      "selected" : false
    }, {
      "data" : {
        "id" : "4473",
        "source" : "4190",
        "target" : "4193",
        "selected" : false,
        "edgeType_all_CC" : "black",
        "SUID" : 4473,
        "name" : "5634 (pp) 44428",
        "interaction" : "pp",
        "shared_interaction" : "pp",
        "shared_name" : "5634 (pp) 44428"
      },
      "selected" : false
    }, {
      "data" : {
        "id" : "4472",
        "source" : "4190",
        "target" : "4192",
        "selected" : false,
        "edgeType_all_CC" : "black",
        "SUID" : 4472,
        "name" : "5634 (pp) 228",
        "interaction" : "pp",
        "shared_interaction" : "pp",
        "shared_name" : "5634 (pp) 228"
      },
      "selected" : false
    }, {
      "data" : {
        "id" : "4471",
        "source" : "4188",
        "target" : "4187",
        "selected" : false,
        "edgeType_all_CC" : "black",
        "SUID" : 4471,
        "name" : "5768 (pp) 36019",
        "interaction" : "pp",
        "shared_interaction" : "pp",
        "shared_name" : "5768 (pp) 36019"
      },
      "selected" : false
    }, {
      "data" : {
        "id" : "4470",
        "source" : "4185",
        "target" : "4240",
        "selected" : false,
        "edgeType_all_CC" : "black",
        "SUID" : 4470,
        "name" : "5839 (pp) 19773",
        "interaction" : "pp",
        "shared_interaction" : "pp",
        "shared_name" : "5839 (pp) 19773"
      },
      "selected" : false
    }, {
      "data" : {
        "id" : "4469",
        "source" : "4184",
        "target" : "4183",
        "selected" : false,
        "edgeType_all_CC" : "black",
        "SUID" : 4469,
        "name" : "32991 (pp) 785",
        "interaction" : "pp",
        "shared_interaction" : "pp",
        "shared_name" : "32991 (pp) 785"
      },
      "selected" : false
    }, {
      "data" : {
        "id" : "4468",
        "source" : "4184",
        "target" : "4223",
        "selected" : false,
        "edgeType_all_CC" : "black",
        "SUID" : 4468,
        "name" : "32991 (pp) 30529",
        "interaction" : "pp",
        "shared_interaction" : "pp",
        "shared_name" : "32991 (pp) 30529"
      },
      "selected" : false
    }, {
      "data" : {
        "id" : "4467",
        "source" : "4184",
        "target" : "4255",
        "selected" : false,
        "edgeType_all_CC" : "black",
        "SUID" : 4467,
        "name" : "32991 (pp) 43234",
        "interaction" : "pp",
        "shared_interaction" : "pp",
        "shared_name" : "32991 (pp) 43234"
      },
      "selected" : false
    }, {
      "data" : {
        "id" : "4466",
        "source" : "4184",
        "target" : "4079",
        "selected" : false,
        "edgeType_all_CC" : "black",
        "SUID" : 4466,
        "name" : "32991 (pp) 32993",
        "interaction" : "pp",
        "shared_interaction" : "pp",
        "shared_name" : "32991 (pp) 32993"
      },
      "selected" : false
    }, {
      "data" : {
        "id" : "4465",
        "source" : "4184",
        "target" : "4103",
        "selected" : false,
        "edgeType_all_CC" : "black",
        "SUID" : 4465,
        "name" : "32991 (pp) 32994",
        "interaction" : "pp",
        "shared_interaction" : "pp",
        "shared_name" : "32991 (pp) 32994"
      },
      "selected" : false
    }, {
      "data" : {
        "id" : "4464",
        "source" : "4183",
        "target" : "4123",
        "selected" : false,
        "edgeType_all_CC" : "black",
        "SUID" : 4464,
        "name" : "785 (pp) 786",
        "interaction" : "pp",
        "shared_interaction" : "pp",
        "shared_name" : "785 (pp) 786"
      },
      "selected" : false
    }, {
      "data" : {
        "id" : "4463",
        "source" : "4183",
        "target" : "4181",
        "selected" : false,
        "edgeType_all_CC" : "black",
        "SUID" : 4463,
        "name" : "785 (pp) 790",
        "interaction" : "pp",
        "shared_interaction" : "pp",
        "shared_name" : "785 (pp) 790"
      },
      "selected" : false
    }, {
      "data" : {
        "id" : "4462",
        "source" : "4183",
        "target" : "4060",
        "selected" : false,
        "edgeType_all_CC" : "black",
        "SUID" : 4462,
        "name" : "785 (pp) 791",
        "interaction" : "pp",
        "shared_interaction" : "pp",
        "shared_name" : "785 (pp) 791"
      },
      "selected" : false
    }, {
      "data" : {
        "id" : "4461",
        "source" : "4182",
        "target" : "4208",
        "selected" : false,
        "edgeType_all_CC" : "black",
        "SUID" : 4461,
        "name" : "42571 (pp) 71746",
        "interaction" : "pp",
        "shared_interaction" : "pp",
        "shared_name" : "42571 (pp) 71746"
      },
      "selected" : false
    }, {
      "data" : {
        "id" : "4460",
        "source" : "4182",
        "target" : "4048",
        "selected" : false,
        "edgeType_all_CC" : "black",
        "SUID" : 4460,
        "name" : "42571 (pp) 71754",
        "interaction" : "pp",
        "shared_interaction" : "pp",
        "shared_name" : "42571 (pp) 71754"
      },
      "selected" : false
    }, {
      "data" : {
        "id" : "4459",
        "source" : "4181",
        "target" : "4180",
        "selected" : false,
        "edgeType_all_CC" : "black",
        "SUID" : 4459,
        "name" : "790 (pp) 5719",
        "interaction" : "pp",
        "shared_interaction" : "pp",
        "shared_name" : "790 (pp) 5719"
      },
      "selected" : false
    }, {
      "data" : {
        "id" : "4458",
        "source" : "4181",
        "target" : "4189",
        "selected" : false,
        "edgeType_all_CC" : "black",
        "SUID" : 4458,
        "name" : "790 (pp) 788",
        "interaction" : "pp",
        "shared_interaction" : "pp",
        "shared_name" : "790 (pp) 788"
      },
      "selected" : false
    }, {
      "data" : {
        "id" : "4457",
        "source" : "4179",
        "target" : "4202",
        "selected" : false,
        "edgeType_all_CC" : "black",
        "SUID" : 4457,
        "name" : "44433 (pp) 60205",
        "interaction" : "pp",
        "shared_interaction" : "pp",
        "shared_name" : "44433 (pp) 60205"
      },
      "selected" : false
    }, {
      "data" : {
        "id" : "4456",
        "source" : "4178",
        "target" : "4242",
        "selected" : false,
        "edgeType_all_CC" : "black",
        "SUID" : 4456,
        "name" : "5575 (pp) 44464",
        "interaction" : "pp",
        "shared_interaction" : "pp",
        "shared_name" : "5575 (pp) 44464"
      },
      "selected" : false
    }, {
      "data" : {
        "id" : "4455",
        "source" : "4178",
        "target" : "4230",
        "selected" : false,
        "edgeType_all_CC" : "black",
        "SUID" : 4455,
        "name" : "5575 (pp) 44217",
        "interaction" : "pp",
        "shared_interaction" : "pp",
        "shared_name" : "5575 (pp) 44217"
      },
      "selected" : false
    }, {
      "data" : {
        "id" : "4454",
        "source" : "4178",
        "target" : "4217",
        "selected" : false,
        "edgeType_all_CC" : "black",
        "SUID" : 4454,
        "name" : "5575 (pp) 44422",
        "interaction" : "pp",
        "shared_interaction" : "pp",
        "shared_name" : "5575 (pp) 44422"
      },
      "selected" : false
    }, {
      "data" : {
        "id" : "4453",
        "source" : "4178",
        "target" : "4237",
        "selected" : false,
        "edgeType_all_CC" : "black",
        "SUID" : 4453,
        "name" : "5575 (pp) 43226",
        "interaction" : "pp",
        "shared_interaction" : "pp",
        "shared_name" : "5575 (pp) 43226"
      },
      "selected" : false
    }, {
      "data" : {
        "id" : "4452",
        "source" : "4178",
        "target" : "4166",
        "selected" : false,
        "edgeType_all_CC" : "black",
        "SUID" : 4452,
        "name" : "5575 (pp) 44425",
        "interaction" : "pp",
        "shared_interaction" : "pp",
        "shared_name" : "5575 (pp) 44425"
      },
      "selected" : false
    }, {
      "data" : {
        "id" : "4451",
        "source" : "4178",
        "target" : "4222",
        "selected" : false,
        "edgeType_all_CC" : "black",
        "SUID" : 4451,
        "name" : "5575 (pp) 5581",
        "interaction" : "pp",
        "shared_interaction" : "pp",
        "shared_name" : "5575 (pp) 5581"
      },
      "selected" : false
    }, {
      "data" : {
        "id" : "4450",
        "source" : "4178",
        "target" : "4093",
        "selected" : false,
        "edgeType_all_CC" : "black",
        "SUID" : 4450,
        "name" : "5575 (pp) 31974",
        "interaction" : "pp",
        "shared_interaction" : "pp",
        "shared_name" : "5575 (pp) 31974"
      },
      "selected" : false
    }, {
      "data" : {
        "id" : "4449",
        "source" : "4178",
        "target" : "4231",
        "selected" : false,
        "edgeType_all_CC" : "black",
        "SUID" : 4449,
        "name" : "5575 (pp) 44215",
        "interaction" : "pp",
        "shared_interaction" : "pp",
        "shared_name" : "5575 (pp) 44215"
      },
      "selected" : false
    }, {
      "data" : {
        "id" : "4448",
        "source" : "4178",
        "target" : "4239",
        "selected" : false,
        "edgeType_all_CC" : "black",
        "SUID" : 4448,
        "name" : "5575 (pp) 44421",
        "interaction" : "pp",
        "shared_interaction" : "pp",
        "shared_name" : "5575 (pp) 44421"
      },
      "selected" : false
    }, {
      "data" : {
        "id" : "4447",
        "source" : "4178",
        "target" : "4248",
        "selected" : false,
        "edgeType_all_CC" : "black",
        "SUID" : 4447,
        "name" : "5575 (pp) 44420",
        "interaction" : "pp",
        "shared_interaction" : "pp",
        "shared_name" : "5575 (pp) 44420"
      },
      "selected" : false
    }, {
      "data" : {
        "id" : "4446",
        "source" : "4178",
        "target" : "4090",
        "selected" : false,
        "edgeType_all_CC" : "black",
        "SUID" : 4446,
        "name" : "5575 (pp) 5576",
        "interaction" : "pp",
        "shared_interaction" : "pp",
        "shared_name" : "5575 (pp) 5576"
      },
      "selected" : false
    }, {
      "data" : {
        "id" : "4445",
        "source" : "4178",
        "target" : "4078",
        "selected" : false,
        "edgeType_all_CC" : "black",
        "SUID" : 4445,
        "name" : "5575 (pp) 30054",
        "interaction" : "pp",
        "shared_interaction" : "pp",
        "shared_name" : "5575 (pp) 30054"
      },
      "selected" : false
    }, {
      "data" : {
        "id" : "4444",
        "source" : "4178",
        "target" : "4184",
        "selected" : false,
        "edgeType_all_CC" : "black",
        "SUID" : 4444,
        "name" : "5575 (pp) 32991",
        "interaction" : "pp",
        "shared_interaction" : "pp",
        "shared_name" : "5575 (pp) 32991"
      },
      "selected" : false
    }, {
      "data" : {
        "id" : "4443",
        "source" : "4178",
        "target" : "4243",
        "selected" : false,
        "edgeType_all_CC" : "black",
        "SUID" : 4443,
        "name" : "5575 (pp) 5623",
        "interaction" : "pp",
        "shared_interaction" : "pp",
        "shared_name" : "5575 (pp) 5623"
      },
      "selected" : false
    }, {
      "data" : {
        "id" : "4442",
        "source" : "4178",
        "target" : "4135",
        "selected" : false,
        "edgeType_all_CC" : "black",
        "SUID" : 4442,
        "name" : "5575 (pp) 16020",
        "interaction" : "pp",
        "shared_interaction" : "pp",
        "shared_name" : "5575 (pp) 16020"
      },
      "selected" : false
    }, {
      "data" : {
        "id" : "4441",
        "source" : "4178",
        "target" : "4087",
        "selected" : false,
        "edgeType_all_CC" : "black",
        "SUID" : 4441,
        "name" : "5575 (pp) 31012",
        "interaction" : "pp",
        "shared_interaction" : "pp",
        "shared_name" : "5575 (pp) 31012"
      },
      "selected" : false
    }, {
      "data" : {
        "id" : "4440",
        "source" : "4177",
        "target" : "4176",
        "selected" : false,
        "edgeType_all_CC" : "black",
        "SUID" : 4440,
        "name" : "65010 (pp) 70062",
        "interaction" : "pp",
        "shared_interaction" : "pp",
        "shared_name" : "65010 (pp) 70062"
      },
      "selected" : false
    }, {
      "data" : {
        "id" : "4439",
        "source" : "4175",
        "target" : "4250",
        "selected" : false,
        "edgeType_all_CC" : "black",
        "SUID" : 4439,
        "name" : "43233 (pp) 70013",
        "interaction" : "pp",
        "shared_interaction" : "pp",
        "shared_name" : "43233 (pp) 70013"
      },
      "selected" : false
    }, {
      "data" : {
        "id" : "4438",
        "source" : "4175",
        "target" : "4203",
        "selected" : false,
        "edgeType_all_CC" : "black",
        "SUID" : 4438,
        "name" : "43233 (pp) 31983",
        "interaction" : "pp",
        "shared_interaction" : "pp",
        "shared_name" : "43233 (pp) 31983"
      },
      "selected" : false
    }, {
      "data" : {
        "id" : "4437",
        "source" : "4174",
        "target" : "4192",
        "selected" : false,
        "edgeType_all_CC" : "black",
        "SUID" : 4437,
        "name" : "5694 (pp) 228",
        "interaction" : "pp",
        "shared_interaction" : "pp",
        "shared_name" : "5694 (pp) 228"
      },
      "selected" : false
    }, {
      "data" : {
        "id" : "4436",
        "source" : "4174",
        "target" : "4139",
        "selected" : false,
        "edgeType_all_CC" : "black",
        "SUID" : 4436,
        "name" : "5694 (pp) 44427",
        "interaction" : "pp",
        "shared_interaction" : "pp",
        "shared_name" : "5694 (pp) 44427"
      },
      "selected" : false
    }, {
      "data" : {
        "id" : "4435",
        "source" : "4173",
        "target" : "4145",
        "selected" : false,
        "edgeType_all_CC" : "black",
        "SUID" : 4435,
        "name" : "43231 (pp) 16023",
        "interaction" : "pp",
        "shared_interaction" : "pp",
        "shared_name" : "43231 (pp) 16023"
      },
      "selected" : false
    }, {
      "data" : {
        "id" : "4434",
        "source" : "4173",
        "target" : "4161",
        "selected" : false,
        "edgeType_all_CC" : "black",
        "SUID" : 4434,
        "name" : "43231 (pp) 5773",
        "interaction" : "pp",
        "shared_interaction" : "pp",
        "shared_name" : "43231 (pp) 5773"
      },
      "selected" : false
    }, {
      "data" : {
        "id" : "4433",
        "source" : "4173",
        "target" : "4119",
        "selected" : false,
        "edgeType_all_CC" : "black",
        "SUID" : 4433,
        "name" : "43231 (pp) 5783",
        "interaction" : "pp",
        "shared_interaction" : "pp",
        "shared_name" : "43231 (pp) 5783"
      },
      "selected" : false
    }, {
      "data" : {
        "id" : "4432",
        "source" : "4173",
        "target" : "4132",
        "selected" : false,
        "edgeType_all_CC" : "black",
        "SUID" : 4432,
        "name" : "43231 (pp) 5794",
        "interaction" : "pp",
        "shared_interaction" : "pp",
        "shared_name" : "43231 (pp) 5794"
      },
      "selected" : false
    }, {
      "data" : {
        "id" : "4431",
        "source" : "4173",
        "target" : "4188",
        "selected" : false,
        "edgeType_all_CC" : "black",
        "SUID" : 4431,
        "name" : "43231 (pp) 5768",
        "interaction" : "pp",
        "shared_interaction" : "pp",
        "shared_name" : "43231 (pp) 5768"
      },
      "selected" : false
    }, {
      "data" : {
        "id" : "4430",
        "source" : "4173",
        "target" : "4190",
        "selected" : false,
        "edgeType_all_CC" : "black",
        "SUID" : 4430,
        "name" : "43231 (pp) 5634",
        "interaction" : "pp",
        "shared_interaction" : "pp",
        "shared_name" : "43231 (pp) 5634"
      },
      "selected" : false
    }, {
      "data" : {
        "id" : "4429",
        "source" : "4172",
        "target" : "4171",
        "selected" : false,
        "edgeType_all_CC" : "black",
        "SUID" : 4429,
        "name" : "31970 (pp) 5641",
        "interaction" : "pp",
        "shared_interaction" : "pp",
        "shared_name" : "31970 (pp) 5641"
      },
      "selected" : false
    }, {
      "data" : {
        "id" : "4428",
        "source" : "4170",
        "target" : "4169",
        "selected" : false,
        "edgeType_all_CC" : "black",
        "SUID" : 4428,
        "name" : "44459 (pp) 31226",
        "interaction" : "pp",
        "shared_interaction" : "pp",
        "shared_name" : "44459 (pp) 31226"
      },
      "selected" : false
    }, {
      "data" : {
        "id" : "4427",
        "source" : "4170",
        "target" : "4163",
        "selected" : false,
        "edgeType_all_CC" : "black",
        "SUID" : 4427,
        "name" : "44459 (pp) 5579",
        "interaction" : "pp",
        "shared_interaction" : "pp",
        "shared_name" : "44459 (pp) 5579"
      },
      "selected" : false
    }, {
      "data" : {
        "id" : "4426",
        "source" : "4170",
        "target" : "4168",
        "selected" : false,
        "edgeType_all_CC" : "black",
        "SUID" : 4426,
        "name" : "44459 (pp) 98797",
        "interaction" : "pp",
        "shared_interaction" : "pp",
        "shared_name" : "44459 (pp) 98797"
      },
      "selected" : false
    }, {
      "data" : {
        "id" : "4425",
        "source" : "4170",
        "target" : "4126",
        "selected" : false,
        "edgeType_all_CC" : "black",
        "SUID" : 4425,
        "name" : "44459 (pp) 5887",
        "interaction" : "pp",
        "shared_interaction" : "pp",
        "shared_name" : "44459 (pp) 5887"
      },
      "selected" : false
    }, {
      "data" : {
        "id" : "4424",
        "source" : "4170",
        "target" : "4064",
        "selected" : false,
        "edgeType_all_CC" : "black",
        "SUID" : 4424,
        "name" : "44459 (pp) 19897",
        "interaction" : "pp",
        "shared_interaction" : "pp",
        "shared_name" : "44459 (pp) 19897"
      },
      "selected" : false
    }, {
      "data" : {
        "id" : "4423",
        "source" : "4170",
        "target" : "4061",
        "selected" : false,
        "edgeType_all_CC" : "black",
        "SUID" : 4423,
        "name" : "44459 (pp) 1772",
        "interaction" : "pp",
        "shared_interaction" : "pp",
        "shared_name" : "44459 (pp) 1772"
      },
      "selected" : false
    }, {
      "data" : {
        "id" : "4422",
        "source" : "4170",
        "target" : "4205",
        "selected" : false,
        "edgeType_all_CC" : "black",
        "SUID" : 4422,
        "name" : "44459 (pp) 9897",
        "interaction" : "pp",
        "shared_interaction" : "pp",
        "shared_name" : "44459 (pp) 9897"
      },
      "selected" : false
    }, {
      "data" : {
        "id" : "4421",
        "source" : "4169",
        "target" : "4126",
        "selected" : false,
        "edgeType_all_CC" : "black",
        "SUID" : 4421,
        "name" : "31226 (pp) 5887",
        "interaction" : "pp",
        "shared_interaction" : "pp",
        "shared_name" : "31226 (pp) 5887"
      },
      "selected" : false
    }, {
      "data" : {
        "id" : "4420",
        "source" : "4168",
        "target" : "4163",
        "selected" : false,
        "edgeType_all_CC" : "black",
        "SUID" : 4420,
        "name" : "98797 (pp) 5579",
        "interaction" : "pp",
        "shared_interaction" : "pp",
        "shared_name" : "98797 (pp) 5579"
      },
      "selected" : false
    }, {
      "data" : {
        "id" : "4419",
        "source" : "4167",
        "target" : "4200",
        "selected" : false,
        "edgeType_all_CC" : "black",
        "SUID" : 4419,
        "name" : "71749 (pp) 71751",
        "interaction" : "pp",
        "shared_interaction" : "pp",
        "shared_name" : "71749 (pp) 71751"
      },
      "selected" : false
    }, {
      "data" : {
        "id" : "4418",
        "source" : "4167",
        "target" : "4072",
        "selected" : false,
        "edgeType_all_CC" : "black",
        "SUID" : 4418,
        "name" : "71749 (pp) 71750",
        "interaction" : "pp",
        "shared_interaction" : "pp",
        "shared_name" : "71749 (pp) 71750"
      },
      "selected" : false
    }, {
      "data" : {
        "id" : "4417",
        "source" : "4166",
        "target" : "4165",
        "selected" : false,
        "edgeType_all_CC" : "black",
        "SUID" : 4417,
        "name" : "44425 (pp) 31224",
        "interaction" : "pp",
        "shared_interaction" : "pp",
        "shared_name" : "44425 (pp) 31224"
      },
      "selected" : false
    }, {
      "data" : {
        "id" : "4416",
        "source" : "4166",
        "target" : "4170",
        "selected" : false,
        "edgeType_all_CC" : "black",
        "SUID" : 4416,
        "name" : "44425 (pp) 44459",
        "interaction" : "pp",
        "shared_interaction" : "pp",
        "shared_name" : "44425 (pp) 44459"
      },
      "selected" : false
    }, {
      "data" : {
        "id" : "4415",
        "source" : "4166",
        "target" : "4066",
        "selected" : false,
        "edgeType_all_CC" : "black",
        "SUID" : 4415,
        "name" : "44425 (pp) 19898",
        "interaction" : "pp",
        "shared_interaction" : "pp",
        "shared_name" : "44425 (pp) 19898"
      },
      "selected" : false
    }, {
      "data" : {
        "id" : "4414",
        "source" : "4166",
        "target" : "4212",
        "selected" : false,
        "edgeType_all_CC" : "black",
        "SUID" : 4414,
        "name" : "44425 (pp) 46930",
        "interaction" : "pp",
        "shared_interaction" : "pp",
        "shared_name" : "44425 (pp) 46930"
      },
      "selected" : false
    }, {
      "data" : {
        "id" : "4413",
        "source" : "4166",
        "target" : "4057",
        "selected" : false,
        "edgeType_all_CC" : "black",
        "SUID" : 4413,
        "name" : "44425 (pp) 98589",
        "interaction" : "pp",
        "shared_interaction" : "pp",
        "shared_name" : "44425 (pp) 98589"
      },
      "selected" : false
    }, {
      "data" : {
        "id" : "4412",
        "source" : "4166",
        "target" : "4191",
        "selected" : false,
        "edgeType_all_CC" : "black",
        "SUID" : 4412,
        "name" : "44425 (pp) 98552",
        "interaction" : "pp",
        "shared_interaction" : "pp",
        "shared_name" : "44425 (pp) 98552"
      },
      "selected" : false
    }, {
      "data" : {
        "id" : "4411",
        "source" : "4166",
        "target" : "4213",
        "selected" : false,
        "edgeType_all_CC" : "black",
        "SUID" : 4411,
        "name" : "44425 (pp) 98796",
        "interaction" : "pp",
        "shared_interaction" : "pp",
        "shared_name" : "44425 (pp) 98796"
      },
      "selected" : false
    }, {
      "data" : {
        "id" : "4410",
        "source" : "4165",
        "target" : "4169",
        "selected" : false,
        "edgeType_all_CC" : "black",
        "SUID" : 4410,
        "name" : "31224 (pp) 31226",
        "interaction" : "pp",
        "shared_interaction" : "pp",
        "shared_name" : "31224 (pp) 31226"
      },
      "selected" : false
    }, {
      "data" : {
        "id" : "4409",
        "source" : "4165",
        "target" : "4164",
        "selected" : false,
        "edgeType_all_CC" : "black",
        "SUID" : 4409,
        "name" : "31224 (pp) 16021",
        "interaction" : "pp",
        "shared_interaction" : "pp",
        "shared_name" : "31224 (pp) 16021"
      },
      "selected" : false
    }, {
      "data" : {
        "id" : "4408",
        "source" : "4164",
        "target" : "4212",
        "selected" : false,
        "edgeType_all_CC" : "black",
        "SUID" : 4408,
        "name" : "16021 (pp) 46930",
        "interaction" : "pp",
        "shared_interaction" : "pp",
        "shared_name" : "16021 (pp) 46930"
      },
      "selected" : false
    }, {
      "data" : {
        "id" : "4407",
        "source" : "4164",
        "target" : "4126",
        "selected" : false,
        "edgeType_all_CC" : "black",
        "SUID" : 4407,
        "name" : "16021 (pp) 5887",
        "interaction" : "pp",
        "shared_interaction" : "pp",
        "shared_name" : "16021 (pp) 5887"
      },
      "selected" : false
    }, {
      "data" : {
        "id" : "4406",
        "source" : "4162",
        "target" : "4257",
        "selected" : false,
        "edgeType_all_CC" : "black",
        "SUID" : 4406,
        "name" : "45111 (pp) 5882",
        "interaction" : "pp",
        "shared_interaction" : "pp",
        "shared_name" : "45111 (pp) 5882"
      },
      "selected" : false
    }, {
      "data" : {
        "id" : "4405",
        "source" : "4161",
        "target" : "4249",
        "selected" : false,
        "edgeType_all_CC" : "black",
        "SUID" : 4405,
        "name" : "5773 (pp) 5775",
        "interaction" : "pp",
        "shared_interaction" : "pp",
        "shared_name" : "5773 (pp) 5775"
      },
      "selected" : false
    }, {
      "data" : {
        "id" : "4404",
        "source" : "4161",
        "target" : "4143",
        "selected" : false,
        "edgeType_all_CC" : "black",
        "SUID" : 4404,
        "name" : "5773 (pp) 323",
        "interaction" : "pp",
        "shared_interaction" : "pp",
        "shared_name" : "5773 (pp) 323"
      },
      "selected" : false
    }, {
      "data" : {
        "id" : "4403",
        "source" : "4161",
        "target" : "4159",
        "selected" : false,
        "edgeType_all_CC" : "black",
        "SUID" : 4403,
        "name" : "5773 (pp) 44437",
        "interaction" : "pp",
        "shared_interaction" : "pp",
        "shared_name" : "5773 (pp) 44437"
      },
      "selected" : false
    }, {
      "data" : {
        "id" : "4402",
        "source" : "4160",
        "target" : "4201",
        "selected" : false,
        "edgeType_all_CC" : "black",
        "SUID" : 4402,
        "name" : "44444 (pp) 44449",
        "interaction" : "pp",
        "shared_interaction" : "pp",
        "shared_name" : "44444 (pp) 44449"
      },
      "selected" : false
    }, {
      "data" : {
        "id" : "4401",
        "source" : "4160",
        "target" : "4159",
        "selected" : false,
        "edgeType_all_CC" : "black",
        "SUID" : 4401,
        "name" : "44444 (pp) 44437",
        "interaction" : "pp",
        "shared_interaction" : "pp",
        "shared_name" : "44444 (pp) 44437"
      },
      "selected" : false
    }, {
      "data" : {
        "id" : "4400",
        "source" : "4160",
        "target" : "4154",
        "selected" : false,
        "edgeType_all_CC" : "black",
        "SUID" : 4400,
        "name" : "44444 (pp) 97433",
        "interaction" : "pp",
        "shared_interaction" : "pp",
        "shared_name" : "44444 (pp) 97433"
      },
      "selected" : false
    }, {
      "data" : {
        "id" : "4399",
        "source" : "4160",
        "target" : "4198",
        "selected" : false,
        "edgeType_all_CC" : "black",
        "SUID" : 4399,
        "name" : "44444 (pp) 5829",
        "interaction" : "pp",
        "shared_interaction" : "pp",
        "shared_name" : "44444 (pp) 5829"
      },
      "selected" : false
    }, {
      "data" : {
        "id" : "4398",
        "source" : "4160",
        "target" : "4251",
        "selected" : false,
        "edgeType_all_CC" : "black",
        "SUID" : 4398,
        "name" : "44444 (pp) 44448",
        "interaction" : "pp",
        "shared_interaction" : "pp",
        "shared_name" : "44444 (pp) 44448"
      },
      "selected" : false
    }, {
      "data" : {
        "id" : "4397",
        "source" : "4160",
        "target" : "4252",
        "selected" : false,
        "edgeType_all_CC" : "black",
        "SUID" : 4397,
        "name" : "44444 (pp) 5938",
        "interaction" : "pp",
        "shared_interaction" : "pp",
        "shared_name" : "44444 (pp) 5938"
      },
      "selected" : false
    }, {
      "data" : {
        "id" : "4396",
        "source" : "4160",
        "target" : "4228",
        "selected" : false,
        "edgeType_all_CC" : "black",
        "SUID" : 4396,
        "name" : "44444 (pp) 43292",
        "interaction" : "pp",
        "shared_interaction" : "pp",
        "shared_name" : "44444 (pp) 43292"
      },
      "selected" : false
    }, {
      "data" : {
        "id" : "4395",
        "source" : "4160",
        "target" : "4132",
        "selected" : false,
        "edgeType_all_CC" : "black",
        "SUID" : 4395,
        "name" : "44444 (pp) 5794",
        "interaction" : "pp",
        "shared_interaction" : "pp",
        "shared_name" : "44444 (pp) 5794"
      },
      "selected" : false
    }, {
      "data" : {
        "id" : "4394",
        "source" : "4160",
        "target" : "4108",
        "selected" : false,
        "edgeType_all_CC" : "black",
        "SUID" : 4394,
        "name" : "44444 (pp) 36457",
        "interaction" : "pp",
        "shared_interaction" : "pp",
        "shared_name" : "44444 (pp) 36457"
      },
      "selected" : false
    }, {
      "data" : {
        "id" : "4393",
        "source" : "4160",
        "target" : "4119",
        "selected" : false,
        "edgeType_all_CC" : "black",
        "SUID" : 4393,
        "name" : "44444 (pp) 5783",
        "interaction" : "pp",
        "shared_interaction" : "pp",
        "shared_name" : "44444 (pp) 5783"
      },
      "selected" : false
    }, {
      "data" : {
        "id" : "4392",
        "source" : "4160",
        "target" : "4101",
        "selected" : false,
        "edgeType_all_CC" : "black",
        "SUID" : 4392,
        "name" : "44444 (pp) 48471",
        "interaction" : "pp",
        "shared_interaction" : "pp",
        "shared_name" : "44444 (pp) 48471"
      },
      "selected" : false
    }, {
      "data" : {
        "id" : "4391",
        "source" : "4160",
        "target" : "4194",
        "selected" : false,
        "edgeType_all_CC" : "black",
        "SUID" : 4391,
        "name" : "44444 (pp) 44391",
        "interaction" : "pp",
        "shared_interaction" : "pp",
        "shared_name" : "44444 (pp) 44391"
      },
      "selected" : false
    }, {
      "data" : {
        "id" : "4390",
        "source" : "4160",
        "target" : "4195",
        "selected" : false,
        "edgeType_all_CC" : "black",
        "SUID" : 4390,
        "name" : "44444 (pp) 5840",
        "interaction" : "pp",
        "shared_interaction" : "pp",
        "shared_name" : "44444 (pp) 5840"
      },
      "selected" : false
    }, {
      "data" : {
        "id" : "4389",
        "source" : "4160",
        "target" : "4188",
        "selected" : false,
        "edgeType_all_CC" : "black",
        "SUID" : 4389,
        "name" : "44444 (pp) 5768",
        "interaction" : "pp",
        "shared_interaction" : "pp",
        "shared_name" : "44444 (pp) 5768"
      },
      "selected" : false
    }, {
      "data" : {
        "id" : "4388",
        "source" : "4160",
        "target" : "4161",
        "selected" : false,
        "edgeType_all_CC" : "black",
        "SUID" : 4388,
        "name" : "44444 (pp) 5773",
        "interaction" : "pp",
        "shared_interaction" : "pp",
        "shared_name" : "44444 (pp) 5773"
      },
      "selected" : false
    }, {
      "data" : {
        "id" : "4387",
        "source" : "4160",
        "target" : "4211",
        "selected" : false,
        "edgeType_all_CC" : "black",
        "SUID" : 4387,
        "name" : "44444 (pp) 44445",
        "interaction" : "pp",
        "shared_interaction" : "pp",
        "shared_name" : "44444 (pp) 44445"
      },
      "selected" : false
    }, {
      "data" : {
        "id" : "4386",
        "source" : "4160",
        "target" : "4179",
        "selected" : false,
        "edgeType_all_CC" : "black",
        "SUID" : 4386,
        "name" : "44444 (pp) 44433",
        "interaction" : "pp",
        "shared_interaction" : "pp",
        "shared_name" : "44444 (pp) 44433"
      },
      "selected" : false
    }, {
      "data" : {
        "id" : "4385",
        "source" : "4160",
        "target" : "4092",
        "selected" : false,
        "edgeType_all_CC" : "black",
        "SUID" : 4385,
        "name" : "44444 (pp) 44432",
        "interaction" : "pp",
        "shared_interaction" : "pp",
        "shared_name" : "44444 (pp) 44432"
      },
      "selected" : false
    }, {
      "data" : {
        "id" : "4384",
        "source" : "4160",
        "target" : "4129",
        "selected" : false,
        "edgeType_all_CC" : "black",
        "SUID" : 4384,
        "name" : "44444 (pp) 44431",
        "interaction" : "pp",
        "shared_interaction" : "pp",
        "shared_name" : "44444 (pp) 44431"
      },
      "selected" : false
    }, {
      "data" : {
        "id" : "4383",
        "source" : "4160",
        "target" : "4214",
        "selected" : false,
        "edgeType_all_CC" : "black",
        "SUID" : 4383,
        "name" : "44444 (pp) 31410",
        "interaction" : "pp",
        "shared_interaction" : "pp",
        "shared_name" : "44444 (pp) 31410"
      },
      "selected" : false
    }, {
      "data" : {
        "id" : "4382",
        "source" : "4159",
        "target" : "4249",
        "selected" : false,
        "edgeType_all_CC" : "black",
        "SUID" : 4382,
        "name" : "44437 (pp) 5775",
        "interaction" : "pp",
        "shared_interaction" : "pp",
        "shared_name" : "44437 (pp) 5775"
      },
      "selected" : false
    }, {
      "data" : {
        "id" : "4381",
        "source" : "4158",
        "target" : "4214",
        "selected" : false,
        "edgeType_all_CC" : "black",
        "SUID" : 4381,
        "name" : "5737 (pp) 31410",
        "interaction" : "pp",
        "shared_interaction" : "pp",
        "shared_name" : "5737 (pp) 31410"
      },
      "selected" : false
    }, {
      "data" : {
        "id" : "4380",
        "source" : "4158",
        "target" : "4145",
        "selected" : false,
        "edgeType_all_CC" : "black",
        "SUID" : 4380,
        "name" : "5737 (pp) 16023",
        "interaction" : "pp",
        "shared_interaction" : "pp",
        "shared_name" : "5737 (pp) 16023"
      },
      "selected" : false
    }, {
      "data" : {
        "id" : "4379",
        "source" : "4158",
        "target" : "4160",
        "selected" : false,
        "edgeType_all_CC" : "black",
        "SUID" : 4379,
        "name" : "5737 (pp) 44444",
        "interaction" : "pp",
        "shared_interaction" : "pp",
        "shared_name" : "5737 (pp) 44444"
      },
      "selected" : false
    }, {
      "data" : {
        "id" : "4378",
        "source" : "4157",
        "target" : "4156",
        "selected" : false,
        "edgeType_all_CC" : "black",
        "SUID" : 4378,
        "name" : "31981 (pp) 34399",
        "interaction" : "pp",
        "shared_interaction" : "pp",
        "shared_name" : "31981 (pp) 34399"
      },
      "selected" : false
    }, {
      "data" : {
        "id" : "4377",
        "source" : "4157",
        "target" : "4192",
        "selected" : false,
        "edgeType_all_CC" : "black",
        "SUID" : 4377,
        "name" : "31981 (pp) 228",
        "interaction" : "pp",
        "shared_interaction" : "pp",
        "shared_name" : "31981 (pp) 228"
      },
      "selected" : false
    }, {
      "data" : {
        "id" : "4376",
        "source" : "4156",
        "target" : "4098",
        "selected" : false,
        "edgeType_all_CC" : "black",
        "SUID" : 4376,
        "name" : "34399 (pp) 5652",
        "interaction" : "pp",
        "shared_interaction" : "pp",
        "shared_name" : "34399 (pp) 5652"
      },
      "selected" : false
    }, {
      "data" : {
        "id" : "4375",
        "source" : "4155",
        "target" : "4063",
        "selected" : false,
        "edgeType_all_CC" : "black",
        "SUID" : 4375,
        "name" : "97458 (pp) 43005",
        "interaction" : "pp",
        "shared_interaction" : "pp",
        "shared_name" : "97458 (pp) 43005"
      },
      "selected" : false
    }, {
      "data" : {
        "id" : "4374",
        "source" : "4153",
        "target" : "4134",
        "selected" : false,
        "edgeType_all_CC" : "black",
        "SUID" : 4374,
        "name" : "30863 (pp) 30864",
        "interaction" : "pp",
        "shared_interaction" : "pp",
        "shared_name" : "30863 (pp) 30864"
      },
      "selected" : false
    }, {
      "data" : {
        "id" : "4373",
        "source" : "4152",
        "target" : "4151",
        "selected" : false,
        "edgeType_all_CC" : "black",
        "SUID" : 4373,
        "name" : "30055 (pp) 30056",
        "interaction" : "pp",
        "shared_interaction" : "pp",
        "shared_name" : "30055 (pp) 30056"
      },
      "selected" : false
    }, {
      "data" : {
        "id" : "4372",
        "source" : "4152",
        "target" : "4100",
        "selected" : false,
        "edgeType_all_CC" : "black",
        "SUID" : 4372,
        "name" : "30055 (pp) 5924",
        "interaction" : "pp",
        "shared_interaction" : "pp",
        "shared_name" : "30055 (pp) 5924"
      },
      "selected" : false
    }, {
      "data" : {
        "id" : "4371",
        "source" : "4150",
        "target" : "4149",
        "selected" : false,
        "edgeType_all_CC" : "black",
        "SUID" : 4371,
        "name" : "70161 (pp) 5912",
        "interaction" : "pp",
        "shared_interaction" : "pp",
        "shared_name" : "70161 (pp) 5912"
      },
      "selected" : false
    }, {
      "data" : {
        "id" : "4370",
        "source" : "4150",
        "target" : "4141",
        "selected" : false,
        "edgeType_all_CC" : "black",
        "SUID" : 4370,
        "name" : "70161 (pp) 30057",
        "interaction" : "pp",
        "shared_interaction" : "pp",
        "shared_name" : "70161 (pp) 30057"
      },
      "selected" : false
    }, {
      "data" : {
        "id" : "4369",
        "source" : "4149",
        "target" : "4100",
        "selected" : false,
        "edgeType_all_CC" : "black",
        "SUID" : 4369,
        "name" : "5912 (pp) 5924",
        "interaction" : "pp",
        "shared_interaction" : "pp",
        "shared_name" : "5912 (pp) 5924"
      },
      "selected" : false
    }, {
      "data" : {
        "id" : "4368",
        "source" : "4149",
        "target" : "4113",
        "selected" : false,
        "edgeType_all_CC" : "black",
        "SUID" : 4368,
        "name" : "5912 (pp) 5913",
        "interaction" : "pp",
        "shared_interaction" : "pp",
        "shared_name" : "5912 (pp) 5913"
      },
      "selected" : false
    }, {
      "data" : {
        "id" : "4367",
        "source" : "4148",
        "target" : "4147",
        "selected" : false,
        "edgeType_all_CC" : "black",
        "SUID" : 4367,
        "name" : "15629 (pp) 42641",
        "interaction" : "pp",
        "shared_interaction" : "pp",
        "shared_name" : "15629 (pp) 42641"
      },
      "selected" : false
    }, {
      "data" : {
        "id" : "4366",
        "source" : "4148",
        "target" : "4134",
        "selected" : false,
        "edgeType_all_CC" : "black",
        "SUID" : 4366,
        "name" : "15629 (pp) 30864",
        "interaction" : "pp",
        "shared_interaction" : "pp",
        "shared_name" : "15629 (pp) 30864"
      },
      "selected" : false
    }, {
      "data" : {
        "id" : "4365",
        "source" : "4148",
        "target" : "4089",
        "selected" : false,
        "edgeType_all_CC" : "black",
        "SUID" : 4365,
        "name" : "15629 (pp) 5885",
        "interaction" : "pp",
        "shared_interaction" : "pp",
        "shared_name" : "15629 (pp) 5885"
      },
      "selected" : false
    }, {
      "data" : {
        "id" : "4364",
        "source" : "4148",
        "target" : "4094",
        "selected" : false,
        "edgeType_all_CC" : "black",
        "SUID" : 4364,
        "name" : "15629 (pp) 5884",
        "interaction" : "pp",
        "shared_interaction" : "pp",
        "shared_name" : "15629 (pp) 5884"
      },
      "selected" : false
    }, {
      "data" : {
        "id" : "4363",
        "source" : "4148",
        "target" : "4254",
        "selected" : false,
        "edgeType_all_CC" : "black",
        "SUID" : 4363,
        "name" : "15629 (pp) 8290",
        "interaction" : "pp",
        "shared_interaction" : "pp",
        "shared_name" : "15629 (pp) 8290"
      },
      "selected" : false
    }, {
      "data" : {
        "id" : "4362",
        "source" : "4148",
        "target" : "4209",
        "selected" : false,
        "edgeType_all_CC" : "black",
        "SUID" : 4362,
        "name" : "15629 (pp) 2102",
        "interaction" : "pp",
        "shared_interaction" : "pp",
        "shared_name" : "15629 (pp) 2102"
      },
      "selected" : false
    }, {
      "data" : {
        "id" : "4361",
        "source" : "4148",
        "target" : "4204",
        "selected" : false,
        "edgeType_all_CC" : "black",
        "SUID" : 4361,
        "name" : "15629 (pp) 32432",
        "interaction" : "pp",
        "shared_interaction" : "pp",
        "shared_name" : "15629 (pp) 32432"
      },
      "selected" : false
    }, {
      "data" : {
        "id" : "4360",
        "source" : "4147",
        "target" : "4075",
        "selected" : false,
        "edgeType_all_CC" : "black",
        "SUID" : 4360,
        "name" : "42641 (pp) 1725",
        "interaction" : "pp",
        "shared_interaction" : "pp",
        "shared_name" : "42641 (pp) 1725"
      },
      "selected" : false
    }, {
      "data" : {
        "id" : "4359",
        "source" : "4146",
        "target" : "4221",
        "selected" : false,
        "edgeType_all_CC" : "black",
        "SUID" : 4359,
        "name" : "5578 (pp) 5583",
        "interaction" : "pp",
        "shared_interaction" : "pp",
        "shared_name" : "5578 (pp) 5583"
      },
      "selected" : false
    }, {
      "data" : {
        "id" : "4358",
        "source" : "4146",
        "target" : "4247",
        "selected" : false,
        "edgeType_all_CC" : "black",
        "SUID" : 4358,
        "name" : "5578 (pp) 5604",
        "interaction" : "pp",
        "shared_interaction" : "pp",
        "shared_name" : "5578 (pp) 5604"
      },
      "selected" : false
    }, {
      "data" : {
        "id" : "4357",
        "source" : "4146",
        "target" : "4131",
        "selected" : false,
        "edgeType_all_CC" : "black",
        "SUID" : 4357,
        "name" : "5578 (pp) 98644",
        "interaction" : "pp",
        "shared_interaction" : "pp",
        "shared_name" : "5578 (pp) 98644"
      },
      "selected" : false
    }, {
      "data" : {
        "id" : "4356",
        "source" : "4145",
        "target" : "4122",
        "selected" : false,
        "edgeType_all_CC" : "black",
        "SUID" : 4356,
        "name" : "16023 (pp) 48770",
        "interaction" : "pp",
        "shared_interaction" : "pp",
        "shared_name" : "16023 (pp) 48770"
      },
      "selected" : false
    }, {
      "data" : {
        "id" : "4355",
        "source" : "4145",
        "target" : "4102",
        "selected" : false,
        "edgeType_all_CC" : "black",
        "SUID" : 4355,
        "name" : "16023 (pp) 30141",
        "interaction" : "pp",
        "shared_interaction" : "pp",
        "shared_name" : "16023 (pp) 30141"
      },
      "selected" : false
    }, {
      "data" : {
        "id" : "4354",
        "source" : "4145",
        "target" : "4056",
        "selected" : false,
        "edgeType_all_CC" : "black",
        "SUID" : 4354,
        "name" : "16023 (pp) 30139",
        "interaction" : "pp",
        "shared_interaction" : "pp",
        "shared_name" : "16023 (pp) 30139"
      },
      "selected" : false
    }, {
      "data" : {
        "id" : "4353",
        "source" : "4145",
        "target" : "4202",
        "selected" : false,
        "edgeType_all_CC" : "black",
        "SUID" : 4353,
        "name" : "16023 (pp) 60205",
        "interaction" : "pp",
        "shared_interaction" : "pp",
        "shared_name" : "16023 (pp) 60205"
      },
      "selected" : false
    }, {
      "data" : {
        "id" : "4352",
        "source" : "4143",
        "target" : "4197",
        "selected" : false,
        "edgeType_all_CC" : "black",
        "SUID" : 4352,
        "name" : "323 (pp) 5764",
        "interaction" : "pp",
        "shared_interaction" : "pp",
        "shared_name" : "323 (pp) 5764"
      },
      "selected" : false
    }, {
      "data" : {
        "id" : "4351",
        "source" : "4140",
        "target" : "4205",
        "selected" : false,
        "edgeType_all_CC" : "black",
        "SUID" : 4351,
        "name" : "9986 (pp) 9897",
        "interaction" : "pp",
        "shared_interaction" : "pp",
        "shared_name" : "9986 (pp) 9897"
      },
      "selected" : false
    }, {
      "data" : {
        "id" : "4350",
        "source" : "4139",
        "target" : "4138",
        "selected" : false,
        "edgeType_all_CC" : "black",
        "SUID" : 4350,
        "name" : "44427 (pp) 44454",
        "interaction" : "pp",
        "shared_interaction" : "pp",
        "shared_name" : "44427 (pp) 44454"
      },
      "selected" : false
    }, {
      "data" : {
        "id" : "4349",
        "source" : "4139",
        "target" : "4183",
        "selected" : false,
        "edgeType_all_CC" : "black",
        "SUID" : 4349,
        "name" : "44427 (pp) 785",
        "interaction" : "pp",
        "shared_interaction" : "pp",
        "shared_name" : "44427 (pp) 785"
      },
      "selected" : false
    }, {
      "data" : {
        "id" : "4348",
        "source" : "4139",
        "target" : "4123",
        "selected" : false,
        "edgeType_all_CC" : "black",
        "SUID" : 4348,
        "name" : "44427 (pp) 786",
        "interaction" : "pp",
        "shared_interaction" : "pp",
        "shared_name" : "44427 (pp) 786"
      },
      "selected" : false
    }, {
      "data" : {
        "id" : "4347",
        "source" : "4138",
        "target" : "4181",
        "selected" : false,
        "edgeType_all_CC" : "black",
        "SUID" : 4347,
        "name" : "44454 (pp) 790",
        "interaction" : "pp",
        "shared_interaction" : "pp",
        "shared_name" : "44454 (pp) 790"
      },
      "selected" : false
    }, {
      "data" : {
        "id" : "4346",
        "source" : "4138",
        "target" : "4189",
        "selected" : false,
        "edgeType_all_CC" : "black",
        "SUID" : 4346,
        "name" : "44454 (pp) 788",
        "interaction" : "pp",
        "shared_interaction" : "pp",
        "shared_name" : "44454 (pp) 788"
      },
      "selected" : false
    }, {
      "data" : {
        "id" : "4345",
        "source" : "4137",
        "target" : "4136",
        "selected" : false,
        "edgeType_all_CC" : "black",
        "SUID" : 4345,
        "name" : "43296 (pp) 5915",
        "interaction" : "pp",
        "shared_interaction" : "pp",
        "shared_name" : "43296 (pp) 5915"
      },
      "selected" : false
    }, {
      "data" : {
        "id" : "4344",
        "source" : "4135",
        "target" : "4206",
        "selected" : false,
        "edgeType_all_CC" : "black",
        "SUID" : 4344,
        "name" : "16020 (pp) 5886",
        "interaction" : "pp",
        "shared_interaction" : "pp",
        "shared_name" : "16020 (pp) 5886"
      },
      "selected" : false
    }, {
      "data" : {
        "id" : "4343",
        "source" : "4135",
        "target" : "4110",
        "selected" : false,
        "edgeType_all_CC" : "black",
        "SUID" : 4343,
        "name" : "16020 (pp) 98805",
        "interaction" : "pp",
        "shared_interaction" : "pp",
        "shared_name" : "16020 (pp) 98805"
      },
      "selected" : false
    }, {
      "data" : {
        "id" : "4342",
        "source" : "4135",
        "target" : "4166",
        "selected" : false,
        "edgeType_all_CC" : "black",
        "SUID" : 4342,
        "name" : "16020 (pp) 44425",
        "interaction" : "pp",
        "shared_interaction" : "pp",
        "shared_name" : "16020 (pp) 44425"
      },
      "selected" : false
    }, {
      "data" : {
        "id" : "4341",
        "source" : "4135",
        "target" : "4191",
        "selected" : false,
        "edgeType_all_CC" : "black",
        "SUID" : 4341,
        "name" : "16020 (pp) 98552",
        "interaction" : "pp",
        "shared_interaction" : "pp",
        "shared_name" : "16020 (pp) 98552"
      },
      "selected" : false
    }, {
      "data" : {
        "id" : "4340",
        "source" : "4135",
        "target" : "4057",
        "selected" : false,
        "edgeType_all_CC" : "black",
        "SUID" : 4340,
        "name" : "16020 (pp) 98589",
        "interaction" : "pp",
        "shared_interaction" : "pp",
        "shared_name" : "16020 (pp) 98589"
      },
      "selected" : false
    }, {
      "data" : {
        "id" : "4339",
        "source" : "4135",
        "target" : "4213",
        "selected" : false,
        "edgeType_all_CC" : "black",
        "SUID" : 4339,
        "name" : "16020 (pp) 98796",
        "interaction" : "pp",
        "shared_interaction" : "pp",
        "shared_name" : "16020 (pp) 98796"
      },
      "selected" : false
    }, {
      "data" : {
        "id" : "4338",
        "source" : "4134",
        "target" : "4116",
        "selected" : false,
        "edgeType_all_CC" : "black",
        "SUID" : 4338,
        "name" : "30864 (pp) 30478",
        "interaction" : "pp",
        "shared_interaction" : "pp",
        "shared_name" : "30864 (pp) 30478"
      },
      "selected" : false
    }, {
      "data" : {
        "id" : "4337",
        "source" : "4133",
        "target" : "4132",
        "selected" : false,
        "edgeType_all_CC" : "black",
        "SUID" : 4337,
        "name" : "12505 (pp) 5794",
        "interaction" : "pp",
        "shared_interaction" : "pp",
        "shared_name" : "12505 (pp) 5794"
      },
      "selected" : false
    }, {
      "data" : {
        "id" : "4336",
        "source" : "4133",
        "target" : "4119",
        "selected" : false,
        "edgeType_all_CC" : "black",
        "SUID" : 4336,
        "name" : "12505 (pp) 5783",
        "interaction" : "pp",
        "shared_interaction" : "pp",
        "shared_name" : "12505 (pp) 5783"
      },
      "selected" : false
    }, {
      "data" : {
        "id" : "4335",
        "source" : "4133",
        "target" : "4107",
        "selected" : false,
        "edgeType_all_CC" : "black",
        "SUID" : 4335,
        "name" : "12505 (pp) 5635",
        "interaction" : "pp",
        "shared_interaction" : "pp",
        "shared_name" : "12505 (pp) 5635"
      },
      "selected" : false
    }, {
      "data" : {
        "id" : "4334",
        "source" : "4133",
        "target" : "4188",
        "selected" : false,
        "edgeType_all_CC" : "black",
        "SUID" : 4334,
        "name" : "12505 (pp) 5768",
        "interaction" : "pp",
        "shared_interaction" : "pp",
        "shared_name" : "12505 (pp) 5768"
      },
      "selected" : false
    }, {
      "data" : {
        "id" : "4333",
        "source" : "4133",
        "target" : "4102",
        "selected" : false,
        "edgeType_all_CC" : "black",
        "SUID" : 4333,
        "name" : "12505 (pp) 30141",
        "interaction" : "pp",
        "shared_interaction" : "pp",
        "shared_name" : "12505 (pp) 30141"
      },
      "selected" : false
    }, {
      "data" : {
        "id" : "4332",
        "source" : "4132",
        "target" : "4129",
        "selected" : false,
        "edgeType_all_CC" : "black",
        "SUID" : 4332,
        "name" : "5794 (pp) 44431",
        "interaction" : "pp",
        "shared_interaction" : "pp",
        "shared_name" : "5794 (pp) 44431"
      },
      "selected" : false
    }, {
      "data" : {
        "id" : "4331",
        "source" : "4131",
        "target" : "4052",
        "selected" : false,
        "edgeType_all_CC" : "black",
        "SUID" : 4331,
        "name" : "98644 (pp) 98643",
        "interaction" : "pp",
        "shared_interaction" : "pp",
        "shared_name" : "98644 (pp) 98643"
      },
      "selected" : false
    }, {
      "data" : {
        "id" : "4330",
        "source" : "4130",
        "target" : "4226",
        "selected" : false,
        "edgeType_all_CC" : "black",
        "SUID" : 4330,
        "name" : "22626 (pp) 22625",
        "interaction" : "pp",
        "shared_interaction" : "pp",
        "shared_name" : "22626 (pp) 22625"
      },
      "selected" : false
    }, {
      "data" : {
        "id" : "4329",
        "source" : "4129",
        "target" : "4128",
        "selected" : false,
        "edgeType_all_CC" : "black",
        "SUID" : 4329,
        "name" : "44431 (pp) 5796",
        "interaction" : "pp",
        "shared_interaction" : "pp",
        "shared_name" : "44431 (pp) 5796"
      },
      "selected" : false
    }, {
      "data" : {
        "id" : "4328",
        "source" : "4127",
        "target" : "4112",
        "selected" : false,
        "edgeType_all_CC" : "black",
        "SUID" : 4328,
        "name" : "34774 (pp) 31093",
        "interaction" : "pp",
        "shared_interaction" : "pp",
        "shared_name" : "34774 (pp) 31093"
      },
      "selected" : false
    }, {
      "data" : {
        "id" : "4327",
        "source" : "4126",
        "target" : "4163",
        "selected" : false,
        "edgeType_all_CC" : "black",
        "SUID" : 4327,
        "name" : "5887 (pp) 5579",
        "interaction" : "pp",
        "shared_interaction" : "pp",
        "shared_name" : "5887 (pp) 5579"
      },
      "selected" : false
    }, {
      "data" : {
        "id" : "4326",
        "source" : "4125",
        "target" : "4086",
        "selected" : false,
        "edgeType_all_CC" : "black",
        "SUID" : 4326,
        "name" : "36454 (pp) 16942",
        "interaction" : "pp",
        "shared_interaction" : "pp",
        "shared_name" : "36454 (pp) 16942"
      },
      "selected" : false
    }, {
      "data" : {
        "id" : "4325",
        "source" : "4123",
        "target" : "4189",
        "selected" : false,
        "edgeType_all_CC" : "black",
        "SUID" : 4325,
        "name" : "786 (pp) 788",
        "interaction" : "pp",
        "shared_interaction" : "pp",
        "shared_name" : "786 (pp) 788"
      },
      "selected" : false
    }, {
      "data" : {
        "id" : "4324",
        "source" : "4122",
        "target" : "4121",
        "selected" : false,
        "edgeType_all_CC" : "black",
        "SUID" : 4324,
        "name" : "48770 (pp) 42470",
        "interaction" : "pp",
        "shared_interaction" : "pp",
        "shared_name" : "48770 (pp) 42470"
      },
      "selected" : false
    }, {
      "data" : {
        "id" : "4323",
        "source" : "4120",
        "target" : "4106",
        "selected" : false,
        "edgeType_all_CC" : "black",
        "SUID" : 4323,
        "name" : "30017 (pp) 31674",
        "interaction" : "pp",
        "shared_interaction" : "pp",
        "shared_name" : "30017 (pp) 31674"
      },
      "selected" : false
    }, {
      "data" : {
        "id" : "4322",
        "source" : "4119",
        "target" : "4117",
        "selected" : false,
        "edgeType_all_CC" : "black",
        "SUID" : 4322,
        "name" : "5783 (pp) 5790",
        "interaction" : "pp",
        "shared_interaction" : "pp",
        "shared_name" : "5783 (pp) 5790"
      },
      "selected" : false
    }, {
      "data" : {
        "id" : "4321",
        "source" : "4119",
        "target" : "4092",
        "selected" : false,
        "edgeType_all_CC" : "black",
        "SUID" : 4321,
        "name" : "5783 (pp) 44432",
        "interaction" : "pp",
        "shared_interaction" : "pp",
        "shared_name" : "5783 (pp) 44432"
      },
      "selected" : false
    }, {
      "data" : {
        "id" : "4320",
        "source" : "4118",
        "target" : "4185",
        "selected" : false,
        "edgeType_all_CC" : "black",
        "SUID" : 4320,
        "name" : "502 (pp) 5839",
        "interaction" : "pp",
        "shared_interaction" : "pp",
        "shared_name" : "502 (pp) 5839"
      },
      "selected" : false
    }, {
      "data" : {
        "id" : "4319",
        "source" : "4114",
        "target" : "4113",
        "selected" : false,
        "edgeType_all_CC" : "black",
        "SUID" : 4319,
        "name" : "5911 (pp) 5913",
        "interaction" : "pp",
        "shared_interaction" : "pp",
        "shared_name" : "5911 (pp) 5913"
      },
      "selected" : false
    }, {
      "data" : {
        "id" : "4318",
        "source" : "4114",
        "target" : "4111",
        "selected" : false,
        "edgeType_all_CC" : "black",
        "SUID" : 4318,
        "name" : "5911 (pp) 44291",
        "interaction" : "pp",
        "shared_interaction" : "pp",
        "shared_name" : "5911 (pp) 44291"
      },
      "selected" : false
    }, {
      "data" : {
        "id" : "4317",
        "source" : "4114",
        "target" : "4137",
        "selected" : false,
        "edgeType_all_CC" : "black",
        "SUID" : 4317,
        "name" : "5911 (pp) 43296",
        "interaction" : "pp",
        "shared_interaction" : "pp",
        "shared_name" : "5911 (pp) 43296"
      },
      "selected" : false
    }, {
      "data" : {
        "id" : "4316",
        "source" : "4114",
        "target" : "4141",
        "selected" : false,
        "edgeType_all_CC" : "black",
        "SUID" : 4316,
        "name" : "5911 (pp) 30057",
        "interaction" : "pp",
        "shared_interaction" : "pp",
        "shared_name" : "5911 (pp) 30057"
      },
      "selected" : false
    }, {
      "data" : {
        "id" : "4315",
        "source" : "4113",
        "target" : "4136",
        "selected" : false,
        "edgeType_all_CC" : "black",
        "SUID" : 4315,
        "name" : "5913 (pp) 5915",
        "interaction" : "pp",
        "shared_interaction" : "pp",
        "shared_name" : "5913 (pp) 5915"
      },
      "selected" : false
    }, {
      "data" : {
        "id" : "4314",
        "source" : "4113",
        "target" : "4085",
        "selected" : false,
        "edgeType_all_CC" : "black",
        "SUID" : 4314,
        "name" : "5913 (pp) 5916",
        "interaction" : "pp",
        "shared_interaction" : "pp",
        "shared_name" : "5913 (pp) 5916"
      },
      "selected" : false
    }, {
      "data" : {
        "id" : "4313",
        "source" : "4111",
        "target" : "4065",
        "selected" : false,
        "edgeType_all_CC" : "black",
        "SUID" : 4313,
        "name" : "44291 (pp) 14704",
        "interaction" : "pp",
        "shared_interaction" : "pp",
        "shared_name" : "44291 (pp) 14704"
      },
      "selected" : false
    }, {
      "data" : {
        "id" : "4312",
        "source" : "4110",
        "target" : "4057",
        "selected" : false,
        "edgeType_all_CC" : "black",
        "SUID" : 4312,
        "name" : "98805 (pp) 98589",
        "interaction" : "pp",
        "shared_interaction" : "pp",
        "shared_name" : "98805 (pp) 98589"
      },
      "selected" : false
    }, {
      "data" : {
        "id" : "4311",
        "source" : "4107",
        "target" : "4171",
        "selected" : false,
        "edgeType_all_CC" : "black",
        "SUID" : 4311,
        "name" : "5635 (pp) 5641",
        "interaction" : "pp",
        "shared_interaction" : "pp",
        "shared_name" : "5635 (pp) 5641"
      },
      "selected" : false
    }, {
      "data" : {
        "id" : "4310",
        "source" : "4105",
        "target" : "4104",
        "selected" : false,
        "edgeType_all_CC" : "black",
        "SUID" : 4310,
        "name" : "30016 (pp) 43034",
        "interaction" : "pp",
        "shared_interaction" : "pp",
        "shared_name" : "30016 (pp) 43034"
      },
      "selected" : false
    }, {
      "data" : {
        "id" : "4309",
        "source" : "4105",
        "target" : "4120",
        "selected" : false,
        "edgeType_all_CC" : "black",
        "SUID" : 4309,
        "name" : "30016 (pp) 30017",
        "interaction" : "pp",
        "shared_interaction" : "pp",
        "shared_name" : "30016 (pp) 30017"
      },
      "selected" : false
    }, {
      "data" : {
        "id" : "4308",
        "source" : "4103",
        "target" : "4246",
        "selected" : false,
        "edgeType_all_CC" : "black",
        "SUID" : 4308,
        "name" : "32994 (pp) 1990777",
        "interaction" : "pp",
        "shared_interaction" : "pp",
        "shared_name" : "32994 (pp) 1990777"
      },
      "selected" : false
    }, {
      "data" : {
        "id" : "4307",
        "source" : "4102",
        "target" : "4127",
        "selected" : false,
        "edgeType_all_CC" : "black",
        "SUID" : 4307,
        "name" : "30141 (pp) 34774",
        "interaction" : "pp",
        "shared_interaction" : "pp",
        "shared_name" : "30141 (pp) 34774"
      },
      "selected" : false
    }, {
      "data" : {
        "id" : "4306",
        "source" : "4102",
        "target" : "4124",
        "selected" : false,
        "edgeType_all_CC" : "black",
        "SUID" : 4306,
        "name" : "30141 (pp) 42582",
        "interaction" : "pp",
        "shared_interaction" : "pp",
        "shared_name" : "30141 (pp) 42582"
      },
      "selected" : false
    }, {
      "data" : {
        "id" : "4305",
        "source" : "4102",
        "target" : "4071",
        "selected" : false,
        "edgeType_all_CC" : "black",
        "SUID" : 4305,
        "name" : "30141 (pp) 31091",
        "interaction" : "pp",
        "shared_interaction" : "pp",
        "shared_name" : "30141 (pp) 31091"
      },
      "selected" : false
    }, {
      "data" : {
        "id" : "4304",
        "source" : "4100",
        "target" : "4099",
        "selected" : false,
        "edgeType_all_CC" : "black",
        "SUID" : 4304,
        "name" : "5924 (pp) 5925",
        "interaction" : "pp",
        "shared_interaction" : "pp",
        "shared_name" : "5924 (pp) 5925"
      },
      "selected" : false
    }, {
      "data" : {
        "id" : "4303",
        "source" : "4098",
        "target" : "4256",
        "selected" : false,
        "edgeType_all_CC" : "black",
        "SUID" : 4303,
        "name" : "5652 (pp) 5638",
        "interaction" : "pp",
        "shared_interaction" : "pp",
        "shared_name" : "5652 (pp) 5638"
      },
      "selected" : false
    }, {
      "data" : {
        "id" : "4302",
        "source" : "4097",
        "target" : "4203",
        "selected" : false,
        "edgeType_all_CC" : "black",
        "SUID" : 4302,
        "name" : "31988 (pp) 31983",
        "interaction" : "pp",
        "shared_interaction" : "pp",
        "shared_name" : "31988 (pp) 31983"
      },
      "selected" : false
    }, {
      "data" : {
        "id" : "4301",
        "source" : "4097",
        "target" : "4145",
        "selected" : false,
        "edgeType_all_CC" : "black",
        "SUID" : 4301,
        "name" : "31988 (pp) 16023",
        "interaction" : "pp",
        "shared_interaction" : "pp",
        "shared_name" : "31988 (pp) 16023"
      },
      "selected" : false
    }, {
      "data" : {
        "id" : "4300",
        "source" : "4097",
        "target" : "4176",
        "selected" : false,
        "edgeType_all_CC" : "black",
        "SUID" : 4300,
        "name" : "31988 (pp) 70062",
        "interaction" : "pp",
        "shared_interaction" : "pp",
        "shared_name" : "31988 (pp) 70062"
      },
      "selected" : false
    }, {
      "data" : {
        "id" : "4299",
        "source" : "4096",
        "target" : "4144",
        "selected" : false,
        "edgeType_all_CC" : "black",
        "SUID" : 4299,
        "name" : "31252 (pp) 1726",
        "interaction" : "pp",
        "shared_interaction" : "pp",
        "shared_name" : "31252 (pp) 1726"
      },
      "selected" : false
    }, {
      "data" : {
        "id" : "4298",
        "source" : "4093",
        "target" : "4172",
        "selected" : false,
        "edgeType_all_CC" : "black",
        "SUID" : 4298,
        "name" : "31974 (pp) 31970",
        "interaction" : "pp",
        "shared_interaction" : "pp",
        "shared_name" : "31974 (pp) 31970"
      },
      "selected" : false
    }, {
      "data" : {
        "id" : "4297",
        "source" : "4093",
        "target" : "4175",
        "selected" : false,
        "edgeType_all_CC" : "black",
        "SUID" : 4297,
        "name" : "31974 (pp) 43233",
        "interaction" : "pp",
        "shared_interaction" : "pp",
        "shared_name" : "31974 (pp) 43233"
      },
      "selected" : false
    }, {
      "data" : {
        "id" : "4296",
        "source" : "4092",
        "target" : "4220",
        "selected" : false,
        "edgeType_all_CC" : "black",
        "SUID" : 4296,
        "name" : "44432 (pp) 5788",
        "interaction" : "pp",
        "shared_interaction" : "pp",
        "shared_name" : "44432 (pp) 5788"
      },
      "selected" : false
    }, {
      "data" : {
        "id" : "4295",
        "source" : "4091",
        "target" : "4252",
        "selected" : false,
        "edgeType_all_CC" : "black",
        "SUID" : 4295,
        "name" : "71944 (pp) 5938",
        "interaction" : "pp",
        "shared_interaction" : "pp",
        "shared_name" : "71944 (pp) 5938"
      },
      "selected" : false
    }, {
      "data" : {
        "id" : "4294",
        "source" : "4091",
        "target" : "4206",
        "selected" : false,
        "edgeType_all_CC" : "black",
        "SUID" : 4294,
        "name" : "71944 (pp) 5886",
        "interaction" : "pp",
        "shared_interaction" : "pp",
        "shared_name" : "71944 (pp) 5886"
      },
      "selected" : false
    }, {
      "data" : {
        "id" : "4293",
        "source" : "4090",
        "target" : "4239",
        "selected" : false,
        "edgeType_all_CC" : "black",
        "SUID" : 4293,
        "name" : "5576 (pp) 44421",
        "interaction" : "pp",
        "shared_interaction" : "pp",
        "shared_name" : "5576 (pp) 44421"
      },
      "selected" : false
    }, {
      "data" : {
        "id" : "4292",
        "source" : "4090",
        "target" : "4074",
        "selected" : false,
        "edgeType_all_CC" : "black",
        "SUID" : 4292,
        "name" : "5576 (pp) 43230",
        "interaction" : "pp",
        "shared_interaction" : "pp",
        "shared_name" : "5576 (pp) 43230"
      },
      "selected" : false
    }, {
      "data" : {
        "id" : "4291",
        "source" : "4090",
        "target" : "4083",
        "selected" : false,
        "edgeType_all_CC" : "black",
        "SUID" : 4291,
        "name" : "5576 (pp) 1903561",
        "interaction" : "pp",
        "shared_interaction" : "pp",
        "shared_name" : "5576 (pp) 1903561"
      },
      "selected" : false
    }, {
      "data" : {
        "id" : "4290",
        "source" : "4088",
        "target" : "4107",
        "selected" : false,
        "edgeType_all_CC" : "black",
        "SUID" : 4290,
        "name" : "31967 (pp) 5635",
        "interaction" : "pp",
        "shared_interaction" : "pp",
        "shared_name" : "31967 (pp) 5635"
      },
      "selected" : false
    }, {
      "data" : {
        "id" : "4289",
        "source" : "4088",
        "target" : "4172",
        "selected" : false,
        "edgeType_all_CC" : "black",
        "SUID" : 4289,
        "name" : "31967 (pp) 31970",
        "interaction" : "pp",
        "shared_interaction" : "pp",
        "shared_name" : "31967 (pp) 31970"
      },
      "selected" : false
    }, {
      "data" : {
        "id" : "4288",
        "source" : "4087",
        "target" : "4146",
        "selected" : false,
        "edgeType_all_CC" : "black",
        "SUID" : 4288,
        "name" : "31012 (pp) 5578",
        "interaction" : "pp",
        "shared_interaction" : "pp",
        "shared_name" : "31012 (pp) 5578"
      },
      "selected" : false
    }, {
      "data" : {
        "id" : "4287",
        "source" : "4087",
        "target" : "4248",
        "selected" : false,
        "edgeType_all_CC" : "black",
        "SUID" : 4287,
        "name" : "31012 (pp) 44420",
        "interaction" : "pp",
        "shared_interaction" : "pp",
        "shared_name" : "31012 (pp) 44420"
      },
      "selected" : false
    }, {
      "data" : {
        "id" : "4286",
        "source" : "4086",
        "target" : "4084",
        "selected" : false,
        "edgeType_all_CC" : "black",
        "SUID" : 4286,
        "name" : "16942 (pp) 42567",
        "interaction" : "pp",
        "shared_interaction" : "pp",
        "shared_name" : "16942 (pp) 42567"
      },
      "selected" : false
    }, {
      "data" : {
        "id" : "4285",
        "source" : "4083",
        "target" : "4176",
        "selected" : false,
        "edgeType_all_CC" : "black",
        "SUID" : 4285,
        "name" : "1903561 (pp) 70062",
        "interaction" : "pp",
        "shared_interaction" : "pp",
        "shared_name" : "1903561 (pp) 70062"
      },
      "selected" : false
    }, {
      "data" : {
        "id" : "4284",
        "source" : "4081",
        "target" : "4241",
        "selected" : false,
        "edgeType_all_CC" : "black",
        "SUID" : 4284,
        "name" : "5622 (pp) 44424",
        "interaction" : "pp",
        "shared_interaction" : "pp",
        "shared_name" : "5622 (pp) 44424"
      },
      "selected" : false
    }, {
      "data" : {
        "id" : "4283",
        "source" : "4080",
        "target" : "4088",
        "selected" : false,
        "edgeType_all_CC" : "black",
        "SUID" : 4283,
        "name" : "31975 (pp) 31967",
        "interaction" : "pp",
        "shared_interaction" : "pp",
        "shared_name" : "31975 (pp) 31967"
      },
      "selected" : false
    }, {
      "data" : {
        "id" : "4282",
        "source" : "4079",
        "target" : "4123",
        "selected" : false,
        "edgeType_all_CC" : "black",
        "SUID" : 4282,
        "name" : "32993 (pp) 786",
        "interaction" : "pp",
        "shared_interaction" : "pp",
        "shared_name" : "32993 (pp) 786"
      },
      "selected" : false
    }, {
      "data" : {
        "id" : "4281",
        "source" : "4078",
        "target" : "4150",
        "selected" : false,
        "edgeType_all_CC" : "black",
        "SUID" : 4281,
        "name" : "30054 (pp) 70161",
        "interaction" : "pp",
        "shared_interaction" : "pp",
        "shared_name" : "30054 (pp) 70161"
      },
      "selected" : false
    }, {
      "data" : {
        "id" : "4280",
        "source" : "4078",
        "target" : "4152",
        "selected" : false,
        "edgeType_all_CC" : "black",
        "SUID" : 4280,
        "name" : "30054 (pp) 30055",
        "interaction" : "pp",
        "shared_interaction" : "pp",
        "shared_name" : "30054 (pp) 30055"
      },
      "selected" : false
    }, {
      "data" : {
        "id" : "4279",
        "source" : "4078",
        "target" : "4114",
        "selected" : false,
        "edgeType_all_CC" : "black",
        "SUID" : 4279,
        "name" : "30054 (pp) 5911",
        "interaction" : "pp",
        "shared_interaction" : "pp",
        "shared_name" : "30054 (pp) 5911"
      },
      "selected" : false
    }, {
      "data" : {
        "id" : "4278",
        "source" : "4077",
        "target" : "4076",
        "selected" : false,
        "edgeType_all_CC" : "black",
        "SUID" : 4278,
        "name" : "34364 (pp) 34365",
        "interaction" : "pp",
        "shared_interaction" : "pp",
        "shared_name" : "34364 (pp) 34365"
      },
      "selected" : false
    }, {
      "data" : {
        "id" : "4277",
        "source" : "4077",
        "target" : "4067",
        "selected" : false,
        "edgeType_all_CC" : "black",
        "SUID" : 4277,
        "name" : "34364 (pp) 34366",
        "interaction" : "pp",
        "shared_interaction" : "pp",
        "shared_name" : "34364 (pp) 34366"
      },
      "selected" : false
    }, {
      "data" : {
        "id" : "4276",
        "source" : "4074",
        "target" : "4177",
        "selected" : false,
        "edgeType_all_CC" : "black",
        "SUID" : 4276,
        "name" : "43230 (pp) 65010",
        "interaction" : "pp",
        "shared_interaction" : "pp",
        "shared_name" : "43230 (pp) 65010"
      },
      "selected" : false
    }, {
      "data" : {
        "id" : "4275",
        "source" : "4074",
        "target" : "4083",
        "selected" : false,
        "edgeType_all_CC" : "black",
        "SUID" : 4275,
        "name" : "43230 (pp) 1903561",
        "interaction" : "pp",
        "shared_interaction" : "pp",
        "shared_name" : "43230 (pp) 1903561"
      },
      "selected" : false
    }, {
      "data" : {
        "id" : "4274",
        "source" : "4073",
        "target" : "4097",
        "selected" : false,
        "edgeType_all_CC" : "black",
        "SUID" : 4274,
        "name" : "31982 (pp) 31988",
        "interaction" : "pp",
        "shared_interaction" : "pp",
        "shared_name" : "31982 (pp) 31988"
      },
      "selected" : false
    }, {
      "data" : {
        "id" : "4273",
        "source" : "4073",
        "target" : "4083",
        "selected" : false,
        "edgeType_all_CC" : "black",
        "SUID" : 4273,
        "name" : "31982 (pp) 1903561",
        "interaction" : "pp",
        "shared_interaction" : "pp",
        "shared_name" : "31982 (pp) 1903561"
      },
      "selected" : false
    }, {
      "data" : {
        "id" : "4272",
        "source" : "4073",
        "target" : "4214",
        "selected" : false,
        "edgeType_all_CC" : "black",
        "SUID" : 4272,
        "name" : "31982 (pp) 31410",
        "interaction" : "pp",
        "shared_interaction" : "pp",
        "shared_name" : "31982 (pp) 31410"
      },
      "selected" : false
    }, {
      "data" : {
        "id" : "4271",
        "source" : "4072",
        "target" : "4199",
        "selected" : false,
        "edgeType_all_CC" : "black",
        "SUID" : 4271,
        "name" : "71750 (pp) 71752",
        "interaction" : "pp",
        "shared_interaction" : "pp",
        "shared_name" : "71750 (pp) 71752"
      },
      "selected" : false
    }, {
      "data" : {
        "id" : "4270",
        "source" : "4071",
        "target" : "4112",
        "selected" : false,
        "edgeType_all_CC" : "black",
        "SUID" : 4270,
        "name" : "31091 (pp) 31093",
        "interaction" : "pp",
        "shared_interaction" : "pp",
        "shared_name" : "31091 (pp) 31093"
      },
      "selected" : false
    }, {
      "data" : {
        "id" : "4269",
        "source" : "4070",
        "target" : "4208",
        "selected" : false,
        "edgeType_all_CC" : "black",
        "SUID" : 4269,
        "name" : "71745 (pp) 71746",
        "interaction" : "pp",
        "shared_interaction" : "pp",
        "shared_name" : "71745 (pp) 71746"
      },
      "selected" : false
    }, {
      "data" : {
        "id" : "4268",
        "source" : "4068",
        "target" : "4048",
        "selected" : false,
        "edgeType_all_CC" : "black",
        "SUID" : 4268,
        "name" : "71753 (pp) 71754",
        "interaction" : "pp",
        "shared_interaction" : "pp",
        "shared_name" : "71753 (pp) 71754"
      },
      "selected" : false
    }, {
      "data" : {
        "id" : "4267",
        "source" : "4066",
        "target" : "4064",
        "selected" : false,
        "edgeType_all_CC" : "black",
        "SUID" : 4267,
        "name" : "19898 (pp) 19897",
        "interaction" : "pp",
        "shared_interaction" : "pp",
        "shared_name" : "19898 (pp) 19897"
      },
      "selected" : false
    }, {
      "data" : {
        "id" : "4266",
        "source" : "4065",
        "target" : "4085",
        "selected" : false,
        "edgeType_all_CC" : "black",
        "SUID" : 4266,
        "name" : "14704 (pp) 5916",
        "interaction" : "pp",
        "shared_interaction" : "pp",
        "shared_name" : "14704 (pp) 5916"
      },
      "selected" : false
    }, {
      "data" : {
        "id" : "4265",
        "source" : "4064",
        "target" : "4109",
        "selected" : false,
        "edgeType_all_CC" : "black",
        "SUID" : 4265,
        "name" : "19897 (pp) 31232",
        "interaction" : "pp",
        "shared_interaction" : "pp",
        "shared_name" : "19897 (pp) 31232"
      },
      "selected" : false
    }, {
      "data" : {
        "id" : "4264",
        "source" : "4060",
        "target" : "4180",
        "selected" : false,
        "edgeType_all_CC" : "black",
        "SUID" : 4264,
        "name" : "791 (pp) 5719",
        "interaction" : "pp",
        "shared_interaction" : "pp",
        "shared_name" : "791 (pp) 5719"
      },
      "selected" : false
    }, {
      "data" : {
        "id" : "4263",
        "source" : "4059",
        "target" : "4058",
        "selected" : false,
        "edgeType_all_CC" : "black",
        "SUID" : 4263,
        "name" : "34385 (pp) 34363",
        "interaction" : "pp",
        "shared_interaction" : "pp",
        "shared_name" : "34385 (pp) 34363"
      },
      "selected" : false
    }, {
      "data" : {
        "id" : "4262",
        "source" : "4059",
        "target" : "4054",
        "selected" : false,
        "edgeType_all_CC" : "black",
        "SUID" : 4262,
        "name" : "34385 (pp) 34361",
        "interaction" : "pp",
        "shared_interaction" : "pp",
        "shared_name" : "34385 (pp) 34361"
      },
      "selected" : false
    }, {
      "data" : {
        "id" : "4261",
        "source" : "4056",
        "target" : "4055",
        "selected" : false,
        "edgeType_all_CC" : "black",
        "SUID" : 4261,
        "name" : "30139 (pp) 71682",
        "interaction" : "pp",
        "shared_interaction" : "pp",
        "shared_name" : "30139 (pp) 71682"
      },
      "selected" : false
    }, {
      "data" : {
        "id" : "4260",
        "source" : "4052",
        "target" : "4221",
        "selected" : false,
        "edgeType_all_CC" : "black",
        "SUID" : 4260,
        "name" : "98643 (pp) 5583",
        "interaction" : "pp",
        "shared_interaction" : "pp",
        "shared_name" : "98643 (pp) 5583"
      },
      "selected" : false
    }, {
      "data" : {
        "id" : "4259",
        "source" : "4049",
        "target" : "4123",
        "selected" : false,
        "edgeType_all_CC" : "black",
        "SUID" : 4259,
        "name" : "44815 (pp) 786",
        "interaction" : "pp",
        "shared_interaction" : "pp",
        "shared_name" : "44815 (pp) 786"
      },
      "selected" : false
    }, {
      "data" : {
        "id" : "4258",
        "source" : "4048",
        "target" : "4047",
        "selected" : false,
        "edgeType_all_CC" : "black",
        "SUID" : 4258,
        "name" : "71754 (pp) 71756",
        "interaction" : "pp",
        "shared_interaction" : "pp",
        "shared_name" : "71754 (pp) 71756"
      },
      "selected" : false
    } ]
  }
}
