# Supplementary material for: Mass spectrometry based data of the blister fluid proteome of paediatric burn patients
Source: Data Brief. 2016 Jul 26;8:1099–110. doi: 10.1016/j.dib.2016.07.033 (PMC4976667; doi:10.1016/j.dib.2016.07.033)
Supplement: Supplementary file 4 — Supplementary material [file mmc4.zip › DiB_GOenrichment_MF/DiB_GO_enrichment_MF.cyjs]

{
  "format_version" : "1.0",
  "generated_by" : "cytoscape-3.2.1",
  "target_cytoscapejs_version" : "~2.1",
  "data" : {
    "selected" : true,
    "__Annotations" : [ "" ],
    "shared_name" : "all_MF",
    "SUID" : 52,
    "name" : "all_MF"
  },
  "elements" : {
    "nodes" : [ {
      "data" : {
        "id" : "306",
        "N_all_MF" : "37789",
        "SUID" : 306,
        "nodeFontSize_all_MF" : 14,
        "nodeSize_all_MF" : 5.291502622129181,
        "pValue_all_MF" : "2.0604E-3",
        "description_all_MF" : "intramolecular oxidoreductase activity",
        "nodeType_all_MF" : "ellipse",
        "X_all_MF" : "597",
        "xx_all_MF" : "7",
        "nodeFillColor_all_MF" : 1.9110642455882512,
        "selected" : false,
        "nn_all_MF" : "112",
        "name" : "16860",
        "adjustedPValue_all_MF" : "1.2273E-2",
        "shared_name" : "16860"
      },
      "position" : {
        "x" : -87.14075468243391,
        "y" : -741.5630545912957
      },
      "selected" : false
    }, {
      "data" : {
        "id" : "305",
        "N_all_MF" : "37789",
        "SUID" : 305,
        "nodeFontSize_all_MF" : 14,
        "nodeSize_all_MF" : 4.0,
        "pValue_all_MF" : "4.2915E-3",
        "description_all_MF" : "intramolecular oxidoreductase activity, transposing S-S bonds",
        "nodeType_all_MF" : "ellipse",
        "X_all_MF" : "597",
        "xx_all_MF" : "4",
        "nodeFillColor_all_MF" : 1.651178933097065,
        "selected" : false,
        "nn_all_MF" : "42",
        "name" : "16864",
        "adjustedPValue_all_MF" : "2.2327E-2",
        "shared_name" : "16864"
      },
      "position" : {
        "x" : -89.65164945782453,
        "y" : -885.3718924819207
      },
      "selected" : false
    }, {
      "data" : {
        "id" : "304",
        "N_all_MF" : "37789",
        "SUID" : 304,
        "nodeFontSize_all_MF" : 14,
        "nodeSize_all_MF" : 8.48528137423857,
        "pValue_all_MF" : "1.3299E-11",
        "description_all_MF" : "antioxidant activity",
        "nodeType_all_MF" : "ellipse",
        "X_all_MF" : "597",
        "xx_all_MF" : "18",
        "nodeFillColor_all_MF" : 9.438432775397109,
        "selected" : false,
        "nn_all_MF" : "142",
        "name" : "16209",
        "adjustedPValue_all_MF" : "3.6439E-10",
        "shared_name" : "16209"
      },
      "position" : {
        "x" : 308.921413438904,
        "y" : -452.21072915184254
      },
      "selected" : false
    }, {
      "data" : {
        "id" : "303",
        "N_all_MF" : "37789",
        "SUID" : 303,
        "nodeFontSize_all_MF" : 14,
        "nodeSize_all_MF" : 3.4641016151377544,
        "pValue_all_MF" : "3.0698E-4",
        "description_all_MF" : "peroxiredoxin activity",
        "nodeType_all_MF" : "ellipse",
        "X_all_MF" : "597",
        "xx_all_MF" : "3",
        "nodeFillColor_all_MF" : 2.566500351356509,
        "selected" : false,
        "nn_all_MF" : "9",
        "name" : "51920",
        "adjustedPValue_all_MF" : "2.7133E-3",
        "shared_name" : "51920"
      },
      "position" : {
        "x" : 377.80773546038836,
        "y" : -567.1360526381707
      },
      "selected" : false
    }, {
      "data" : {
        "id" : "302",
        "N_all_MF" : "37789",
        "SUID" : 302,
        "nodeFontSize_all_MF" : 14,
        "nodeSize_all_MF" : 8.48528137423857,
        "pValue_all_MF" : "9.3213E-1",
        "description_all_MF" : "hydrolase activity, acting on ester bonds",
        "nodeType_all_MF" : "ellipse",
        "X_all_MF" : "597",
        "xx_all_MF" : "18",
        "nodeFillColor_all_MF" : -0.0,
        "selected" : false,
        "nn_all_MF" : "1549",
        "name" : "16788",
        "adjustedPValue_all_MF" : "1.0000",
        "shared_name" : "16788"
      },
      "position" : {
        "x" : -329.967258436096,
        "y" : 615.2579292954231
      },
      "selected" : false
    }, {
      "data" : {
        "id" : "301",
        "N_all_MF" : "37789",
        "SUID" : 301,
        "nodeFontSize_all_MF" : 14,
        "nodeSize_all_MF" : 4.0,
        "pValue_all_MF" : "9.1939E-1",
        "description_all_MF" : "nuclease activity",
        "nodeType_all_MF" : "ellipse",
        "X_all_MF" : "597",
        "xx_all_MF" : "4",
        "nodeFillColor_all_MF" : -0.0,
        "selected" : false,
        "nn_all_MF" : "441",
        "name" : "4518",
        "adjustedPValue_all_MF" : "1.0000",
        "shared_name" : "4518"
      },
      "position" : {
        "x" : -395.10135267437727,
        "y" : 841.8745064438606
      },
      "selected" : false
    }, {
      "data" : {
        "id" : "300",
        "N_all_MF" : "37789",
        "SUID" : 300,
        "nodeFontSize_all_MF" : 14,
        "nodeSize_all_MF" : 45.2990066116245,
        "pValue_all_MF" : "1.8200E-19",
        "description_all_MF" : "binding",
        "nodeType_all_MF" : "ellipse",
        "X_all_MF" : "597",
        "xx_all_MF" : "513",
        "nodeFillColor_all_MF" : 16.904240695527925,
        "selected" : false,
        "nn_all_MF" : "26584",
        "name" : "5488",
        "adjustedPValue_all_MF" : "1.2467E-17",
        "shared_name" : "5488"
      },
      "position" : {
        "x" : -215.83446119488508,
        "y" : -2.41371682274098
      },
      "selected" : false
    }, {
      "data" : {
        "id" : "299",
        "N_all_MF" : "37789",
        "SUID" : 299,
        "nodeFontSize_all_MF" : 14,
        "nodeSize_all_MF" : 4.898979485566356,
        "pValue_all_MF" : "7.9770E-6",
        "description_all_MF" : "quaternary ammonium group binding",
        "nodeType_all_MF" : "ellipse",
        "X_all_MF" : "597",
        "xx_all_MF" : "6",
        "nodeFillColor_all_MF" : 3.975678828818057,
        "selected" : false,
        "nn_all_MF" : "31",
        "name" : "50997",
        "adjustedPValue_all_MF" : "1.0576E-4",
        "shared_name" : "50997"
      },
      "position" : {
        "x" : -460.68664930523664,
        "y" : -136.1932769118523
      },
      "selected" : false
    }, {
      "data" : {
        "id" : "298",
        "N_all_MF" : "37789",
        "SUID" : 298,
        "nodeFontSize_all_MF" : 14,
        "nodeSize_all_MF" : 5.656854249492381,
        "pValue_all_MF" : "1.7562E-6",
        "description_all_MF" : "monocarboxylic acid binding",
        "nodeType_all_MF" : "ellipse",
        "X_all_MF" : "597",
        "xx_all_MF" : "8",
        "nodeFillColor_all_MF" : 4.55656412502283,
        "selected" : false,
        "nn_all_MF" : "53",
        "name" : "33293",
        "adjustedPValue_all_MF" : "2.7761E-5",
        "shared_name" : "33293"
      },
      "position" : {
        "x" : -726.2289466685179,
        "y" : -69.8155081568932
      },
      "selected" : false
    }, {
      "data" : {
        "id" : "297",
        "N_all_MF" : "37789",
        "SUID" : 297,
        "nodeFontSize_all_MF" : 14,
        "nodeSize_all_MF" : 4.898979485566356,
        "pValue_all_MF" : "2.6674E-6",
        "description_all_MF" : "fatty acid binding",
        "nodeType_all_MF" : "ellipse",
        "X_all_MF" : "597",
        "xx_all_MF" : "6",
        "nodeFillColor_all_MF" : 4.399394776473448,
        "selected" : false,
        "nn_all_MF" : "26",
        "name" : "5504",
        "adjustedPValue_all_MF" : "3.9866E-5",
        "shared_name" : "5504"
      },
      "position" : {
        "x" : -709.6835975474241,
        "y" : 55.90062949073558
      },
      "selected" : false
    }, {
      "data" : {
        "id" : "296",
        "N_all_MF" : "37789",
        "SUID" : 296,
        "nodeFontSize_all_MF" : 14,
        "nodeSize_all_MF" : 4.0,
        "pValue_all_MF" : "5.0968E-4",
        "description_all_MF" : "protein-lipid complex binding",
        "nodeType_all_MF" : "ellipse",
        "X_all_MF" : "597",
        "xx_all_MF" : "4",
        "nodeFillColor_all_MF" : 2.3948619788234784,
        "selected" : false,
        "nn_all_MF" : "24",
        "name" : "71814",
        "adjustedPValue_all_MF" : "4.0285E-3",
        "shared_name" : "71814"
      },
      "position" : {
        "x" : -94.47171400250227,
        "y" : -96.04993966209645
      },
      "selected" : false
    }, {
      "data" : {
        "id" : "295",
        "N_all_MF" : "37789",
        "SUID" : 295,
        "nodeFontSize_all_MF" : 14,
        "nodeSize_all_MF" : 4.0,
        "pValue_all_MF" : "5.0968E-4",
        "description_all_MF" : "lipoprotein particle binding",
        "nodeType_all_MF" : "ellipse",
        "X_all_MF" : "597",
        "xx_all_MF" : "4",
        "nodeFillColor_all_MF" : 2.3948619788234784,
        "selected" : false,
        "nn_all_MF" : "24",
        "name" : "71813",
        "adjustedPValue_all_MF" : "4.0285E-3",
        "shared_name" : "71813"
      },
      "position" : {
        "x" : -52.110763532531564,
        "y" : -231.88724282371754
      },
      "selected" : false
    }, {
      "data" : {
        "id" : "294",
        "N_all_MF" : "37789",
        "SUID" : 294,
        "nodeFontSize_all_MF" : 14,
        "nodeSize_all_MF" : 21.633307652783937,
        "pValue_all_MF" : "9.6974E-3",
        "description_all_MF" : "hydrolase activity",
        "nodeType_all_MF" : "ellipse",
        "X_all_MF" : "597",
        "xx_all_MF" : "117",
        "nodeFillColor_all_MF" : 1.3390201786897444,
        "selected" : false,
        "nn_all_MF" : "6031",
        "name" : "16787",
        "adjustedPValue_all_MF" : "4.5812E-2",
        "shared_name" : "16787"
      },
      "position" : {
        "x" : -340.1918372935179,
        "y" : 244.89681479346996
      },
      "selected" : false
    }, {
      "data" : {
        "id" : "293",
        "N_all_MF" : "37789",
        "SUID" : 293,
        "nodeFontSize_all_MF" : 14,
        "nodeSize_all_MF" : 4.0,
        "pValue_all_MF" : "6.4288E-3",
        "description_all_MF" : "sterol transporter activity",
        "nodeType_all_MF" : "ellipse",
        "X_all_MF" : "597",
        "xx_all_MF" : "4",
        "nodeFillColor_all_MF" : 1.4971090881995377,
        "selected" : false,
        "nn_all_MF" : "47",
        "name" : "15248",
        "adjustedPValue_all_MF" : "3.1834E-2",
        "shared_name" : "15248"
      },
      "position" : {
        "x" : 935.9797935658571,
        "y" : -648.0756278334832
      },
      "selected" : false
    }, {
      "data" : {
        "id" : "292",
        "N_all_MF" : "37789",
        "SUID" : 292,
        "nodeFontSize_all_MF" : 14,
        "nodeSize_all_MF" : 4.0,
        "pValue_all_MF" : "5.9547E-3",
        "description_all_MF" : "cholesterol transporter activity",
        "nodeType_all_MF" : "ellipse",
        "X_all_MF" : "597",
        "xx_all_MF" : "4",
        "nodeFillColor_all_MF" : 1.5277521773583747,
        "selected" : false,
        "nn_all_MF" : "46",
        "name" : "17127",
        "adjustedPValue_all_MF" : "2.9665E-2",
        "shared_name" : "17127"
      },
      "position" : {
        "x" : 1048.5781212025759,
        "y" : -702.0482840834832
      },
      "selected" : false
    }, {
      "data" : {
        "id" : "291",
        "N_all_MF" : "37789",
        "SUID" : 291,
        "nodeFontSize_all_MF" : 14,
        "nodeSize_all_MF" : 13.416407864998739,
        "pValue_all_MF" : "2.5937E-9",
        "description_all_MF" : "lipid binding",
        "nodeType_all_MF" : "ellipse",
        "X_all_MF" : "597",
        "xx_all_MF" : "45",
        "nodeFillColor_all_MF" : 7.239418487032089,
        "selected" : false,
        "nn_all_MF" : "1057",
        "name" : "8289",
        "adjustedPValue_all_MF" : "5.7621E-8",
        "shared_name" : "8289"
      },
      "position" : {
        "x" : -520.2564430064085,
        "y" : 58.10830160987621
      },
      "selected" : false
    }, {
      "data" : {
        "id" : "290",
        "N_all_MF" : "37789",
        "SUID" : 290,
        "nodeFontSize_all_MF" : 14,
        "nodeSize_all_MF" : 26.457513110645905,
        "pValue_all_MF" : "9.9713E-1",
        "description_all_MF" : "organic cyclic compound binding",
        "nodeType_all_MF" : "ellipse",
        "X_all_MF" : "597",
        "xx_all_MF" : "175",
        "nodeFillColor_all_MF" : -0.0,
        "selected" : false,
        "nn_all_MF" : "13037",
        "name" : "97159",
        "adjustedPValue_all_MF" : "1.0000",
        "shared_name" : "97159"
      },
      "position" : {
        "x" : -440.8855628794554,
        "y" : 156.71900412452464
      },
      "selected" : false
    }, {
      "data" : {
        "id" : "289",
        "N_all_MF" : "37789",
        "SUID" : 289,
        "nodeFontSize_all_MF" : 14,
        "nodeSize_all_MF" : 6.0,
        "pValue_all_MF" : "3.2719E-4",
        "description_all_MF" : "steroid binding",
        "nodeType_all_MF" : "ellipse",
        "X_all_MF" : "597",
        "xx_all_MF" : "9",
        "nodeFillColor_all_MF" : 2.5434585908555936,
        "selected" : false,
        "nn_all_MF" : "136",
        "name" : "5496",
        "adjustedPValue_all_MF" : "2.8612E-3",
        "shared_name" : "5496"
      },
      "position" : {
        "x" : -534.082981092346,
        "y" : -20.204072505114027
      },
      "selected" : false
    }, {
      "data" : {
        "id" : "288",
        "N_all_MF" : "37789",
        "SUID" : 288,
        "nodeFontSize_all_MF" : 14,
        "nodeSize_all_MF" : 6.928203230275509,
        "pValue_all_MF" : "2.1667E-6",
        "description_all_MF" : "alcohol binding",
        "nodeType_all_MF" : "ellipse",
        "X_all_MF" : "597",
        "xx_all_MF" : "12",
        "nodeFillColor_all_MF" : 4.4817224647495175,
        "selected" : false,
        "nn_all_MF" : "138",
        "name" : "43178",
        "adjustedPValue_all_MF" : "3.2982E-5",
        "shared_name" : "43178"
      },
      "position" : {
        "x" : -598.2153968638304,
        "y" : -80.1740126906609
      },
      "selected" : false
    }, {
      "data" : {
        "id" : "287",
        "N_all_MF" : "37789",
        "SUID" : 287,
        "nodeFontSize_all_MF" : 14,
        "nodeSize_all_MF" : 2.8284271247461903,
        "pValue_all_MF" : "2.4142E-3",
        "description_all_MF" : "choline binding",
        "nodeType_all_MF" : "ellipse",
        "X_all_MF" : "597",
        "xx_all_MF" : "2",
        "nodeFillColor_all_MF" : 1.8696753929698522,
        "selected" : false,
        "nn_all_MF" : "5",
        "name" : "33265",
        "adjustedPValue_all_MF" : "1.3500E-2",
        "shared_name" : "33265"
      },
      "position" : {
        "x" : -625.7087440317991,
        "y" : -219.2040305434441
      },
      "selected" : false
    }, {
      "data" : {
        "id" : "286",
        "N_all_MF" : "37789",
        "SUID" : 286,
        "nodeFontSize_all_MF" : 14,
        "nodeSize_all_MF" : 4.0,
        "pValue_all_MF" : "2.3710E-1",
        "description_all_MF" : "ribonuclease activity",
        "nodeType_all_MF" : "ellipse",
        "X_all_MF" : "597",
        "xx_all_MF" : "4",
        "nodeFillColor_all_MF" : 0.43180640241033974,
        "selected" : false,
        "nn_all_MF" : "157",
        "name" : "4540",
        "adjustedPValue_all_MF" : "3.6999E-1",
        "shared_name" : "4540"
      },
      "position" : {
        "x" : -466.5701331919554,
        "y" : 969.7434029282356
      },
      "selected" : false
    }, {
      "data" : {
        "id" : "285",
        "N_all_MF" : "37789",
        "SUID" : 285,
        "nodeFontSize_all_MF" : 14,
        "nodeSize_all_MF" : 6.928203230275509,
        "pValue_all_MF" : "2.0857E-2",
        "description_all_MF" : "amide binding",
        "nodeType_all_MF" : "ellipse",
        "X_all_MF" : "597",
        "xx_all_MF" : "12",
        "nodeFillColor_all_MF" : 1.1460926433855654,
        "selected" : false,
        "nn_all_MF" : "386",
        "name" : "33218",
        "adjustedPValue_all_MF" : "7.1434E-2",
        "shared_name" : "33218"
      },
      "position" : {
        "x" : -284.2273139780882,
        "y" : -212.1938987075066
      },
      "selected" : false
    }, {
      "data" : {
        "id" : "284",
        "N_all_MF" : "37789",
        "SUID" : 284,
        "nodeFontSize_all_MF" : 14,
        "nodeSize_all_MF" : 6.0,
        "pValue_all_MF" : "1.9227E-7",
        "description_all_MF" : "extracellular matrix binding",
        "nodeType_all_MF" : "ellipse",
        "X_all_MF" : "597",
        "xx_all_MF" : "9",
        "nodeFillColor_all_MF" : 5.482459495547591,
        "selected" : false,
        "nn_all_MF" : "55",
        "name" : "50840",
        "adjustedPValue_all_MF" : "3.2926E-6",
        "shared_name" : "50840"
      },
      "position" : {
        "x" : -70.41381834210188,
        "y" : 54.66813132179027
      },
      "selected" : false
    }, {
      "data" : {
        "id" : "283",
        "N_all_MF" : "37789",
        "SUID" : 283,
        "nodeFontSize_all_MF" : 14,
        "nodeSize_all_MF" : 3.4641016151377544,
        "pValue_all_MF" : "4.2212E-3",
        "description_all_MF" : "metalloenzyme inhibitor activity",
        "nodeType_all_MF" : "ellipse",
        "X_all_MF" : "597",
        "xx_all_MF" : "3",
        "nodeFillColor_all_MF" : 1.651178933097065,
        "selected" : false,
        "nn_all_MF" : "21",
        "name" : "48551",
        "adjustedPValue_all_MF" : "2.2327E-2",
        "shared_name" : "48551"
      },
      "position" : {
        "x" : 972.6180381947634,
        "y" : -188.06426766502614
      },
      "selected" : false
    }, {
      "data" : {
        "id" : "282",
        "N_all_MF" : "37789",
        "SUID" : 282,
        "nodeFontSize_all_MF" : 14,
        "nodeSize_all_MF" : 3.4641016151377544,
        "pValue_all_MF" : "4.2212E-3",
        "description_all_MF" : "metalloendopeptidase inhibitor activity",
        "nodeType_all_MF" : "ellipse",
        "X_all_MF" : "597",
        "xx_all_MF" : "3",
        "nodeFillColor_all_MF" : 1.651178933097065,
        "selected" : false,
        "nn_all_MF" : "21",
        "name" : "8191",
        "adjustedPValue_all_MF" : "2.2327E-2",
        "shared_name" : "8191"
      },
      "position" : {
        "x" : 1100.0017051869509,
        "y" : -142.25171425926442
      },
      "selected" : false
    }, {
      "data" : {
        "id" : "281",
        "N_all_MF" : "37789",
        "SUID" : 281,
        "nodeFontSize_all_MF" : 14,
        "nodeSize_all_MF" : 3.4641016151377544,
        "pValue_all_MF" : "2.1978E-2",
        "description_all_MF" : "protein serine/threonine kinase inhibitor activity",
        "nodeType_all_MF" : "ellipse",
        "X_all_MF" : "597",
        "xx_all_MF" : "3",
        "nodeFillColor_all_MF" : 1.125149677212823,
        "selected" : false,
        "nn_all_MF" : "38",
        "name" : "30291",
        "adjustedPValue_all_MF" : "7.4964E-2",
        "shared_name" : "30291"
      },
      "position" : {
        "x" : 1280.8507042103884,
        "y" : -294.8527121840691
      },
      "selected" : false
    }, {
      "data" : {
        "id" : "280",
        "N_all_MF" : "37789",
        "SUID" : 280,
        "nodeFontSize_all_MF" : 14,
        "nodeSize_all_MF" : 3.4641016151377544,
        "pValue_all_MF" : "3.9235E-6",
        "description_all_MF" : "protein kinase C inhibitor activity",
        "nodeType_all_MF" : "ellipse",
        "X_all_MF" : "597",
        "xx_all_MF" : "3",
        "nodeFillColor_all_MF" : 4.239640372634849,
        "selected" : false,
        "nn_all_MF" : "3",
        "name" : "8426",
        "adjustedPValue_all_MF" : "5.7592E-5",
        "shared_name" : "8426"
      },
      "position" : {
        "x" : 1403.7318077260134,
        "y" : -277.05475381004567
      },
      "selected" : false
    }, {
      "data" : {
        "id" : "279",
        "N_all_MF" : "37789",
        "SUID" : 279,
        "nodeFontSize_all_MF" : 14,
        "nodeSize_all_MF" : 5.291502622129181,
        "pValue_all_MF" : "4.3380E-4",
        "description_all_MF" : "oxidoreductase activity, acting on peroxide as acceptor",
        "nodeType_all_MF" : "ellipse",
        "X_all_MF" : "597",
        "xx_all_MF" : "7",
        "nodeFillColor_all_MF" : 2.4521617538003078,
        "selected" : false,
        "nn_all_MF" : "86",
        "name" : "16684",
        "adjustedPValue_all_MF" : "3.5305E-3",
        "shared_name" : "16684"
      },
      "position" : {
        "x" : 365.27572252093523,
        "y" : -663.2750907241082
      },
      "selected" : false
    }, {
      "data" : {
        "id" : "278",
        "N_all_MF" : "37789",
        "SUID" : 278,
        "nodeFontSize_all_MF" : 14,
        "nodeSize_all_MF" : 6.928203230275509,
        "pValue_all_MF" : "6.4434E-4",
        "description_all_MF" : "exopeptidase activity",
        "nodeType_all_MF" : "ellipse",
        "X_all_MF" : "597",
        "xx_all_MF" : "12",
        "nodeFillColor_all_MF" : 2.309437946142176,
        "selected" : false,
        "nn_all_MF" : "248",
        "name" : "8238",
        "adjustedPValue_all_MF" : "4.9041E-3",
        "shared_name" : "8238"
      },
      "position" : {
        "x" : -944.6172523325804,
        "y" : 557.4439644516731
      },
      "selected" : false
    }, {
      "data" : {
        "id" : "277",
        "N_all_MF" : "37789",
        "SUID" : 277,
        "nodeFontSize_all_MF" : 14,
        "nodeSize_all_MF" : 4.898979485566356,
        "pValue_all_MF" : "4.2372E-3",
        "description_all_MF" : "carboxypeptidase activity",
        "nodeType_all_MF" : "ellipse",
        "X_all_MF" : "597",
        "xx_all_MF" : "6",
        "nodeFillColor_all_MF" : 1.651178933097065,
        "selected" : false,
        "nn_all_MF" : "96",
        "name" : "4180",
        "adjustedPValue_all_MF" : "2.2327E-2",
        "shared_name" : "4180"
      },
      "position" : {
        "x" : -1043.3142127817991,
        "y" : 648.3240914047981
      },
      "selected" : false
    }, {
      "data" : {
        "id" : "276",
        "N_all_MF" : "37789",
        "SUID" : 276,
        "nodeFontSize_all_MF" : 14,
        "nodeSize_all_MF" : 22.891046284519195,
        "pValue_all_MF" : "1.6747E-1",
        "description_all_MF" : "metal ion binding",
        "nodeType_all_MF" : "ellipse",
        "X_all_MF" : "597",
        "xx_all_MF" : "131",
        "nodeFillColor_all_MF" : 0.5342070129776718,
        "selected" : false,
        "nn_all_MF" : "7666",
        "name" : "46872",
        "adjustedPValue_all_MF" : "2.9228E-1",
        "shared_name" : "46872"
      },
      "position" : {
        "x" : -929.2326698130491,
        "y" : -182.42822793113942
      },
      "selected" : false
    }, {
      "data" : {
        "id" : "275",
        "N_all_MF" : "37789",
        "SUID" : 275,
        "nodeFontSize_all_MF" : 14,
        "nodeSize_all_MF" : 16.24807680927192,
        "pValue_all_MF" : "1.7589E-13",
        "description_all_MF" : "calcium ion binding",
        "nodeType_all_MF" : "ellipse",
        "X_all_MF" : "597",
        "xx_all_MF" : "66",
        "nodeFillColor_all_MF" : 11.220099651151548,
        "selected" : false,
        "nn_all_MF" : "1524",
        "name" : "5509",
        "adjustedPValue_all_MF" : "6.0242E-12",
        "shared_name" : "5509"
      },
      "position" : {
        "x" : -1047.6074256724241,
        "y" : -132.7548003493523
      },
      "selected" : false
    }, {
      "data" : {
        "id" : "274",
        "N_all_MF" : "37789",
        "SUID" : 274,
        "nodeFontSize_all_MF" : 14,
        "nodeSize_all_MF" : 16.852299546352718,
        "pValue_all_MF" : "1.8397E-10",
        "description_all_MF" : "macromolecular complex binding",
        "nodeType_all_MF" : "ellipse",
        "X_all_MF" : "597",
        "xx_all_MF" : "71",
        "nodeFillColor_all_MF" : 8.376694128919372,
        "selected" : false,
        "nn_all_MF" : "1998",
        "name" : "44877",
        "adjustedPValue_all_MF" : "4.2005E-9",
        "shared_name" : "44877"
      },
      "position" : {
        "x" : -22.923567754638498,
        "y" : 21.409304112317614
      },
      "selected" : false
    }, {
      "data" : {
        "id" : "273",
        "N_all_MF" : "37789",
        "SUID" : 273,
        "nodeFontSize_all_MF" : 14,
        "nodeSize_all_MF" : 13.2664991614216,
        "pValue_all_MF" : "9.9983E-1",
        "description_all_MF" : "ribonucleoside binding",
        "nodeType_all_MF" : "ellipse",
        "X_all_MF" : "597",
        "xx_all_MF" : "44",
        "nodeFillColor_all_MF" : -0.0,
        "selected" : false,
        "nn_all_MF" : "4417",
        "name" : "32549",
        "adjustedPValue_all_MF" : "1.0000",
        "shared_name" : "32549"
      },
      "position" : {
        "x" : -271.44392774761945,
        "y" : 120.10599753272777
      },
      "selected" : false
    }, {
      "data" : {
        "id" : "272",
        "N_all_MF" : "37789",
        "SUID" : 272,
        "nodeFontSize_all_MF" : 14,
        "nodeSize_all_MF" : 13.2664991614216,
        "pValue_all_MF" : "9.9980E-1",
        "description_all_MF" : "purine ribonucleoside binding",
        "nodeType_all_MF" : "ellipse",
        "X_all_MF" : "597",
        "xx_all_MF" : "44",
        "nodeFillColor_all_MF" : -0.0,
        "selected" : false,
        "nn_all_MF" : "4399",
        "name" : "32550",
        "adjustedPValue_all_MF" : "1.0000",
        "shared_name" : "32550"
      },
      "position" : {
        "x" : -311.2215308970335,
        "y" : 1.4875740708137073
      },
      "selected" : false
    }, {
      "data" : {
        "id" : "271",
        "N_all_MF" : "37789",
        "SUID" : 271,
        "nodeFontSize_all_MF" : 14,
        "nodeSize_all_MF" : 21.540659228538015,
        "pValue_all_MF" : "8.9397E-1",
        "description_all_MF" : "nucleic acid binding",
        "nodeType_all_MF" : "ellipse",
        "X_all_MF" : "597",
        "xx_all_MF" : "116",
        "nodeFillColor_all_MF" : -0.0,
        "selected" : false,
        "nn_all_MF" : "8093",
        "name" : "3676",
        "adjustedPValue_all_MF" : "1.0000",
        "shared_name" : "3676"
      },
      "position" : {
        "x" : -447.8881263560179,
        "y" : 373.08745810401683
      },
      "selected" : false
    }, {
      "data" : {
        "id" : "270",
        "N_all_MF" : "37789",
        "SUID" : 270,
        "nodeFontSize_all_MF" : 14,
        "nodeSize_all_MF" : 13.564659966250536,
        "pValue_all_MF" : "9.9329E-1",
        "description_all_MF" : "DNA binding",
        "nodeType_all_MF" : "ellipse",
        "X_all_MF" : "597",
        "xx_all_MF" : "46",
        "nodeFillColor_all_MF" : -0.0,
        "selected" : false,
        "nn_all_MF" : "4004",
        "name" : "3677",
        "adjustedPValue_all_MF" : "1.0000",
        "shared_name" : "3677"
      },
      "position" : {
        "x" : -346.1952552622679,
        "y" : 483.2371773422981
      },
      "selected" : false
    }, {
      "data" : {
        "id" : "269",
        "N_all_MF" : "37789",
        "SUID" : 269,
        "nodeFontSize_all_MF" : 14,
        "nodeSize_all_MF" : 10.954451150103322,
        "pValue_all_MF" : "9.9716E-1",
        "description_all_MF" : "transporter activity",
        "nodeType_all_MF" : "ellipse",
        "X_all_MF" : "597",
        "xx_all_MF" : "30",
        "nodeFillColor_all_MF" : -0.0,
        "selected" : false,
        "nn_all_MF" : "2943",
        "name" : "5215",
        "adjustedPValue_all_MF" : "1.0000",
        "shared_name" : "5215"
      },
      "position" : {
        "x" : 476.87499620257586,
        "y" : -396.2276664077019
      },
      "selected" : false
    }, {
      "data" : {
        "id" : "268",
        "N_all_MF" : "37789",
        "SUID" : 268,
        "nodeFontSize_all_MF" : 14,
        "nodeSize_all_MF" : 9.38083151964686,
        "pValue_all_MF" : "9.9898E-1",
        "description_all_MF" : "substrate-specific transporter activity",
        "nodeType_all_MF" : "ellipse",
        "X_all_MF" : "597",
        "xx_all_MF" : "22",
        "nodeFillColor_all_MF" : -0.0,
        "selected" : false,
        "nn_all_MF" : "2443",
        "name" : "22892",
        "adjustedPValue_all_MF" : "1.0000",
        "shared_name" : "22892"
      },
      "position" : {
        "x" : 654.1574058705446,
        "y" : -504.99103310692067
      },
      "selected" : false
    }, {
      "data" : {
        "id" : "267",
        "N_all_MF" : "37789",
        "SUID" : 267,
        "nodeFontSize_all_MF" : 14,
        "nodeSize_all_MF" : 48.86716689148246,
        "pValue_all_MF" : "1.0000",
        "description_all_MF" : "molecular_function",
        "nodeType_all_MF" : "ellipse",
        "X_all_MF" : "597",
        "xx_all_MF" : "597",
        "nodeFillColor_all_MF" : -0.0,
        "selected" : false,
        "nn_all_MF" : "37789",
        "name" : "3674",
        "adjustedPValue_all_MF" : "1.0000",
        "shared_name" : "3674"
      },
      "position" : {
        "x" : 267.91186143695086,
        "y" : -305.6862540541863
      },
      "selected" : false
    }, {
      "data" : {
        "id" : "266",
        "N_all_MF" : "37789",
        "SUID" : 266,
        "nodeFontSize_all_MF" : 14,
        "nodeSize_all_MF" : 17.549928774784245,
        "pValue_all_MF" : "2.0982E-20",
        "description_all_MF" : "enzyme regulator activity",
        "nodeType_all_MF" : "ellipse",
        "X_all_MF" : "597",
        "xx_all_MF" : "77",
        "nodeFillColor_all_MF" : 17.804677503505186,
        "selected" : false,
        "nn_all_MF" : "1459",
        "name" : "30234",
        "adjustedPValue_all_MF" : "1.5679E-18",
        "shared_name" : "30234"
      },
      "position" : {
        "x" : 668.1115684682009,
        "y" : -245.06213906395192
      },
      "selected" : false
    }, {
      "data" : {
        "id" : "265",
        "N_all_MF" : "37789",
        "SUID" : 265,
        "nodeFontSize_all_MF" : 14,
        "nodeSize_all_MF" : 8.48528137423857,
        "pValue_all_MF" : "6.5162E-5",
        "description_all_MF" : "carbohydrate binding",
        "nodeType_all_MF" : "ellipse",
        "X_all_MF" : "597",
        "xx_all_MF" : "18",
        "nodeFillColor_all_MF" : 3.140368678346747,
        "selected" : false,
        "nn_all_MF" : "393",
        "name" : "30246",
        "adjustedPValue_all_MF" : "7.2382E-4",
        "shared_name" : "30246"
      },
      "position" : {
        "x" : -213.90939710797102,
        "y" : -152.09908822166676
      },
      "selected" : false
    }, {
      "data" : {
        "id" : "264",
        "N_all_MF" : "37789",
        "SUID" : 264,
        "nodeFontSize_all_MF" : 14,
        "nodeSize_all_MF" : 3.4641016151377544,
        "pValue_all_MF" : "1.0565E-2",
        "description_all_MF" : "polysaccharide binding",
        "nodeType_all_MF" : "ellipse",
        "X_all_MF" : "597",
        "xx_all_MF" : "3",
        "nodeFillColor_all_MF" : 1.3165437141626894,
        "selected" : false,
        "nn_all_MF" : "29",
        "name" : "30247",
        "adjustedPValue_all_MF" : "4.8245E-2",
        "shared_name" : "30247"
      },
      "position" : {
        "x" : -158.14705274761945,
        "y" : -263.4467063246941
      },
      "selected" : false
    }, {
      "data" : {
        "id" : "263",
        "N_all_MF" : "37789",
        "SUID" : 263,
        "nodeFontSize_all_MF" : 14,
        "nodeSize_all_MF" : 16.1245154965971,
        "pValue_all_MF" : "6.0720E-17",
        "description_all_MF" : "identical protein binding",
        "nodeType_all_MF" : "ellipse",
        "X_all_MF" : "597",
        "xx_all_MF" : "65",
        "nodeFillColor_all_MF" : 14.532248721518375,
        "selected" : false,
        "nn_all_MF" : "1254",
        "name" : "42802",
        "adjustedPValue_all_MF" : "2.9360E-15",
        "shared_name" : "42802"
      },
      "position" : {
        "x" : 256.1818199330446,
        "y" : 418.38311240089183
      },
      "selected" : false
    }, {
      "data" : {
        "id" : "262",
        "N_all_MF" : "37789",
        "SUID" : 262,
        "nodeFontSize_all_MF" : 14,
        "nodeSize_all_MF" : 11.832159566199232,
        "pValue_all_MF" : "2.9788E-8",
        "description_all_MF" : "protein homodimerization activity",
        "nodeType_all_MF" : "ellipse",
        "X_all_MF" : "597",
        "xx_all_MF" : "35",
        "nodeFillColor_all_MF" : 6.2445527895789485,
        "selected" : false,
        "nn_all_MF" : "767",
        "name" : "42803",
        "adjustedPValue_all_MF" : "5.6944E-7",
        "shared_name" : "42803"
      },
      "position" : {
        "x" : 287.9807701283571,
        "y" : 548.5291084946418
      },
      "selected" : false
    }, {
      "data" : {
        "id" : "261",
        "N_all_MF" : "37789",
        "SUID" : 261,
        "nodeFontSize_all_MF" : 14,
        "nodeSize_all_MF" : 37.94733192202055,
        "pValue_all_MF" : "2.0108E-36",
        "description_all_MF" : "protein binding",
        "nodeType_all_MF" : "ellipse",
        "X_all_MF" : "597",
        "xx_all_MF" : "360",
        "nodeFillColor_all_MF" : 32.7817522403923,
        "selected" : false,
        "nn_all_MF" : "13288",
        "name" : "5515",
        "adjustedPValue_all_MF" : "1.6529E-33",
        "shared_name" : "5515"
      },
      "position" : {
        "x" : 187.20968248187273,
        "y" : 247.60653159034496
      },
      "selected" : false
    }, {
      "data" : {
        "id" : "260",
        "N_all_MF" : "37789",
        "SUID" : 260,
        "nodeFontSize_all_MF" : 14,
        "nodeSize_all_MF" : 9.38083151964686,
        "pValue_all_MF" : "1.4419E-3",
        "description_all_MF" : "protein domain specific binding",
        "nodeType_all_MF" : "ellipse",
        "X_all_MF" : "597",
        "xx_all_MF" : "22",
        "nodeFillColor_all_MF" : 2.0369070776477303,
        "selected" : false,
        "nn_all_MF" : "682",
        "name" : "19904",
        "adjustedPValue_all_MF" : "9.1853E-3",
        "shared_name" : "19904"
      },
      "position" : {
        "x" : 153.5828666859743,
        "y" : 142.29232260596996
      },
      "selected" : false
    }, {
      "data" : {
        "id" : "259",
        "N_all_MF" : "37789",
        "SUID" : 259,
        "nodeFontSize_all_MF" : 14,
        "nodeSize_all_MF" : 6.6332495807108,
        "pValue_all_MF" : "2.7988E-3",
        "description_all_MF" : "oxidoreductase activity, acting on CH-OH group of donors",
        "nodeType_all_MF" : "ellipse",
        "X_all_MF" : "597",
        "xx_all_MF" : "11",
        "nodeFillColor_all_MF" : 1.808415646304164,
        "selected" : false,
        "nn_all_MF" : "257",
        "name" : "16614",
        "adjustedPValue_all_MF" : "1.5545E-2",
        "shared_name" : "16614"
      },
      "position" : {
        "x" : 426.04796983538836,
        "y" : -759.2128958998894
      },
      "selected" : false
    }, {
      "data" : {
        "id" : "258",
        "N_all_MF" : "37789",
        "SUID" : 258,
        "nodeFontSize_all_MF" : 14,
        "nodeSize_all_MF" : 6.6332495807108,
        "pValue_all_MF" : "1.3465E-3",
        "description_all_MF" : "oxidoreductase activity, acting on the CH-OH group of donors, NAD or NADP as acceptor",
        "nodeType_all_MF" : "ellipse",
        "X_all_MF" : "597",
        "xx_all_MF" : "11",
        "nodeFillColor_all_MF" : 2.0369070776477303,
        "selected" : false,
        "nn_all_MF" : "234",
        "name" : "16616",
        "adjustedPValue_all_MF" : "9.1853E-3",
        "shared_name" : "16616"
      },
      "position" : {
        "x" : 547.4166221791384,
        "y" : -849.5033622084832
      },
      "selected" : false
    }, {
      "data" : {
        "id" : "257",
        "N_all_MF" : "37789",
        "SUID" : 257,
        "nodeFontSize_all_MF" : 14,
        "nodeSize_all_MF" : 15.620499351813308,
        "pValue_all_MF" : "9.9984E-1",
        "description_all_MF" : "nucleotide binding",
        "nodeType_all_MF" : "ellipse",
        "X_all_MF" : "597",
        "xx_all_MF" : "61",
        "nodeFillColor_all_MF" : -0.0,
        "selected" : false,
        "nn_all_MF" : "5713",
        "name" : "166",
        "adjustedPValue_all_MF" : "1.0000",
        "shared_name" : "166"
      },
      "position" : {
        "x" : -445.39404676617414,
        "y" : 227.5807137192512
      },
      "selected" : false
    }, {
      "data" : {
        "id" : "256",
        "N_all_MF" : "37789",
        "SUID" : 256,
        "nodeFontSize_all_MF" : 14,
        "nodeSize_all_MF" : 13.2664991614216,
        "pValue_all_MF" : "9.9989E-1",
        "description_all_MF" : "ribonucleotide binding",
        "nodeType_all_MF" : "ellipse",
        "X_all_MF" : "597",
        "xx_all_MF" : "44",
        "nodeFillColor_all_MF" : -0.0,
        "selected" : false,
        "nn_all_MF" : "4475",
        "name" : "32553",
        "adjustedPValue_all_MF" : "1.0000",
        "shared_name" : "32553"
      },
      "position" : {
        "x" : -400.31766126812727,
        "y" : 112.44666525733714
      },
      "selected" : false
    }, {
      "data" : {
        "id" : "255",
        "N_all_MF" : "37789",
        "SUID" : 255,
        "nodeFontSize_all_MF" : 14,
        "nodeSize_all_MF" : 13.416407864998739,
        "pValue_all_MF" : "1.4437E-33",
        "description_all_MF" : "endopeptidase inhibitor activity",
        "nodeType_all_MF" : "ellipse",
        "X_all_MF" : "597",
        "xx_all_MF" : "45",
        "nodeFillColor_all_MF" : 30.454861207013284,
        "selected" : false,
        "nn_all_MF" : "253",
        "name" : "4866",
        "adjustedPValue_all_MF" : "3.5086E-31",
        "shared_name" : "4866"
      },
      "position" : {
        "x" : 1103.9205284291384,
        "y" : -28.81129220115895
      },
      "selected" : false
    }, {
      "data" : {
        "id" : "254",
        "N_all_MF" : "37789",
        "SUID" : 254,
        "nodeFontSize_all_MF" : 14,
        "nodeSize_all_MF" : 10.954451150103322,
        "pValue_all_MF" : "2.9910E-24",
        "description_all_MF" : "serine-type endopeptidase inhibitor activity",
        "nodeType_all_MF" : "ellipse",
        "X_all_MF" : "597",
        "xx_all_MF" : "30",
        "nodeFillColor_all_MF" : 21.5124084115918,
        "selected" : false,
        "nn_all_MF" : "151",
        "name" : "4867",
        "adjustedPValue_all_MF" : "3.0732E-22",
        "shared_name" : "4867"
      },
      "position" : {
        "x" : 1235.0900840932009,
        "y" : -16.186608821031996
      },
      "selected" : false
    }, {
      "data" : {
        "id" : "253",
        "N_all_MF" : "37789",
        "SUID" : 253,
        "nodeFontSize_all_MF" : 14,
        "nodeSize_all_MF" : 2.8284271247461903,
        "pValue_all_MF" : "3.5834E-3",
        "description_all_MF" : "icosanoid binding",
        "nodeType_all_MF" : "ellipse",
        "X_all_MF" : "597",
        "xx_all_MF" : "2",
        "nodeFillColor_all_MF" : 1.7126753676476505,
        "selected" : false,
        "nn_all_MF" : "6",
        "name" : "50542",
        "adjustedPValue_all_MF" : "1.9379E-2",
        "shared_name" : "50542"
      },
      "position" : {
        "x" : -657.7844886607054,
        "y" : -34.178247004625746
      },
      "selected" : false
    }, {
      "data" : {
        "id" : "252",
        "N_all_MF" : "37789",
        "SUID" : 252,
        "nodeFontSize_all_MF" : 14,
        "nodeSize_all_MF" : 2.8284271247461903,
        "pValue_all_MF" : "2.4142E-3",
        "description_all_MF" : "arachidonic acid binding",
        "nodeType_all_MF" : "ellipse",
        "X_all_MF" : "597",
        "xx_all_MF" : "2",
        "nodeFillColor_all_MF" : 1.8696753929698522,
        "selected" : false,
        "nn_all_MF" : "5",
        "name" : "50544",
        "adjustedPValue_all_MF" : "1.3500E-2",
        "shared_name" : "50544"
      },
      "position" : {
        "x" : -826.0805702036741,
        "y" : -16.925031214830824
      },
      "selected" : false
    }, {
      "data" : {
        "id" : "251",
        "N_all_MF" : "37789",
        "SUID" : 251,
        "nodeFontSize_all_MF" : 14,
        "nodeSize_all_MF" : 13.416407864998739,
        "pValue_all_MF" : "9.9978E-1",
        "description_all_MF" : "purine nucleotide binding",
        "nodeType_all_MF" : "ellipse",
        "X_all_MF" : "597",
        "xx_all_MF" : "45",
        "nodeFillColor_all_MF" : -0.0,
        "selected" : false,
        "nn_all_MF" : "4459",
        "name" : "17076",
        "adjustedPValue_all_MF" : "1.0000",
        "shared_name" : "17076"
      },
      "position" : {
        "x" : -362.17825697125227,
        "y" : 301.2945503891731
      },
      "selected" : false
    }, {
      "data" : {
        "id" : "250",
        "N_all_MF" : "37789",
        "SUID" : 250,
        "nodeFontSize_all_MF" : 14,
        "nodeSize_all_MF" : 13.2664991614216,
        "pValue_all_MF" : "9.9985E-1",
        "description_all_MF" : "purine ribonucleotide binding",
        "nodeType_all_MF" : "ellipse",
        "X_all_MF" : "597",
        "xx_all_MF" : "44",
        "nodeFillColor_all_MF" : -0.0,
        "selected" : false,
        "nn_all_MF" : "4436",
        "name" : "32555",
        "adjustedPValue_all_MF" : "1.0000",
        "shared_name" : "32555"
      },
      "position" : {
        "x" : -342.57156751812727,
        "y" : 183.20897910011058
      },
      "selected" : false
    }, {
      "data" : {
        "id" : "249",
        "N_all_MF" : "37789",
        "SUID" : 249,
        "nodeFontSize_all_MF" : 14,
        "nodeSize_all_MF" : 11.313708498984761,
        "pValue_all_MF" : "9.9986E-1",
        "description_all_MF" : "adenyl nucleotide binding",
        "nodeType_all_MF" : "ellipse",
        "X_all_MF" : "597",
        "xx_all_MF" : "32",
        "nodeFillColor_all_MF" : -0.0,
        "selected" : false,
        "nn_all_MF" : "3500",
        "name" : "30554",
        "adjustedPValue_all_MF" : "1.0000",
        "shared_name" : "30554"
      },
      "position" : {
        "x" : -288.6889076060179,
        "y" : 205.30346152198558
      },
      "selected" : false
    }, {
      "data" : {
        "id" : "248",
        "N_all_MF" : "37789",
        "SUID" : 248,
        "nodeFontSize_all_MF" : 14,
        "nodeSize_all_MF" : 11.135528725660043,
        "pValue_all_MF" : "9.9992E-1",
        "description_all_MF" : "adenyl ribonucleotide binding",
        "nodeType_all_MF" : "ellipse",
        "X_all_MF" : "597",
        "xx_all_MF" : "31",
        "nodeFillColor_all_MF" : -0.0,
        "selected" : false,
        "nn_all_MF" : "3494",
        "name" : "32559",
        "adjustedPValue_all_MF" : "1.0000",
        "shared_name" : "32559"
      },
      "position" : {
        "x" : -342.40518568218977,
        "y" : 60.569284886243395
      },
      "selected" : false
    }, {
      "data" : {
        "id" : "247",
        "N_all_MF" : "37789",
        "SUID" : 247,
        "nodeFontSize_all_MF" : 14,
        "nodeSize_all_MF" : 16.852299546352718,
        "pValue_all_MF" : "2.6459E-11",
        "description_all_MF" : "enzyme binding",
        "nodeType_all_MF" : "ellipse",
        "X_all_MF" : "597",
        "xx_all_MF" : "71",
        "nodeFillColor_all_MF" : 9.16770790231792,
        "selected" : false,
        "nn_all_MF" : "1912",
        "name" : "19899",
        "adjustedPValue_all_MF" : "6.7966E-10",
        "shared_name" : "19899"
      },
      "position" : {
        "x" : 412.71126939593523,
        "y" : 353.02459189307933
      },
      "selected" : false
    }, {
      "data" : {
        "id" : "246",
        "N_all_MF" : "37789",
        "SUID" : 246,
        "nodeFontSize_all_MF" : 14,
        "nodeSize_all_MF" : 16.24807680927192,
        "pValue_all_MF" : "3.9420E-12",
        "description_all_MF" : "peptidase activity, acting on L-amino acid peptides",
        "nodeType_all_MF" : "ellipse",
        "X_all_MF" : "597",
        "xx_all_MF" : "66",
        "nodeFillColor_all_MF" : 9.936570163906497,
        "selected" : false,
        "nn_all_MF" : "1634",
        "name" : "70011",
        "adjustedPValue_all_MF" : "1.1573E-10",
        "shared_name" : "70011"
      },
      "position" : {
        "x" : -767.9735145396116,
        "y" : 529.4315132797981
      },
      "selected" : false
    }, {
      "data" : {
        "id" : "245",
        "N_all_MF" : "37789",
        "SUID" : 245,
        "nodeFontSize_all_MF" : 14,
        "nodeSize_all_MF" : 12.165525060596439,
        "pValue_all_MF" : "6.2673E-16",
        "description_all_MF" : "serine-type peptidase activity",
        "nodeType_all_MF" : "ellipse",
        "X_all_MF" : "597",
        "xx_all_MF" : "37",
        "nodeFillColor_all_MF" : 13.566799205694839,
        "selected" : false,
        "nn_all_MF" : "456",
        "name" : "8236",
        "adjustedPValue_all_MF" : "2.7114E-14",
        "shared_name" : "8236"
      },
      "position" : {
        "x" : -758.9335365122679,
        "y" : 414.70257040870433
      },
      "selected" : false
    }, {
      "data" : {
        "id" : "244",
        "N_all_MF" : "37789",
        "SUID" : 244,
        "nodeFontSize_all_MF" : 14,
        "nodeSize_all_MF" : 23.2379000772445,
        "pValue_all_MF" : "1.1599E-1",
        "description_all_MF" : "cation binding",
        "nodeType_all_MF" : "ellipse",
        "X_all_MF" : "597",
        "xx_all_MF" : "135",
        "nodeFillColor_all_MF" : 0.6264010512327719,
        "selected" : false,
        "nn_all_MF" : "7770",
        "name" : "43169",
        "adjustedPValue_all_MF" : "2.3637E-1",
        "shared_name" : "43169"
      },
      "position" : {
        "x" : -727.1279334849241,
        "y" : -155.9454856215691
      },
      "selected" : false
    }, {
      "data" : {
        "id" : "243",
        "N_all_MF" : "37789",
        "SUID" : 243,
        "nodeFontSize_all_MF" : 14,
        "nodeSize_all_MF" : 4.0,
        "pValue_all_MF" : "9.6504E-5",
        "description_all_MF" : "phosphatidylcholine binding",
        "nodeType_all_MF" : "ellipse",
        "X_all_MF" : "597",
        "xx_all_MF" : "4",
        "nodeFillColor_all_MF" : 2.9926794679411204,
        "selected" : false,
        "nn_all_MF" : "16",
        "name" : "31210",
        "adjustedPValue_all_MF" : "1.0170E-3",
        "shared_name" : "31210"
      },
      "position" : {
        "x" : -635.9747352427366,
        "y" : -171.02916482078786
      },
      "selected" : false
    }, {
      "data" : {
        "id" : "242",
        "N_all_MF" : "37789",
        "SUID" : 242,
        "nodeFontSize_all_MF" : 14,
        "nodeSize_all_MF" : 15.620499351813308,
        "pValue_all_MF" : "9.9984E-1",
        "description_all_MF" : "nucleoside phosphate binding",
        "nodeType_all_MF" : "ellipse",
        "X_all_MF" : "597",
        "xx_all_MF" : "61",
        "nodeFillColor_all_MF" : -0.0,
        "selected" : false,
        "nn_all_MF" : "5714",
        "name" : "1901265",
        "adjustedPValue_all_MF" : "1.0000",
        "shared_name" : "1901265"
      },
      "position" : {
        "x" : -537.6289405650023,
        "y" : 218.70189902198558
      },
      "selected" : false
    }, {
      "data" : {
        "id" : "241",
        "N_all_MF" : "37789",
        "SUID" : 241,
        "nodeFontSize_all_MF" : 14,
        "nodeSize_all_MF" : 25.768197453450252,
        "pValue_all_MF" : "9.9970E-1",
        "description_all_MF" : "heterocyclic compound binding",
        "nodeType_all_MF" : "ellipse",
        "X_all_MF" : "597",
        "xx_all_MF" : "166",
        "nodeFillColor_all_MF" : -0.0,
        "selected" : false,
        "nn_all_MF" : "12933",
        "name" : "1901363",
        "adjustedPValue_all_MF" : "1.0000",
        "shared_name" : "1901363"
      },
      "position" : {
        "x" : -394.32446668804914,
        "y" : 204.0610603989387
      },
      "selected" : false
    }, {
      "data" : {
        "id" : "240",
        "N_all_MF" : "37789",
        "SUID" : 240,
        "nodeFontSize_all_MF" : 14,
        "nodeSize_all_MF" : 2.8284271247461903,
        "pValue_all_MF" : "1.4638E-3",
        "description_all_MF" : "thioredoxin peroxidase activity",
        "nodeType_all_MF" : "ellipse",
        "X_all_MF" : "597",
        "xx_all_MF" : "2",
        "nodeFillColor_all_MF" : 2.0369070776477303,
        "selected" : false,
        "nn_all_MF" : "4",
        "name" : "8379",
        "adjustedPValue_all_MF" : "9.1853E-3",
        "shared_name" : "8379"
      },
      "position" : {
        "x" : 311.7784996205446,
        "y" : -675.7951102553582
      },
      "selected" : false
    }, {
      "data" : {
        "id" : "239",
        "N_all_MF" : "37789",
        "SUID" : 239,
        "nodeFontSize_all_MF" : 14,
        "nodeSize_all_MF" : 15.231546211727817,
        "pValue_all_MF" : "3.2170E-11",
        "description_all_MF" : "protein dimerization activity",
        "nodeType_all_MF" : "ellipse",
        "X_all_MF" : "597",
        "xx_all_MF" : "58",
        "nodeFillColor_all_MF" : 9.109158792892465,
        "selected" : false,
        "nn_all_MF" : "1399",
        "name" : "46983",
        "adjustedPValue_all_MF" : "7.7775E-10",
        "shared_name" : "46983"
      },
      "position" : {
        "x" : 299.7335777455446,
        "y" : 442.38164755714183
      },
      "selected" : false
    }, {
      "data" : {
        "id" : "238",
        "N_all_MF" : "37789",
        "SUID" : 238,
        "nodeFontSize_all_MF" : 14,
        "nodeSize_all_MF" : 13.564659966250536,
        "pValue_all_MF" : "1.7074E-33",
        "description_all_MF" : "peptidase inhibitor activity",
        "nodeType_all_MF" : "ellipse",
        "X_all_MF" : "597",
        "xx_all_MF" : "46",
        "nodeFillColor_all_MF" : 30.454861207013284,
        "selected" : false,
        "nn_all_MF" : "269",
        "name" : "30414",
        "adjustedPValue_all_MF" : "3.5086E-31",
        "shared_name" : "30414"
      },
      "position" : {
        "x" : 952.5536461049196,
        "y" : -59.6732859908318
      },
      "selected" : false
    }, {
      "data" : {
        "id" : "237",
        "N_all_MF" : "37789",
        "SUID" : 237,
        "nodeFontSize_all_MF" : 14,
        "nodeSize_all_MF" : 3.4641016151377544,
        "pValue_all_MF" : "4.8309E-3",
        "description_all_MF" : "apolipoprotein binding",
        "nodeType_all_MF" : "ellipse",
        "X_all_MF" : "597",
        "xx_all_MF" : "3",
        "nodeFillColor_all_MF" : 1.6079255807151327,
        "selected" : false,
        "nn_all_MF" : "22",
        "name" : "34185",
        "adjustedPValue_all_MF" : "2.4665E-2",
        "shared_name" : "34185"
      },
      "position" : {
        "x" : 327.13485338031023,
        "y" : 190.01323935401683
      },
      "selected" : false
    }, {
      "data" : {
        "id" : "236",
        "N_all_MF" : "37789",
        "SUID" : 236,
        "nodeFontSize_all_MF" : 14,
        "nodeSize_all_MF" : 4.47213595499958,
        "pValue_all_MF" : "5.8588E-5",
        "description_all_MF" : "oxygen transporter activity",
        "nodeType_all_MF" : "ellipse",
        "X_all_MF" : "597",
        "xx_all_MF" : "5",
        "nodeFillColor_all_MF" : 3.180639808953925,
        "selected" : false,
        "nn_all_MF" : "27",
        "name" : "5344",
        "adjustedPValue_all_MF" : "6.5972E-4",
        "shared_name" : "5344"
      },
      "position" : {
        "x" : 718.6771202260134,
        "y" : -608.0606131850457
      },
      "selected" : false
    }, {
      "data" : {
        "id" : "235",
        "N_all_MF" : "37789",
        "SUID" : 235,
        "nodeFontSize_all_MF" : 14,
        "nodeSize_all_MF" : 5.291502622129181,
        "pValue_all_MF" : "7.4714E-5",
        "description_all_MF" : "aminopeptidase activity",
        "nodeType_all_MF" : "ellipse",
        "X_all_MF" : "597",
        "xx_all_MF" : "7",
        "nodeFillColor_all_MF" : 3.092353401803193,
        "selected" : false,
        "nn_all_MF" : "65",
        "name" : "4177",
        "adjustedPValue_all_MF" : "8.0844E-4",
        "shared_name" : "4177"
      },
      "position" : {
        "x" : -1075.3535194224241,
        "y" : 549.7056221665168
      },
      "selected" : false
    }, {
      "data" : {
        "id" : "234",
        "N_all_MF" : "37789",
        "SUID" : 234,
        "nodeFontSize_all_MF" : 14,
        "nodeSize_all_MF" : 2.8284271247461903,
        "pValue_all_MF" : "2.4917E-4",
        "description_all_MF" : "serine-type aminopeptidase activity",
        "nodeType_all_MF" : "ellipse",
        "X_all_MF" : "597",
        "xx_all_MF" : "2",
        "nodeFillColor_all_MF" : 2.6281461503360286,
        "selected" : false,
        "nn_all_MF" : "2",
        "name" : "70009",
        "adjustedPValue_all_MF" : "2.3543E-3",
        "shared_name" : "70009"
      },
      "position" : {
        "x" : -1047.6590614146116,
        "y" : 445.0613960922981
      },
      "selected" : false
    }, {
      "data" : {
        "id" : "233",
        "N_all_MF" : "37789",
        "SUID" : 233,
        "nodeFontSize_all_MF" : 14,
        "nodeSize_all_MF" : 5.291502622129181,
        "pValue_all_MF" : "1.8597E-4",
        "description_all_MF" : "cysteine-type endopeptidase inhibitor activity",
        "nodeType_all_MF" : "ellipse",
        "X_all_MF" : "597",
        "xx_all_MF" : "7",
        "nodeFillColor_all_MF" : 2.739953955923919,
        "selected" : false,
        "nn_all_MF" : "75",
        "name" : "4869",
        "adjustedPValue_all_MF" : "1.8199E-3",
        "shared_name" : "4869"
      },
      "position" : {
        "x" : 1194.6949424916384,
        "y" : 67.06946799171214
      },
      "selected" : false
    }, {
      "data" : {
        "id" : "232",
        "N_all_MF" : "37789",
        "SUID" : 232,
        "nodeFontSize_all_MF" : 14,
        "nodeSize_all_MF" : 4.898979485566356,
        "pValue_all_MF" : "3.0576E-4",
        "description_all_MF" : "ammonium ion binding",
        "nodeType_all_MF" : "ellipse",
        "X_all_MF" : "597",
        "xx_all_MF" : "6",
        "nodeFillColor_all_MF" : 2.566500351356509,
        "selected" : false,
        "nn_all_MF" : "58",
        "name" : "70405",
        "adjustedPValue_all_MF" : "2.7133E-3",
        "shared_name" : "70405"
      },
      "position" : {
        "x" : -738.1893958872679,
        "y" : -258.8411612807488
      },
      "selected" : false
    }, {
      "data" : {
        "id" : "231",
        "N_all_MF" : "37789",
        "SUID" : 231,
        "nodeFontSize_all_MF" : 14,
        "nodeSize_all_MF" : 6.0,
        "pValue_all_MF" : "7.0234E-1",
        "description_all_MF" : "chromatin binding",
        "nodeType_all_MF" : "ellipse",
        "X_all_MF" : "597",
        "xx_all_MF" : "9",
        "nodeFillColor_all_MF" : 0.0633579868532929,
        "selected" : false,
        "nn_all_MF" : "651",
        "name" : "3682",
        "adjustedPValue_all_MF" : "8.6426E-1",
        "shared_name" : "3682"
      },
      "position" : {
        "x" : -136.22410963238508,
        "y" : 162.60982748878246
      },
      "selected" : false
    }, {
      "data" : {
        "id" : "230",
        "N_all_MF" : "37789",
        "SUID" : 230,
        "nodeFontSize_all_MF" : 14,
        "nodeSize_all_MF" : 4.898979485566356,
        "pValue_all_MF" : "7.8249E-4",
        "description_all_MF" : "chromatin DNA binding",
        "nodeType_all_MF" : "ellipse",
        "X_all_MF" : "597",
        "xx_all_MF" : "6",
        "nodeFillColor_all_MF" : 2.2447256584193656,
        "selected" : false,
        "nn_all_MF" : "69",
        "name" : "31490",
        "adjustedPValue_all_MF" : "5.6921E-3",
        "shared_name" : "31490"
      },
      "position" : {
        "x" : -157.3007011240843,
        "y" : 345.9167427719856
      },
      "selected" : false
    }, {
      "data" : {
        "id" : "229",
        "N_all_MF" : "37789",
        "SUID" : 229,
        "nodeFontSize_all_MF" : 14,
        "nodeSize_all_MF" : 4.898979485566356,
        "pValue_all_MF" : "6.1715E-4",
        "description_all_MF" : "sterol binding",
        "nodeType_all_MF" : "ellipse",
        "X_all_MF" : "597",
        "xx_all_MF" : "6",
        "nodeFillColor_all_MF" : 2.324121434559706,
        "selected" : false,
        "nn_all_MF" : "66",
        "name" : "32934",
        "adjustedPValue_all_MF" : "4.7411E-3",
        "shared_name" : "32934"
      },
      "position" : {
        "x" : -575.0419959849241,
        "y" : -199.4940162001824
      },
      "selected" : false
    }, {
      "data" : {
        "id" : "228",
        "N_all_MF" : "37789",
        "SUID" : 228,
        "nodeFontSize_all_MF" : 14,
        "nodeSize_all_MF" : 3.4641016151377544,
        "pValue_all_MF" : "3.6608E-3",
        "description_all_MF" : "malate dehydrogenase activity",
        "nodeType_all_MF" : "ellipse",
        "X_all_MF" : "597",
        "xx_all_MF" : "3",
        "nodeFillColor_all_MF" : 1.7062490954817073,
        "selected" : false,
        "nn_all_MF" : "20",
        "name" : "16615",
        "adjustedPValue_all_MF" : "1.9668E-2",
        "shared_name" : "16615"
      },
      "position" : {
        "x" : 482.2161216908571,
        "y" : -890.1798758803582
      },
      "selected" : false
    }, {
      "data" : {
        "id" : "227",
        "N_all_MF" : "37789",
        "SUID" : 227,
        "nodeFontSize_all_MF" : 14,
        "nodeSize_all_MF" : 12.0,
        "pValue_all_MF" : "6.9751E-18",
        "description_all_MF" : "serine-type endopeptidase activity",
        "nodeType_all_MF" : "ellipse",
        "X_all_MF" : "597",
        "xx_all_MF" : "36",
        "nodeFillColor_all_MF" : 15.417671276056447,
        "selected" : false,
        "nn_all_MF" : "374",
        "name" : "4252",
        "adjustedPValue_all_MF" : "3.8223E-16",
        "shared_name" : "4252"
      },
      "position" : {
        "x" : -850.2642860239866,
        "y" : 501.68657919776683
      },
      "selected" : false
    }, {
      "data" : {
        "id" : "226",
        "N_all_MF" : "37789",
        "SUID" : 226,
        "nodeFontSize_all_MF" : 14,
        "nodeSize_all_MF" : 11.313708498984761,
        "pValue_all_MF" : "2.9667E-1",
        "description_all_MF" : "oxidoreductase activity",
        "nodeType_all_MF" : "ellipse",
        "X_all_MF" : "597",
        "xx_all_MF" : "32",
        "nodeFillColor_all_MF" : 0.35243025369539366,
        "selected" : false,
        "nn_all_MF" : "1825",
        "name" : "16491",
        "adjustedPValue_all_MF" : "4.4419E-1",
        "shared_name" : "16491"
      },
      "position" : {
        "x" : 232.1256675892946,
        "y" : -608.9807181655144
      },
      "selected" : false
    }, {
      "data" : {
        "id" : "225",
        "N_all_MF" : "37789",
        "SUID" : 225,
        "nodeFontSize_all_MF" : 14,
        "nodeSize_all_MF" : 10.954451150103322,
        "pValue_all_MF" : "2.6719E-16",
        "description_all_MF" : "sulfur compound binding",
        "nodeType_all_MF" : "ellipse",
        "X_all_MF" : "597",
        "xx_all_MF" : "30",
        "nodeFillColor_all_MF" : 13.913586391971489,
        "selected" : false,
        "nn_all_MF" : "282",
        "name" : "1901681",
        "adjustedPValue_all_MF" : "1.2202E-14",
        "shared_name" : "1901681"
      },
      "position" : {
        "x" : -262.75105665386945,
        "y" : -124.85377266990895
      },
      "selected" : false
    }, {
      "data" : {
        "id" : "224",
        "N_all_MF" : "37789",
        "SUID" : 224,
        "nodeFontSize_all_MF" : 14,
        "nodeSize_all_MF" : 10.392304845413264,
        "pValue_all_MF" : "5.8990E-19",
        "description_all_MF" : "heparin binding",
        "nodeType_all_MF" : "ellipse",
        "X_all_MF" : "597",
        "xx_all_MF" : "27",
        "nodeFillColor_all_MF" : 16.42829018091185,
        "selected" : false,
        "nn_all_MF" : "175",
        "name" : "8201",
        "adjustedPValue_all_MF" : "3.7300E-17",
        "shared_name" : "8201"
      },
      "position" : {
        "x" : -354.99048231304914,
        "y" : -208.58189919578786
      },
      "selected" : false
    }, {
      "data" : {
        "id" : "223",
        "N_all_MF" : "37789",
        "SUID" : 223,
        "nodeFontSize_all_MF" : 14,
        "nodeSize_all_MF" : 18.2208671582886,
        "pValue_all_MF" : "3.9645E-15",
        "description_all_MF" : "molecular function regulator",
        "nodeType_all_MF" : "ellipse",
        "X_all_MF" : "597",
        "xx_all_MF" : "83",
        "nodeFillColor_all_MF" : 12.809153645025042,
        "selected" : false,
        "nn_all_MF" : "2049",
        "name" : "98772",
        "adjustedPValue_all_MF" : "1.5518E-13",
        "shared_name" : "98772"
      },
      "position" : {
        "x" : 480.4381675892946,
        "y" : -277.4375510512566
      },
      "selected" : false
    }, {
      "data" : {
        "id" : "222",
        "N_all_MF" : "37789",
        "SUID" : 222,
        "nodeFontSize_all_MF" : 14,
        "nodeSize_all_MF" : 27.640549922170507,
        "pValue_all_MF" : "9.9866E-1",
        "description_all_MF" : "catalytic activity",
        "nodeType_all_MF" : "ellipse",
        "X_all_MF" : "597",
        "xx_all_MF" : "191",
        "nodeFillColor_all_MF" : -0.0,
        "selected" : false,
        "nn_all_MF" : "14268",
        "name" : "3824",
        "adjustedPValue_all_MF" : "1.0000",
        "shared_name" : "3824"
      },
      "position" : {
        "x" : -14.178777677429025,
        "y" : -321.17586281883473
      },
      "selected" : false
    }, {
      "data" : {
        "id" : "221",
        "N_all_MF" : "37789",
        "SUID" : 221,
        "nodeFontSize_all_MF" : 14,
        "nodeSize_all_MF" : 8.0,
        "pValue_all_MF" : "2.3494E-3",
        "description_all_MF" : "isomerase activity",
        "nodeType_all_MF" : "ellipse",
        "X_all_MF" : "597",
        "xx_all_MF" : "16",
        "nodeFillColor_all_MF" : 1.8696753929698522,
        "selected" : false,
        "nn_all_MF" : "449",
        "name" : "16853",
        "adjustedPValue_all_MF" : "1.3500E-2",
        "shared_name" : "16853"
      },
      "position" : {
        "x" : -96.14345930279524,
        "y" : -579.7537284194207
      },
      "selected" : false
    }, {
      "data" : {
        "id" : "220",
        "N_all_MF" : "37789",
        "SUID" : 220,
        "nodeFontSize_all_MF" : 14,
        "nodeSize_all_MF" : 15.231546211727817,
        "pValue_all_MF" : "2.8642E-12",
        "description_all_MF" : "protein complex binding",
        "nodeType_all_MF" : "ellipse",
        "X_all_MF" : "597",
        "xx_all_MF" : "58",
        "nodeFillColor_all_MF" : 10.043101664972054,
        "selected" : false,
        "nn_all_MF" : "1316",
        "name" : "32403",
        "adjustedPValue_all_MF" : "9.0552E-11",
        "shared_name" : "32403"
      },
      "position" : {
        "x" : 203.20316697894305,
        "y" : 2.4622749985480823
      },
      "selected" : false
    }, {
      "data" : {
        "id" : "219",
        "N_all_MF" : "37789",
        "SUID" : 219,
        "nodeFontSize_all_MF" : 14,
        "nodeSize_all_MF" : 4.898979485566356,
        "pValue_all_MF" : "9.1219E-7",
        "description_all_MF" : "immunoglobulin binding",
        "nodeType_all_MF" : "ellipse",
        "X_all_MF" : "597",
        "xx_all_MF" : "6",
        "nodeFillColor_all_MF" : 4.832611103383145,
        "selected" : false,
        "nn_all_MF" : "22",
        "name" : "19865",
        "adjustedPValue_all_MF" : "1.4702E-5",
        "shared_name" : "19865"
      },
      "position" : {
        "x" : 219.09875108538836,
        "y" : -162.41409829246754
      },
      "selected" : false
    }, {
      "data" : {
        "id" : "218",
        "N_all_MF" : "37789",
        "SUID" : 218,
        "nodeFontSize_all_MF" : 14,
        "nodeSize_all_MF" : 14.0,
        "pValue_all_MF" : "9.8284E-34",
        "description_all_MF" : "peptidase regulator activity",
        "nodeType_all_MF" : "ellipse",
        "X_all_MF" : "597",
        "xx_all_MF" : "49",
        "nodeFillColor_all_MF" : 30.454861207013284,
        "selected" : false,
        "nn_all_MF" : "313",
        "name" : "61134",
        "adjustedPValue_all_MF" : "3.5086E-31",
        "shared_name" : "61134"
      },
      "position" : {
        "x" : 829.9227867299196,
        "y" : -129.8523345290398
      },
      "selected" : false
    }, {
      "data" : {
        "id" : "217",
        "N_all_MF" : "37789",
        "SUID" : 217,
        "nodeFontSize_all_MF" : 14,
        "nodeSize_all_MF" : 4.47213595499958,
        "pValue_all_MF" : "3.5746E-4",
        "description_all_MF" : "isoprenoid binding",
        "nodeType_all_MF" : "ellipse",
        "X_all_MF" : "597",
        "xx_all_MF" : "5",
        "nodeFillColor_all_MF" : 2.5158879145004476,
        "selected" : false,
        "nn_all_MF" : "39",
        "name" : "19840",
        "adjustedPValue_all_MF" : "3.0487E-3",
        "shared_name" : "19840"
      },
      "position" : {
        "x" : -668.7522620982054,
        "y" : 149.45731589210277
      },
      "selected" : false
    }, {
      "data" : {
        "id" : "216",
        "N_all_MF" : "37789",
        "SUID" : 216,
        "nodeFontSize_all_MF" : 14,
        "nodeSize_all_MF" : 4.47213595499958,
        "pValue_all_MF" : "2.7774E-4",
        "description_all_MF" : "retinoid binding",
        "nodeType_all_MF" : "ellipse",
        "X_all_MF" : "597",
        "xx_all_MF" : "5",
        "nodeFillColor_all_MF" : 2.585966687253866,
        "selected" : false,
        "nn_all_MF" : "37",
        "name" : "5501",
        "adjustedPValue_all_MF" : "2.5944E-3",
        "shared_name" : "5501"
      },
      "position" : {
        "x" : -790.4346351450804,
        "y" : 210.21468588721996
      },
      "selected" : false
    }, {
      "data" : {
        "id" : "215",
        "N_all_MF" : "37789",
        "SUID" : 215,
        "nodeFontSize_all_MF" : 14,
        "nodeSize_all_MF" : 16.852299546352718,
        "pValue_all_MF" : "2.9736E-11",
        "description_all_MF" : "receptor binding",
        "nodeType_all_MF" : "ellipse",
        "X_all_MF" : "597",
        "xx_all_MF" : "71",
        "nodeFillColor_all_MF" : 9.130366018395321,
        "selected" : false,
        "nn_all_MF" : "1917",
        "name" : "5102",
        "adjustedPValue_all_MF" : "7.4069E-10",
        "shared_name" : "5102"
      },
      "position" : {
        "x" : 471.7579612904665,
        "y" : 183.62508627784496
      },
      "selected" : false
    }, {
      "data" : {
        "id" : "214",
        "N_all_MF" : "37789",
        "SUID" : 214,
        "nodeFontSize_all_MF" : 14,
        "nodeSize_all_MF" : 5.656854249492381,
        "pValue_all_MF" : "1.5052E-1",
        "description_all_MF" : "G-protein coupled receptor binding",
        "nodeType_all_MF" : "ellipse",
        "X_all_MF" : "597",
        "xx_all_MF" : "8",
        "nodeFillColor_all_MF" : 0.561713326576759,
        "selected" : false,
        "nn_all_MF" : "328",
        "name" : "1664",
        "adjustedPValue_all_MF" : "2.7434E-1",
        "shared_name" : "1664"
      },
      "position" : {
        "x" : 587.9781456166384,
        "y" : 84.48494955909496
      },
      "selected" : false
    }, {
      "data" : {
        "id" : "213",
        "N_all_MF" : "37789",
        "SUID" : 213,
        "nodeFontSize_all_MF" : 14,
        "nodeSize_all_MF" : 8.0,
        "pValue_all_MF" : "1.1009E-1",
        "description_all_MF" : "enzyme activator activity",
        "nodeType_all_MF" : "ellipse",
        "X_all_MF" : "597",
        "xx_all_MF" : "16",
        "nodeFillColor_all_MF" : 0.642159959833799,
        "selected" : false,
        "nn_all_MF" : "720",
        "name" : "8047",
        "adjustedPValue_all_MF" : "2.2795E-1",
        "shared_name" : "8047"
      },
      "position" : {
        "x" : 762.0091514760134,
        "y" : -347.9045462905144
      },
      "selected" : false
    }, {
      "data" : {
        "id" : "212",
        "N_all_MF" : "37789",
        "SUID" : 212,
        "nodeFontSize_all_MF" : 14,
        "nodeSize_all_MF" : 2.8284271247461903,
        "pValue_all_MF" : "3.5834E-3",
        "description_all_MF" : "icosatetraenoic acid binding",
        "nodeType_all_MF" : "ellipse",
        "X_all_MF" : "597",
        "xx_all_MF" : "2",
        "nodeFillColor_all_MF" : 1.7126753676476505,
        "selected" : false,
        "nn_all_MF" : "6",
        "name" : "50543",
        "adjustedPValue_all_MF" : "1.9379E-2",
        "shared_name" : "50543"
      },
      "position" : {
        "x" : -947.8873328989866,
        "y" : 29.97989889991527
      },
      "selected" : false
    }, {
      "data" : {
        "id" : "211",
        "N_all_MF" : "37789",
        "SUID" : 211,
        "nodeFontSize_all_MF" : 14,
        "nodeSize_all_MF" : 18.0,
        "pValue_all_MF" : "6.3070E-12",
        "description_all_MF" : "RNA binding",
        "nodeType_all_MF" : "ellipse",
        "X_all_MF" : "597",
        "xx_all_MF" : "81",
        "nodeFillColor_all_MF" : 9.747701008348441,
        "selected" : false,
        "nn_all_MF" : "2268",
        "name" : "3723",
        "adjustedPValue_all_MF" : "1.7877E-10",
        "shared_name" : "3723"
      },
      "position" : {
        "x" : -539.9385719126585,
        "y" : 573.7065987290168
      },
      "selected" : false
    }, {
      "data" : {
        "id" : "210",
        "N_all_MF" : "37789",
        "SUID" : 210,
        "nodeFontSize_all_MF" : 14,
        "nodeSize_all_MF" : 5.291502622129181,
        "pValue_all_MF" : "3.4413E-2",
        "description_all_MF" : "translation factor activity, RNA binding",
        "nodeType_all_MF" : "ellipse",
        "X_all_MF" : "597",
        "xx_all_MF" : "7",
        "nodeFillColor_all_MF" : 1.0108023537881905,
        "selected" : false,
        "nn_all_MF" : "193",
        "name" : "8135",
        "adjustedPValue_all_MF" : "9.7543E-2",
        "shared_name" : "8135"
      },
      "position" : {
        "x" : -644.9013709849241,
        "y" : 697.8256783188606
      },
      "selected" : false
    }, {
      "data" : {
        "id" : "209",
        "N_all_MF" : "37789",
        "SUID" : 209,
        "nodeFontSize_all_MF" : 14,
        "nodeSize_all_MF" : 3.4641016151377544,
        "pValue_all_MF" : "1.3097E-4",
        "description_all_MF" : "hemoglobin binding",
        "nodeType_all_MF" : "ellipse",
        "X_all_MF" : "597",
        "xx_all_MF" : "3",
        "nodeFillColor_all_MF" : 2.8764483684659847,
        "selected" : false,
        "nn_all_MF" : "7",
        "name" : "30492",
        "adjustedPValue_all_MF" : "1.3291E-3",
        "shared_name" : "30492"
      },
      "position" : {
        "x" : 286.8311119252321,
        "y" : 233.02758261573558
      },
      "selected" : false
    }, {
      "data" : {
        "id" : "208",
        "N_all_MF" : "37789",
        "SUID" : 208,
        "nodeFontSize_all_MF" : 14,
        "nodeSize_all_MF" : 6.6332495807108,
        "pValue_all_MF" : "5.0402E-3",
        "description_all_MF" : "actin filament binding",
        "nodeType_all_MF" : "ellipse",
        "X_all_MF" : "597",
        "xx_all_MF" : "11",
        "nodeFillColor_all_MF" : 1.5948690840136714,
        "selected" : false,
        "nn_all_MF" : "278",
        "name" : "51015",
        "adjustedPValue_all_MF" : "2.5417E-2",
        "shared_name" : "51015"
      },
      "position" : {
        "x" : 265.45006944476336,
        "y" : -74.00960972892995
      },
      "selected" : false
    }, {
      "data" : {
        "id" : "207",
        "N_all_MF" : "37789",
        "SUID" : 207,
        "nodeFontSize_all_MF" : 14,
        "nodeSize_all_MF" : 13.416407864998739,
        "pValue_all_MF" : "6.4332E-1",
        "description_all_MF" : "transition metal ion binding",
        "nodeType_all_MF" : "ellipse",
        "X_all_MF" : "597",
        "xx_all_MF" : "45",
        "nodeFillColor_all_MF" : 0.08907032256193426,
        "selected" : false,
        "nn_all_MF" : "2976",
        "name" : "46914",
        "adjustedPValue_all_MF" : "8.1457E-1",
        "shared_name" : "46914"
      },
      "position" : {
        "x" : -1077.3736610239866,
        "y" : -220.98645547020192
      },
      "selected" : false
    }, {
      "data" : {
        "id" : "206",
        "N_all_MF" : "37789",
        "SUID" : 206,
        "nodeFontSize_all_MF" : 14,
        "nodeSize_all_MF" : 5.291502622129181,
        "pValue_all_MF" : "7.9002E-4",
        "description_all_MF" : "copper ion binding",
        "nodeType_all_MF" : "ellipse",
        "X_all_MF" : "597",
        "xx_all_MF" : "7",
        "nodeFillColor_all_MF" : 2.24439737612607,
        "selected" : false,
        "nn_all_MF" : "95",
        "name" : "5507",
        "adjustedPValue_all_MF" : "5.6964E-3",
        "shared_name" : "5507"
      },
      "position" : {
        "x" : -1204.7027625864866,
        "y" : -223.20457985985036
      },
      "selected" : false
    }, {
      "data" : {
        "id" : "205",
        "N_all_MF" : "37789",
        "SUID" : 205,
        "nodeFontSize_all_MF" : 14,
        "nodeSize_all_MF" : 7.483314773547883,
        "pValue_all_MF" : "3.8120E-9",
        "description_all_MF" : "integrin binding",
        "nodeType_all_MF" : "ellipse",
        "X_all_MF" : "597",
        "xx_all_MF" : "14",
        "nodeFillColor_all_MF" : 7.0837549502357025,
        "selected" : false,
        "nn_all_MF" : "114",
        "name" : "5178",
        "adjustedPValue_all_MF" : "8.2460E-8",
        "shared_name" : "5178"
      },
      "position" : {
        "x" : 355.931667345154,
        "y" : 79.57955405128246
      },
      "selected" : false
    }, {
      "data" : {
        "id" : "204",
        "N_all_MF" : "37789",
        "SUID" : 204,
        "nodeFontSize_all_MF" : 14,
        "nodeSize_all_MF" : 3.4641016151377544,
        "pValue_all_MF" : "1.2698E-2",
        "description_all_MF" : "serine-type exopeptidase activity",
        "nodeType_all_MF" : "ellipse",
        "X_all_MF" : "597",
        "xx_all_MF" : "3",
        "nodeFillColor_all_MF" : 1.2501312307133285,
        "selected" : false,
        "nn_all_MF" : "31",
        "name" : "70008",
        "adjustedPValue_all_MF" : "5.6217E-2",
        "shared_name" : "70008"
      },
      "position" : {
        "x" : -918.1471595591429,
        "y" : 440.05645224464183
      },
      "selected" : false
    }, {
      "data" : {
        "id" : "203",
        "N_all_MF" : "37789",
        "SUID" : 203,
        "nodeFontSize_all_MF" : 14,
        "nodeSize_all_MF" : 7.211102550927978,
        "pValue_all_MF" : "1.9099E-5",
        "description_all_MF" : "carboxylic acid binding",
        "nodeType_all_MF" : "ellipse",
        "X_all_MF" : "597",
        "xx_all_MF" : "13",
        "nodeFillColor_all_MF" : 3.636629110882426,
        "selected" : false,
        "nn_all_MF" : "199",
        "name" : "31406",
        "adjustedPValue_all_MF" : "2.3087E-4",
        "shared_name" : "31406"
      },
      "position" : {
        "x" : -583.7218665903929,
        "y" : -138.54884865867848
      },
      "selected" : false
    }, {
      "data" : {
        "id" : "202",
        "N_all_MF" : "37789",
        "SUID" : 202,
        "nodeFontSize_all_MF" : 14,
        "nodeSize_all_MF" : 4.0,
        "pValue_all_MF" : "7.8588E-2",
        "description_all_MF" : "amino acid binding",
        "nodeType_all_MF" : "ellipse",
        "X_all_MF" : "597",
        "xx_all_MF" : "4",
        "nodeFillColor_all_MF" : 0.7579712750272913,
        "selected" : false,
        "nn_all_MF" : "102",
        "name" : "16597",
        "adjustedPValue_all_MF" : "1.7459E-1",
        "shared_name" : "16597"
      },
      "position" : {
        "x" : -430.471897107971,
        "y" : -258.70149758445973
      },
      "selected" : false
    }, {
      "data" : {
        "id" : "201",
        "N_all_MF" : "37789",
        "SUID" : 201,
        "nodeFontSize_all_MF" : 14,
        "nodeSize_all_MF" : 19.595917942265423,
        "pValue_all_MF" : "1.8690E-2",
        "description_all_MF" : "carbohydrate derivative binding",
        "nodeType_all_MF" : "ellipse",
        "X_all_MF" : "597",
        "xx_all_MF" : "96",
        "nodeFillColor_all_MF" : 1.1882698565457077,
        "selected" : false,
        "nn_all_MF" : "4944",
        "name" : "97367",
        "adjustedPValue_all_MF" : "6.4823E-2",
        "shared_name" : "97367"
      },
      "position" : {
        "x" : -235.9672279185179,
        "y" : 68.7289528549934
      },
      "selected" : false
    }, {
      "data" : {
        "id" : "200",
        "N_all_MF" : "37789",
        "SUID" : 200,
        "nodeFontSize_all_MF" : 14,
        "nodeSize_all_MF" : 11.661903789690601,
        "pValue_all_MF" : "4.1875E-21",
        "description_all_MF" : "glycosaminoglycan binding",
        "nodeType_all_MF" : "ellipse",
        "X_all_MF" : "597",
        "xx_all_MF" : "34",
        "nodeFillColor_all_MF" : 18.463175473789715,
        "selected" : false,
        "nn_all_MF" : "261",
        "name" : "5539",
        "adjustedPValue_all_MF" : "3.4421E-19",
        "shared_name" : "5539"
      },
      "position" : {
        "x" : -307.50171278179914,
        "y" : -72.41713634121174
      },
      "selected" : false
    }, {
      "data" : {
        "id" : "199",
        "N_all_MF" : "37789",
        "SUID" : 199,
        "nodeFontSize_all_MF" : 14,
        "nodeSize_all_MF" : 3.4641016151377544,
        "pValue_all_MF" : "1.0565E-2",
        "description_all_MF" : "ADP binding",
        "nodeType_all_MF" : "ellipse",
        "X_all_MF" : "597",
        "xx_all_MF" : "3",
        "nodeFillColor_all_MF" : 1.3165437141626894,
        "selected" : false,
        "nn_all_MF" : "29",
        "name" : "43531",
        "adjustedPValue_all_MF" : "4.8245E-2",
        "shared_name" : "43531"
      },
      "position" : {
        "x" : -394.69900892437727,
        "y" : -75.83730891334767
      },
      "selected" : false
    }, {
      "data" : {
        "id" : "198",
        "N_all_MF" : "37789",
        "SUID" : 198,
        "nodeFontSize_all_MF" : 14,
        "nodeSize_all_MF" : 3.4641016151377544,
        "pValue_all_MF" : "3.0698E-4",
        "description_all_MF" : "virion binding",
        "nodeType_all_MF" : "ellipse",
        "X_all_MF" : "597",
        "xx_all_MF" : "3",
        "nodeFillColor_all_MF" : 2.566500351356509,
        "selected" : false,
        "nn_all_MF" : "9",
        "name" : "46790",
        "adjustedPValue_all_MF" : "2.7133E-3",
        "shared_name" : "46790"
      },
      "position" : {
        "x" : -134.43503187359602,
        "y" : 67.10892722022777
      },
      "selected" : false
    }, {
      "data" : {
        "id" : "197",
        "N_all_MF" : "37789",
        "SUID" : 197,
        "nodeFontSize_all_MF" : 14,
        "nodeSize_all_MF" : 9.797958971132712,
        "pValue_all_MF" : "9.3982E-6",
        "description_all_MF" : "protein heterodimerization activity",
        "nodeType_all_MF" : "ellipse",
        "X_all_MF" : "597",
        "xx_all_MF" : "24",
        "nodeFillColor_all_MF" : 3.918263083255334,
        "selected" : false,
        "nn_all_MF" : "550",
        "name" : "46982",
        "adjustedPValue_all_MF" : "1.2071E-4",
        "shared_name" : "46982"
      },
      "position" : {
        "x" : 365.24056627093523,
        "y" : 571.8215279282356
      },
      "selected" : false
    }, {
      "data" : {
        "id" : "196",
        "N_all_MF" : "37789",
        "SUID" : 196,
        "nodeFontSize_all_MF" : 14,
        "nodeSize_all_MF" : 2.8284271247461903,
        "pValue_all_MF" : "7.6460E-2",
        "description_all_MF" : "endonuclease activity, active with either ribo- or deoxyribonucleic acids and producing 3'-phosphomonoesters",
        "nodeType_all_MF" : "ellipse",
        "X_all_MF" : "597",
        "xx_all_MF" : "2",
        "nodeFillColor_all_MF" : 0.7682749601823504,
        "selected" : false,
        "nn_all_MF" : "29",
        "name" : "16894",
        "adjustedPValue_all_MF" : "1.7050E-1",
        "shared_name" : "16894"
      },
      "position" : {
        "x" : -397.90723035992414,
        "y" : 1147.248163670423
      },
      "selected" : false
    }, {
      "data" : {
        "id" : "195",
        "N_all_MF" : "37789",
        "SUID" : 195,
        "nodeFontSize_all_MF" : 14,
        "nodeSize_all_MF" : 2.8284271247461903,
        "pValue_all_MF" : "5.0659E-2",
        "description_all_MF" : "endoribonuclease activity, producing 3'-phosphomonoesters",
        "nodeType_all_MF" : "ellipse",
        "X_all_MF" : "597",
        "xx_all_MF" : "2",
        "nodeFillColor_all_MF" : 0.8950174491144974,
        "selected" : false,
        "nn_all_MF" : "23",
        "name" : "16892",
        "adjustedPValue_all_MF" : "1.2735E-1",
        "shared_name" : "16892"
      },
      "position" : {
        "x" : -481.6675758189085,
        "y" : 1229.034296482923
      },
      "selected" : false
    }, {
      "data" : {
        "id" : "194",
        "N_all_MF" : "37789",
        "SUID" : 194,
        "nodeFontSize_all_MF" : 14,
        "nodeSize_all_MF" : 15.362291495737216,
        "pValue_all_MF" : "9.8493E-33",
        "description_all_MF" : "enzyme inhibitor activity",
        "nodeType_all_MF" : "ellipse",
        "X_all_MF" : "597",
        "xx_all_MF" : "59",
        "nodeFillColor_all_MF" : 29.8698727633271,
        "selected" : false,
        "nn_all_MF" : "515",
        "name" : "4857",
        "adjustedPValue_all_MF" : "1.3494E-30",
        "shared_name" : "4857"
      },
      "position" : {
        "x" : 880.1025352650759,
        "y" : -152.54700997459645
      },
      "selected" : false
    }, {
      "data" : {
        "id" : "193",
        "N_all_MF" : "37789",
        "SUID" : 193,
        "nodeFontSize_all_MF" : 14,
        "nodeSize_all_MF" : 4.898979485566356,
        "pValue_all_MF" : "1.0222E-1",
        "description_all_MF" : "carboxylic ester hydrolase activity",
        "nodeType_all_MF" : "ellipse",
        "X_all_MF" : "597",
        "xx_all_MF" : "6",
        "nodeFillColor_all_MF" : 0.6644144223853296,
        "selected" : false,
        "nn_all_MF" : "202",
        "name" : "52689",
        "adjustedPValue_all_MF" : "2.1656E-1",
        "shared_name" : "52689"
      },
      "position" : {
        "x" : -324.01163099468977,
        "y" : 755.1696114243293
      },
      "selected" : false
    }, {
      "data" : {
        "id" : "192",
        "N_all_MF" : "37789",
        "SUID" : 192,
        "nodeFontSize_all_MF" : 14,
        "nodeSize_all_MF" : 20.0,
        "pValue_all_MF" : "2.2332E-1",
        "description_all_MF" : "anion binding",
        "nodeType_all_MF" : "ellipse",
        "X_all_MF" : "597",
        "xx_all_MF" : "100",
        "nodeFillColor_all_MF" : 0.44651300538024125,
        "selected" : false,
        "nn_all_MF" : "5878",
        "name" : "43168",
        "adjustedPValue_all_MF" : "3.5767E-1",
        "shared_name" : "43168"
      },
      "position" : {
        "x" : -465.98672865093977,
        "y" : -187.0095191298699
      },
      "selected" : false
    }, {
      "data" : {
        "id" : "191",
        "N_all_MF" : "37789",
        "SUID" : 191,
        "nodeFontSize_all_MF" : 14,
        "nodeSize_all_MF" : 9.591663046625438,
        "pValue_all_MF" : "9.9998E-1",
        "description_all_MF" : "molecular transducer activity",
        "nodeType_all_MF" : "ellipse",
        "X_all_MF" : "597",
        "xx_all_MF" : "23",
        "nodeFillColor_all_MF" : -0.0,
        "selected" : false,
        "nn_all_MF" : "2954",
        "name" : "60089",
        "adjustedPValue_all_MF" : "1.0000",
        "shared_name" : "60089"
      },
      "position" : {
        "x" : 193.8240776234743,
        "y" : -539.1943717299675
      },
      "selected" : false
    }, {
      "data" : {
        "id" : "190",
        "N_all_MF" : "37789",
        "SUID" : 190,
        "nodeFontSize_all_MF" : 14,
        "nodeSize_all_MF" : 7.211102550927978,
        "pValue_all_MF" : "4.7864E-6",
        "description_all_MF" : "unfolded protein binding",
        "nodeType_all_MF" : "ellipse",
        "X_all_MF" : "597",
        "xx_all_MF" : "13",
        "nodeFillColor_all_MF" : 4.175969568713333,
        "selected" : false,
        "nn_all_MF" : "175",
        "name" : "51082",
        "adjustedPValue_all_MF" : "6.6685E-5",
        "shared_name" : "51082"
      },
      "position" : {
        "x" : 256.70980455218523,
        "y" : 305.8857369126106
      },
      "selected" : false
    }, {
      "data" : {
        "id" : "189",
        "N_all_MF" : "37789",
        "SUID" : 189,
        "nodeFontSize_all_MF" : 14,
        "nodeSize_all_MF" : 2.8284271247461903,
        "pValue_all_MF" : "1.4638E-3",
        "description_all_MF" : "ribonuclease A activity",
        "nodeType_all_MF" : "ellipse",
        "X_all_MF" : "597",
        "xx_all_MF" : "2",
        "nodeFillColor_all_MF" : 2.0369070776477303,
        "selected" : false,
        "nn_all_MF" : "4",
        "name" : "4522",
        "adjustedPValue_all_MF" : "9.1853E-3",
        "shared_name" : "4522"
      },
      "position" : {
        "x" : -507.92309950054914,
        "y" : 1347.568232029798
      },
      "selected" : false
    }, {
      "data" : {
        "id" : "188",
        "N_all_MF" : "37789",
        "SUID" : 188,
        "nodeFontSize_all_MF" : 14,
        "nodeSize_all_MF" : 2.8284271247461903,
        "pValue_all_MF" : "5.0659E-2",
        "description_all_MF" : "protein phosphorylated amino acid binding",
        "nodeType_all_MF" : "ellipse",
        "X_all_MF" : "597",
        "xx_all_MF" : "2",
        "nodeFillColor_all_MF" : 0.8950174491144974,
        "selected" : false,
        "nn_all_MF" : "23",
        "name" : "45309",
        "adjustedPValue_all_MF" : "1.2735E-1",
        "shared_name" : "45309"
      },
      "position" : {
        "x" : -44.20919225872785,
        "y" : -143.99257424461598
      },
      "selected" : false
    }, {
      "data" : {
        "id" : "187",
        "N_all_MF" : "37789",
        "SUID" : 187,
        "nodeFontSize_all_MF" : 14,
        "nodeSize_all_MF" : 2.8284271247461903,
        "pValue_all_MF" : "1.4638E-3",
        "description_all_MF" : "phosphoserine binding",
        "nodeType_all_MF" : "ellipse",
        "X_all_MF" : "597",
        "xx_all_MF" : "2",
        "nodeFillColor_all_MF" : 2.0369070776477303,
        "selected" : false,
        "nn_all_MF" : "4",
        "name" : "50815",
        "adjustedPValue_all_MF" : "9.1853E-3",
        "shared_name" : "50815"
      },
      "position" : {
        "x" : -233.5287055796507,
        "y" : -260.8144278823113
      },
      "selected" : false
    }, {
      "data" : {
        "id" : "186",
        "N_all_MF" : "37789",
        "SUID" : 186,
        "nodeFontSize_all_MF" : 14,
        "nodeSize_all_MF" : 2.8284271247461903,
        "pValue_all_MF" : "4.4931E-1",
        "description_all_MF" : "endoribonuclease activity",
        "nodeType_all_MF" : "ellipse",
        "X_all_MF" : "597",
        "xx_all_MF" : "2",
        "nodeFillColor_all_MF" : 0.20417154631952025,
        "selected" : false,
        "nn_all_MF" : "96",
        "name" : "4521",
        "adjustedPValue_all_MF" : "6.2493E-1",
        "shared_name" : "4521"
      },
      "position" : {
        "x" : -481.43570326031477,
        "y" : 1100.4836373032356
      },
      "selected" : false
    }, {
      "data" : {
        "id" : "185",
        "N_all_MF" : "37789",
        "SUID" : 185,
        "nodeFontSize_all_MF" : 14,
        "nodeSize_all_MF" : 9.16515138991168,
        "pValue_all_MF" : "1.4632E-3",
        "description_all_MF" : "phospholipid binding",
        "nodeType_all_MF" : "ellipse",
        "X_all_MF" : "597",
        "xx_all_MF" : "21",
        "nodeFillColor_all_MF" : 2.0369070776477303,
        "selected" : false,
        "nn_all_MF" : "639",
        "name" : "5543",
        "adjustedPValue_all_MF" : "9.1853E-3",
        "shared_name" : "5543"
      },
      "position" : {
        "x" : -545.8800391978148,
        "y" : -89.91951706993336
      },
      "selected" : false
    }, {
      "data" : {
        "id" : "184",
        "N_all_MF" : "37789",
        "SUID" : 184,
        "nodeFontSize_all_MF" : 14,
        "nodeSize_all_MF" : 16.73320053068151,
        "pValue_all_MF" : "7.1849E-19",
        "description_all_MF" : "structural molecule activity",
        "nodeType_all_MF" : "ellipse",
        "X_all_MF" : "597",
        "xx_all_MF" : "70",
        "nodeFillColor_all_MF" : 16.374833456746995,
        "selected" : false,
        "nn_all_MF" : "1311",
        "name" : "5198",
        "adjustedPValue_all_MF" : "4.2186E-17",
        "shared_name" : "5198"
      },
      "position" : {
        "x" : 398.81283189593523,
        "y" : -415.79633095848317
      },
      "selected" : false
    }, {
      "data" : {
        "id" : "183",
        "N_all_MF" : "37789",
        "SUID" : 183,
        "nodeFontSize_all_MF" : 14,
        "nodeSize_all_MF" : 4.898979485566356,
        "pValue_all_MF" : "6.5366E-3",
        "description_all_MF" : "extracellular matrix structural constituent",
        "nodeType_all_MF" : "ellipse",
        "X_all_MF" : "597",
        "xx_all_MF" : "6",
        "nodeFillColor_all_MF" : 1.4924925523388024,
        "selected" : false,
        "nn_all_MF" : "105",
        "name" : "5201",
        "adjustedPValue_all_MF" : "3.2174E-2",
        "shared_name" : "5201"
      },
      "position" : {
        "x" : 526.1430626088259,
        "y" : -460.39432290184254
      },
      "selected" : false
    }, {
      "data" : {
        "id" : "182",
        "N_all_MF" : "37789",
        "SUID" : 182,
        "nodeFontSize_all_MF" : 14,
        "nodeSize_all_MF" : 11.313708498984761,
        "pValue_all_MF" : "4.9274E-6",
        "description_all_MF" : "actin binding",
        "nodeType_all_MF" : "ellipse",
        "X_all_MF" : "597",
        "xx_all_MF" : "32",
        "nodeFillColor_all_MF" : 4.1706581157373845,
        "selected" : false,
        "nn_all_MF" : "835",
        "name" : "3779",
        "adjustedPValue_all_MF" : "6.7506E-5",
        "shared_name" : "3779"
      },
      "position" : {
        "x" : 336.72460557757586,
        "y" : 11.10331198585277
      },
      "selected" : false
    }, {
      "data" : {
        "id" : "181",
        "N_all_MF" : "37789",
        "SUID" : 181,
        "nodeFontSize_all_MF" : 14,
        "nodeSize_all_MF" : 4.898979485566356,
        "pValue_all_MF" : "9.4777E-1",
        "description_all_MF" : "transcription factor binding",
        "nodeType_all_MF" : "ellipse",
        "X_all_MF" : "597",
        "xx_all_MF" : "6",
        "nodeFillColor_all_MF" : -0.0,
        "selected" : false,
        "nn_all_MF" : "655",
        "name" : "8134",
        "adjustedPValue_all_MF" : "1.0000",
        "shared_name" : "8134"
      },
      "position" : {
        "x" : 184.01259996234148,
        "y" : 470.8541207016731
      },
      "selected" : false
    }, {
      "data" : {
        "id" : "180",
        "N_all_MF" : "37789",
        "SUID" : 180,
        "nodeFontSize_all_MF" : 14,
        "nodeSize_all_MF" : 2.8284271247461903,
        "pValue_all_MF" : "1.0309E-2",
        "description_all_MF" : "long-chain fatty acid binding",
        "nodeType_all_MF" : "ellipse",
        "X_all_MF" : "597",
        "xx_all_MF" : "2",
        "nodeFillColor_all_MF" : 1.319882997400587,
        "selected" : false,
        "nn_all_MF" : "10",
        "name" : "36041",
        "adjustedPValue_all_MF" : "4.7876E-2",
        "shared_name" : "36041"
      },
      "position" : {
        "x" : -851.6865882700804,
        "y" : 86.01076743018871
      },
      "selected" : false
    }, {
      "data" : {
        "id" : "179",
        "N_all_MF" : "37789",
        "SUID" : 179,
        "nodeFontSize_all_MF" : 14,
        "nodeSize_all_MF" : 4.0,
        "pValue_all_MF" : "3.0452E-7",
        "description_all_MF" : "bisphosphoglycerate phosphatase activity",
        "nodeType_all_MF" : "ellipse",
        "X_all_MF" : "597",
        "xx_all_MF" : "4",
        "nodeFillColor_all_MF" : 5.3004840143419205,
        "selected" : false,
        "nn_all_MF" : "5",
        "name" : "34416",
        "adjustedPValue_all_MF" : "5.0063E-6",
        "shared_name" : "34416"
      },
      "position" : {
        "x" : -106.20632551373274,
        "y" : 1054.3308052719856
      },
      "selected" : false
    }, {
      "data" : {
        "id" : "178",
        "N_all_MF" : "37789",
        "SUID" : 178,
        "nodeFontSize_all_MF" : 14,
        "nodeSize_all_MF" : 4.0,
        "pValue_all_MF" : "6.1678E-8",
        "description_all_MF" : "bisphosphoglycerate 2-phosphatase activity",
        "nodeType_all_MF" : "ellipse",
        "X_all_MF" : "597",
        "xx_all_MF" : "4",
        "nodeFillColor_all_MF" : 5.948209334652712,
        "selected" : false,
        "nn_all_MF" : "4",
        "name" : "4083",
        "adjustedPValue_all_MF" : "1.1267E-6",
        "shared_name" : "4083"
      },
      "position" : {
        "x" : -57.584499341857736,
        "y" : 1167.9228462876106
      },
      "selected" : false
    }, {
      "data" : {
        "id" : "177",
        "N_all_MF" : "37789",
        "SUID" : 177,
        "nodeFontSize_all_MF" : 14,
        "nodeSize_all_MF" : 15.0996688705415,
        "pValue_all_MF" : "8.6056E-14",
        "description_all_MF" : "endopeptidase activity",
        "nodeType_all_MF" : "ellipse",
        "X_all_MF" : "597",
        "xx_all_MF" : "57",
        "nodeFillColor_all_MF" : 11.512074429184384,
        "selected" : false,
        "nn_all_MF" : "1173",
        "name" : "4175",
        "adjustedPValue_all_MF" : "3.0756E-12",
        "shared_name" : "4175"
      },
      "position" : {
        "x" : -868.6616248911741,
        "y" : 614.5353340805793
      },
      "selected" : false
    }, {
      "data" : {
        "id" : "176",
        "N_all_MF" : "37789",
        "SUID" : 176,
        "nodeFontSize_all_MF" : 14,
        "nodeSize_all_MF" : 6.0,
        "pValue_all_MF" : "1.9227E-7",
        "description_all_MF" : "threonine-type endopeptidase activity",
        "nodeType_all_MF" : "ellipse",
        "X_all_MF" : "597",
        "xx_all_MF" : "9",
        "nodeFillColor_all_MF" : 5.482459495547591,
        "selected" : false,
        "nn_all_MF" : "55",
        "name" : "4298",
        "adjustedPValue_all_MF" : "3.2926E-6",
        "shared_name" : "4298"
      },
      "position" : {
        "x" : -906.1191444224241,
        "y" : 729.8095040024543
      },
      "selected" : false
    }, {
      "data" : {
        "id" : "175",
        "N_all_MF" : "37789",
        "SUID" : 175,
        "nodeFontSize_all_MF" : 14,
        "nodeSize_all_MF" : 3.4641016151377544,
        "pValue_all_MF" : "7.8275E-1",
        "description_all_MF" : "endonuclease activity",
        "nodeType_all_MF" : "ellipse",
        "X_all_MF" : "597",
        "xx_all_MF" : "3",
        "nodeFillColor_all_MF" : 0.022735396359131504,
        "selected" : false,
        "nn_all_MF" : "261",
        "name" : "4519",
        "adjustedPValue_all_MF" : "9.4900E-1",
        "shared_name" : "4519"
      },
      "position" : {
        "x" : -399.74780653179914,
        "y" : 1012.7237496079231
      },
      "selected" : false
    }, {
      "data" : {
        "id" : "174",
        "N_all_MF" : "37789",
        "SUID" : 174,
        "nodeFontSize_all_MF" : 14,
        "nodeSize_all_MF" : 14.0,
        "pValue_all_MF" : "4.7162E-6",
        "description_all_MF" : "cytoskeletal protein binding",
        "nodeType_all_MF" : "ellipse",
        "X_all_MF" : "597",
        "xx_all_MF" : "49",
        "nodeFillColor_all_MF" : 4.175969568713333,
        "selected" : false,
        "nn_all_MF" : "1559",
        "name" : "8092",
        "adjustedPValue_all_MF" : "6.6685E-5",
        "shared_name" : "8092"
      },
      "position" : {
        "x" : 297.33529283343523,
        "y" : 128.39209982764964
      },
      "selected" : false
    }, {
      "data" : {
        "id" : "173",
        "N_all_MF" : "37789",
        "SUID" : 173,
        "nodeFontSize_all_MF" : 14,
        "nodeSize_all_MF" : 12.165525060596439,
        "pValue_all_MF" : "7.7227E-16",
        "description_all_MF" : "serine hydrolase activity",
        "nodeType_all_MF" : "ellipse",
        "X_all_MF" : "597",
        "xx_all_MF" : "37",
        "nodeFillColor_all_MF" : 13.498390527820114,
        "selected" : false,
        "nn_all_MF" : "459",
        "name" : "17171",
        "adjustedPValue_all_MF" : "3.1740E-14",
        "shared_name" : "17171"
      },
      "position" : {
        "x" : -571.3567542857054,
        "y" : 331.92635580909496
      },
      "selected" : false
    }, {
      "data" : {
        "id" : "172",
        "N_all_MF" : "37789",
        "SUID" : 172,
        "nodeFontSize_all_MF" : 14,
        "nodeSize_all_MF" : 13.564659966250536,
        "pValue_all_MF" : "9.9953E-1",
        "description_all_MF" : "nucleoside binding",
        "nodeType_all_MF" : "ellipse",
        "X_all_MF" : "597",
        "xx_all_MF" : "46",
        "nodeFillColor_all_MF" : -0.0,
        "selected" : false,
        "nn_all_MF" : "4430",
        "name" : "1882",
        "adjustedPValue_all_MF" : "1.0000",
        "shared_name" : "1882"
      },
      "position" : {
        "x" : -353.39624403179914,
        "y" : 109.8235573471809
      },
      "selected" : false
    }, {
      "data" : {
        "id" : "171",
        "N_all_MF" : "37789",
        "SUID" : 171,
        "nodeFontSize_all_MF" : 14,
        "nodeSize_all_MF" : 4.0,
        "pValue_all_MF" : "1.5610E-3",
        "description_all_MF" : "intramolecular transferase activity, phosphotransferases",
        "nodeType_all_MF" : "ellipse",
        "X_all_MF" : "597",
        "xx_all_MF" : "4",
        "nodeFillColor_all_MF" : 2.0123052559659724,
        "selected" : false,
        "nn_all_MF" : "32",
        "name" : "16868",
        "adjustedPValue_all_MF" : "9.7206E-3",
        "shared_name" : "16868"
      },
      "position" : {
        "x" : -249.6910590952757,
        "y" : -896.9317679702019
      },
      "selected" : false
    }, {
      "data" : {
        "id" : "170",
        "N_all_MF" : "37789",
        "SUID" : 170,
        "nodeFontSize_all_MF" : 14,
        "nodeSize_all_MF" : 4.0,
        "pValue_all_MF" : "6.1678E-8",
        "description_all_MF" : "bisphosphoglycerate mutase activity",
        "nodeType_all_MF" : "ellipse",
        "X_all_MF" : "597",
        "xx_all_MF" : "4",
        "nodeFillColor_all_MF" : 5.948209334652712,
        "selected" : false,
        "nn_all_MF" : "4",
        "name" : "4082",
        "adjustedPValue_all_MF" : "1.1267E-6",
        "shared_name" : "4082"
      },
      "position" : {
        "x" : -249.94646070660383,
        "y" : -1024.484014063952
      },
      "selected" : false
    }, {
      "data" : {
        "id" : "169",
        "N_all_MF" : "37789",
        "SUID" : 169,
        "nodeFontSize_all_MF" : 14,
        "nodeSize_all_MF" : 7.211102550927978,
        "pValue_all_MF" : "7.3682E-3",
        "description_all_MF" : "structure-specific DNA binding",
        "nodeType_all_MF" : "ellipse",
        "X_all_MF" : "597",
        "xx_all_MF" : "13",
        "nodeFillColor_all_MF" : 1.4430759946215195,
        "selected" : false,
        "nn_all_MF" : "376",
        "name" : "43566",
        "adjustedPValue_all_MF" : "3.6052E-2",
        "shared_name" : "43566"
      },
      "position" : {
        "x" : -210.80089185894758,
        "y" : 493.2803902329231
      },
      "selected" : false
    }, {
      "data" : {
        "id" : "168",
        "N_all_MF" : "37789",
        "SUID" : 168,
        "nodeFontSize_all_MF" : 14,
        "nodeSize_all_MF" : 5.291502622129181,
        "pValue_all_MF" : "8.4452E-3",
        "description_all_MF" : "single-stranded DNA binding",
        "nodeType_all_MF" : "ellipse",
        "X_all_MF" : "597",
        "xx_all_MF" : "7",
        "nodeFillColor_all_MF" : 1.3940488109680507,
        "selected" : false,
        "nn_all_MF" : "145",
        "name" : "3697",
        "adjustedPValue_all_MF" : "4.0360E-2",
        "shared_name" : "3697"
      },
      "position" : {
        "x" : -170.07370374859602,
        "y" : 617.0327095688606
      },
      "selected" : false
    }, {
      "data" : {
        "id" : "167",
        "N_all_MF" : "37789",
        "SUID" : 167,
        "nodeFontSize_all_MF" : 14,
        "nodeSize_all_MF" : 2.8284271247461903,
        "pValue_all_MF" : "2.4917E-4",
        "description_all_MF" : "C5a anaphylatoxin chemotactic receptor binding",
        "nodeType_all_MF" : "ellipse",
        "X_all_MF" : "597",
        "xx_all_MF" : "2",
        "nodeFillColor_all_MF" : 2.6281461503360286,
        "selected" : false,
        "nn_all_MF" : "2",
        "name" : "31714",
        "adjustedPValue_all_MF" : "2.3543E-3",
        "shared_name" : "31714"
      },
      "position" : {
        "x" : 676.8670005971071,
        "y" : -0.884625941393324
      },
      "selected" : false
    }, {
      "data" : {
        "id" : "166",
        "N_all_MF" : "37789",
        "SUID" : 166,
        "nodeFontSize_all_MF" : 14,
        "nodeSize_all_MF" : 8.717797887081348,
        "pValue_all_MF" : "9.9981E-1",
        "description_all_MF" : "receptor activity",
        "nodeType_all_MF" : "ellipse",
        "X_all_MF" : "597",
        "xx_all_MF" : "19",
        "nodeFillColor_all_MF" : -0.0,
        "selected" : false,
        "nn_all_MF" : "2382",
        "name" : "4872",
        "adjustedPValue_all_MF" : "1.0000",
        "shared_name" : "4872"
      },
      "position" : {
        "x" : 137.27894212542742,
        "y" : -721.1466117202019
      },
      "selected" : false
    }, {
      "data" : {
        "id" : "165",
        "N_all_MF" : "37789",
        "SUID" : 165,
        "nodeFontSize_all_MF" : 14,
        "nodeSize_all_MF" : 2.8284271247461903,
        "pValue_all_MF" : "2.8969E-2",
        "description_all_MF" : "pattern recognition receptor activity",
        "nodeType_all_MF" : "ellipse",
        "X_all_MF" : "597",
        "xx_all_MF" : "2",
        "nodeFillColor_all_MF" : 1.036085752731801,
        "selected" : false,
        "nn_all_MF" : "17",
        "name" : "38187",
        "adjustedPValue_all_MF" : "9.2027E-2",
        "shared_name" : "38187"
      },
      "position" : {
        "x" : 109.28214647113055,
        "y" : -862.7699637709832
      },
      "selected" : false
    }, {
      "data" : {
        "id" : "164",
        "N_all_MF" : "37789",
        "SUID" : 164,
        "nodeFontSize_all_MF" : 14,
        "nodeSize_all_MF" : 6.0,
        "pValue_all_MF" : "1.9227E-7",
        "description_all_MF" : "threonine-type peptidase activity",
        "nodeType_all_MF" : "ellipse",
        "X_all_MF" : "597",
        "xx_all_MF" : "9",
        "nodeFillColor_all_MF" : 5.482459495547591,
        "selected" : false,
        "nn_all_MF" : "55",
        "name" : "70003",
        "adjustedPValue_all_MF" : "3.2926E-6",
        "shared_name" : "70003"
      },
      "position" : {
        "x" : -810.2273597544554,
        "y" : 663.0121407212043
      },
      "selected" : false
    }, {
      "data" : {
        "id" : "163",
        "N_all_MF" : "37789",
        "SUID" : 163,
        "nodeFontSize_all_MF" : 14,
        "nodeSize_all_MF" : 3.4641016151377544,
        "pValue_all_MF" : "5.8893E-4",
        "description_all_MF" : "L-lactate dehydrogenase activity",
        "nodeType_all_MF" : "ellipse",
        "X_all_MF" : "597",
        "xx_all_MF" : "3",
        "nodeFillColor_all_MF" : 2.340367631954128,
        "selected" : false,
        "nn_all_MF" : "11",
        "name" : "4459",
        "adjustedPValue_all_MF" : "4.5670E-3",
        "shared_name" : "4459"
      },
      "position" : {
        "x" : 662.7908287221071,
        "y" : -842.5684256850457
      },
      "selected" : false
    }, {
      "data" : {
        "id" : "162",
        "N_all_MF" : "37789",
        "SUID" : 162,
        "nodeFontSize_all_MF" : 14,
        "nodeSize_all_MF" : 4.898979485566356,
        "pValue_all_MF" : "6.5498E-9",
        "description_all_MF" : "opsonin binding",
        "nodeType_all_MF" : "ellipse",
        "X_all_MF" : "597",
        "xx_all_MF" : "6",
        "nodeFillColor_all_MF" : 6.881684981944743,
        "selected" : false,
        "nn_all_MF" : "11",
        "name" : "1846",
        "adjustedPValue_all_MF" : "1.3132E-7",
        "shared_name" : "1846"
      },
      "position" : {
        "x" : 117.10702134906023,
        "y" : 423.1176705063606
      },
      "selected" : false
    }, {
      "data" : {
        "id" : "161",
        "N_all_MF" : "37789",
        "SUID" : 161,
        "nodeFontSize_all_MF" : 14,
        "nodeSize_all_MF" : 4.47213595499958,
        "pValue_all_MF" : "1.9800E-8",
        "description_all_MF" : "complement component C1q binding",
        "nodeType_all_MF" : "ellipse",
        "X_all_MF" : "597",
        "xx_all_MF" : "5",
        "nodeFillColor_all_MF" : 6.4117050780647435,
        "selected" : false,
        "nn_all_MF" : "7",
        "name" : "1849",
        "adjustedPValue_all_MF" : "3.8752E-7",
        "shared_name" : "1849"
      },
      "position" : {
        "x" : 43.11135484515398,
        "y" : 516.1149849594856
      },
      "selected" : false
    }, {
      "data" : {
        "id" : "160",
        "N_all_MF" : "37789",
        "SUID" : 160,
        "nodeFontSize_all_MF" : 14,
        "nodeSize_all_MF" : 4.47213595499958,
        "pValue_all_MF" : "9.2670E-3",
        "description_all_MF" : "kinase inhibitor activity",
        "nodeType_all_MF" : "ellipse",
        "X_all_MF" : "597",
        "xx_all_MF" : "5",
        "nodeFillColor_all_MF" : 1.3562372474818103,
        "selected" : false,
        "nn_all_MF" : "81",
        "name" : "19210",
        "adjustedPValue_all_MF" : "4.4031E-2",
        "shared_name" : "19210"
      },
      "position" : {
        "x" : 995.0353965932009,
        "y" : -256.66422036278004
      },
      "selected" : false
    }, {
      "data" : {
        "id" : "159",
        "N_all_MF" : "37789",
        "SUID" : 159,
        "nodeFontSize_all_MF" : 14,
        "nodeSize_all_MF" : 3.4641016151377544,
        "pValue_all_MF" : "3.0698E-4",
        "description_all_MF" : "protein binding involved in heterotypic cell-cell adhesion",
        "nodeType_all_MF" : "ellipse",
        "X_all_MF" : "597",
        "xx_all_MF" : "3",
        "nodeFillColor_all_MF" : 2.566500351356509,
        "selected" : false,
        "nn_all_MF" : "9",
        "name" : "86080",
        "adjustedPValue_all_MF" : "2.7133E-3",
        "shared_name" : "86080"
      },
      "position" : {
        "x" : 197.57447435198992,
        "y" : 413.6759285630012
      },
      "selected" : false
    }, {
      "data" : {
        "id" : "158",
        "N_all_MF" : "37789",
        "SUID" : 158,
        "nodeFontSize_all_MF" : 14,
        "nodeSize_all_MF" : 18.973665961010276,
        "pValue_all_MF" : "7.7056E-1",
        "description_all_MF" : "small molecule binding",
        "nodeType_all_MF" : "ellipse",
        "X_all_MF" : "597",
        "xx_all_MF" : "90",
        "nodeFillColor_all_MF" : 0.026339595652693903,
        "selected" : false,
        "nn_all_MF" : "6086",
        "name" : "36094",
        "adjustedPValue_all_MF" : "9.4115E-1",
        "shared_name" : "36094"
      },
      "position" : {
        "x" : -453.8230628794554,
        "y" : 51.93419882667308
      },
      "selected" : false
    }, {
      "data" : {
        "id" : "157",
        "N_all_MF" : "37789",
        "SUID" : 157,
        "nodeFontSize_all_MF" : 14,
        "nodeSize_all_MF" : 6.0,
        "pValue_all_MF" : "7.9774E-3",
        "description_all_MF" : "binding, bridging",
        "nodeType_all_MF" : "ellipse",
        "X_all_MF" : "597",
        "xx_all_MF" : "9",
        "nodeFillColor_all_MF" : 1.413715558971722,
        "selected" : false,
        "nn_all_MF" : "217",
        "name" : "60090",
        "adjustedPValue_all_MF" : "3.8573E-2",
        "shared_name" : "60090"
      },
      "position" : {
        "x" : -90.87684629620344,
        "y" : 130.75963827979808
      },
      "selected" : false
    }, {
      "data" : {
        "id" : "156",
        "N_all_MF" : "37789",
        "SUID" : 156,
        "nodeFontSize_all_MF" : 14,
        "nodeSize_all_MF" : 6.0,
        "pValue_all_MF" : "1.8886E-3",
        "description_all_MF" : "protein binding, bridging",
        "nodeType_all_MF" : "ellipse",
        "X_all_MF" : "597",
        "xx_all_MF" : "9",
        "nodeFillColor_all_MF" : 1.9425264643488662,
        "selected" : false,
        "nn_all_MF" : "174",
        "name" : "30674",
        "adjustedPValue_all_MF" : "1.1415E-2",
        "shared_name" : "30674"
      },
      "position" : {
        "x" : 27.283290880310233,
        "y" : 211.58492514503246
      },
      "selected" : false
    }, {
      "data" : {
        "id" : "155",
        "N_all_MF" : "37789",
        "SUID" : 155,
        "nodeFontSize_all_MF" : 14,
        "nodeSize_all_MF" : 4.898979485566356,
        "pValue_all_MF" : "8.9025E-1",
        "description_all_MF" : "phosphatase activity",
        "nodeType_all_MF" : "ellipse",
        "X_all_MF" : "597",
        "xx_all_MF" : "6",
        "nodeFillColor_all_MF" : -0.0,
        "selected" : false,
        "nn_all_MF" : "572",
        "name" : "16791",
        "adjustedPValue_all_MF" : "1.0000",
        "shared_name" : "16791"
      },
      "position" : {
        "x" : -162.5374717539671,
        "y" : 923.9122872055793
      },
      "selected" : false
    }, {
      "data" : {
        "id" : "154",
        "N_all_MF" : "37789",
        "SUID" : 154,
        "nodeFontSize_all_MF" : 14,
        "nodeSize_all_MF" : 4.898979485566356,
        "pValue_all_MF" : "2.0473E-3",
        "description_all_MF" : "double-stranded RNA binding",
        "nodeType_all_MF" : "ellipse",
        "X_all_MF" : "597",
        "xx_all_MF" : "6",
        "nodeFillColor_all_MF" : 1.9110642455882512,
        "selected" : false,
        "nn_all_MF" : "83",
        "name" : "3725",
        "adjustedPValue_all_MF" : "1.2273E-2",
        "shared_name" : "3725"
      },
      "position" : {
        "x" : -499.14026258648664,
        "y" : 692.7199654282356
      },
      "selected" : false
    }, {
      "data" : {
        "id" : "153",
        "N_all_MF" : "37789",
        "SUID" : 153,
        "nodeFontSize_all_MF" : 14,
        "nodeSize_all_MF" : 4.0,
        "pValue_all_MF" : "2.1896E-3",
        "description_all_MF" : "MHC protein binding",
        "nodeType_all_MF" : "ellipse",
        "X_all_MF" : "597",
        "xx_all_MF" : "4",
        "nodeFillColor_all_MF" : 1.8877735955672945,
        "selected" : false,
        "nn_all_MF" : "35",
        "name" : "42287",
        "adjustedPValue_all_MF" : "1.2949E-2",
        "shared_name" : "42287"
      },
      "position" : {
        "x" : 622.6819420033571,
        "y" : 149.11088034522777
      },
      "selected" : false
    }, {
      "data" : {
        "id" : "152",
        "N_all_MF" : "37789",
        "SUID" : 152,
        "nodeFontSize_all_MF" : 14,
        "nodeSize_all_MF" : 6.928203230275509,
        "pValue_all_MF" : "1.3049E-2",
        "description_all_MF" : "peptide binding",
        "nodeType_all_MF" : "ellipse",
        "X_all_MF" : "597",
        "xx_all_MF" : "12",
        "nodeFillColor_all_MF" : 1.2501312307133285,
        "selected" : false,
        "nn_all_MF" : "361",
        "name" : "42277",
        "adjustedPValue_all_MF" : "5.6217E-2",
        "shared_name" : "42277"
      },
      "position" : {
        "x" : -355.602756482971,
        "y" : -369.59332802879567
      },
      "selected" : false
    }, {
      "data" : {
        "id" : "151",
        "N_all_MF" : "37789",
        "SUID" : 151,
        "nodeFontSize_all_MF" : 14,
        "nodeSize_all_MF" : 4.47213595499958,
        "pValue_all_MF" : "2.4002E-3",
        "description_all_MF" : "beta-amyloid binding",
        "nodeType_all_MF" : "ellipse",
        "X_all_MF" : "597",
        "xx_all_MF" : "5",
        "nodeFillColor_all_MF" : 1.8696753929698522,
        "selected" : false,
        "nn_all_MF" : "59",
        "name" : "1540",
        "adjustedPValue_all_MF" : "1.3500E-2",
        "shared_name" : "1540"
      },
      "position" : {
        "x" : -430.6647376841429,
        "y" : -480.51517251121754
      },
      "selected" : false
    }, {
      "data" : {
        "id" : "150",
        "N_all_MF" : "37789",
        "SUID" : 150,
        "nodeFontSize_all_MF" : 14,
        "nodeSize_all_MF" : 13.2664991614216,
        "pValue_all_MF" : "9.9981E-1",
        "description_all_MF" : "purine nucleoside binding",
        "nodeType_all_MF" : "ellipse",
        "X_all_MF" : "597",
        "xx_all_MF" : "44",
        "nodeFillColor_all_MF" : -0.0,
        "selected" : false,
        "nn_all_MF" : "4402",
        "name" : "1883",
        "adjustedPValue_all_MF" : "1.0000",
        "shared_name" : "1883"
      },
      "position" : {
        "x" : -404.18875501812727,
        "y" : 13.120752781751207
      },
      "selected" : false
    }, {
      "data" : {
        "id" : "149",
        "N_all_MF" : "37789",
        "SUID" : 149,
        "nodeFontSize_all_MF" : 14,
        "nodeSize_all_MF" : 4.0,
        "pValue_all_MF" : "5.5045E-3",
        "description_all_MF" : "scaffold protein binding",
        "nodeType_all_MF" : "ellipse",
        "X_all_MF" : "597",
        "xx_all_MF" : "4",
        "nodeFillColor_all_MF" : 1.5592553002111231,
        "selected" : false,
        "nn_all_MF" : "45",
        "name" : "97110",
        "adjustedPValue_all_MF" : "2.7590E-2",
        "shared_name" : "97110"
      },
      "position" : {
        "x" : 231.9658775502321,
        "y" : 168.5733132065559
      },
      "selected" : false
    }, {
      "data" : {
        "id" : "148",
        "N_all_MF" : "37789",
        "SUID" : 148,
        "nodeFontSize_all_MF" : 14,
        "nodeSize_all_MF" : 2.8284271247461903,
        "pValue_all_MF" : "7.3967E-4",
        "description_all_MF" : "IgA binding",
        "nodeType_all_MF" : "ellipse",
        "X_all_MF" : "597",
        "xx_all_MF" : "2",
        "nodeFillColor_all_MF" : 2.257481404903893,
        "selected" : false,
        "nn_all_MF" : "3",
        "name" : "19862",
        "adjustedPValue_all_MF" : "5.5274E-3",
        "shared_name" : "19862"
      },
      "position" : {
        "x" : 191.34106065570086,
        "y" : -286.66475442039723
      },
      "selected" : false
    }, {
      "data" : {
        "id" : "147",
        "N_all_MF" : "37789",
        "SUID" : 147,
        "nodeFontSize_all_MF" : 14,
        "nodeSize_all_MF" : 4.898979485566356,
        "pValue_all_MF" : "4.4034E-4",
        "description_all_MF" : "cholesterol binding",
        "nodeType_all_MF" : "ellipse",
        "X_all_MF" : "597",
        "xx_all_MF" : "6",
        "nodeFillColor_all_MF" : 2.4499437905030352,
        "selected" : false,
        "nn_all_MF" : "62",
        "name" : "15485",
        "adjustedPValue_all_MF" : "3.5486E-3",
        "shared_name" : "15485"
      },
      "position" : {
        "x" : -650.2368202036741,
        "y" : -327.4882102309441
      },
      "selected" : false
    }, {
      "data" : {
        "id" : "146",
        "N_all_MF" : "37789",
        "SUID" : 146,
        "nodeFontSize_all_MF" : 14,
        "nodeSize_all_MF" : 3.4641016151377544,
        "pValue_all_MF" : "4.0176E-2",
        "description_all_MF" : "transferase activity, transferring nitrogenous groups",
        "nodeType_all_MF" : "ellipse",
        "X_all_MF" : "597",
        "xx_all_MF" : "3",
        "nodeFillColor_all_MF" : 0.9553768902968715,
        "selected" : false,
        "nn_all_MF" : "48",
        "name" : "16769",
        "adjustedPValue_all_MF" : "1.1082E-1",
        "shared_name" : "16769"
      },
      "position" : {
        "x" : -237.96916578472883,
        "y" : -611.0919852553582
      },
      "selected" : false
    }, {
      "data" : {
        "id" : "145",
        "N_all_MF" : "37789",
        "SUID" : 145,
        "nodeFontSize_all_MF" : 14,
        "nodeSize_all_MF" : 2.8284271247461903,
        "pValue_all_MF" : "1.6430E-1",
        "description_all_MF" : "transaminase activity",
        "nodeType_all_MF" : "ellipse",
        "X_all_MF" : "597",
        "xx_all_MF" : "2",
        "nodeFillColor_all_MF" : 0.5406529507257027,
        "selected" : false,
        "nn_all_MF" : "46",
        "name" : "8483",
        "adjustedPValue_all_MF" : "2.8797E-1",
        "shared_name" : "8483"
      },
      "position" : {
        "x" : -353.169895154846,
        "y" : -720.9927420912957
      },
      "selected" : false
    }, {
      "data" : {
        "id" : "144",
        "N_all_MF" : "37789",
        "SUID" : 144,
        "nodeFontSize_all_MF" : 14,
        "nodeSize_all_MF" : 4.47213595499958,
        "pValue_all_MF" : "1.8057E-1",
        "description_all_MF" : "protein kinase regulator activity",
        "nodeType_all_MF" : "ellipse",
        "X_all_MF" : "597",
        "xx_all_MF" : "5",
        "nodeFillColor_all_MF" : 0.5133160507016011,
        "selected" : false,
        "nn_all_MF" : "189",
        "name" : "19887",
        "adjustedPValue_all_MF" : "3.0668E-1",
        "shared_name" : "19887"
      },
      "position" : {
        "x" : 1014.3657188588259,
        "y" : -338.15323403465504
      },
      "selected" : false
    }, {
      "data" : {
        "id" : "143",
        "N_all_MF" : "37789",
        "SUID" : 143,
        "nodeFontSize_all_MF" : 14,
        "nodeSize_all_MF" : 4.0,
        "pValue_all_MF" : "3.5193E-2",
        "description_all_MF" : "protein kinase inhibitor activity",
        "nodeType_all_MF" : "ellipse",
        "X_all_MF" : "597",
        "xx_all_MF" : "4",
        "nodeFillColor_all_MF" : 1.0025699585379617,
        "selected" : false,
        "nn_all_MF" : "78",
        "name" : "4860",
        "adjustedPValue_all_MF" : "9.9410E-2",
        "shared_name" : "4860"
      },
      "position" : {
        "x" : 1136.7766075307009,
        "y" : -300.33455422508473
      },
      "selected" : false
    }, {
      "data" : {
        "id" : "142",
        "N_all_MF" : "37789",
        "SUID" : 142,
        "nodeFontSize_all_MF" : 14,
        "nodeSize_all_MF" : 13.711309200802088,
        "pValue_all_MF" : "2.5770E-30",
        "description_all_MF" : "antigen binding",
        "nodeType_all_MF" : "ellipse",
        "X_all_MF" : "597",
        "xx_all_MF" : "47",
        "nodeFillColor_all_MF" : 27.5191077853572,
        "selected" : false,
        "nn_all_MF" : "333",
        "name" : "3823",
        "adjustedPValue_all_MF" : "3.0262E-28",
        "shared_name" : "3823"
      },
      "position" : {
        "x" : -42.91693542660505,
        "y" : -57.65487721550221
      },
      "selected" : false
    }, {
      "data" : {
        "id" : "141",
        "N_all_MF" : "37789",
        "SUID" : 141,
        "nodeFontSize_all_MF" : 14,
        "nodeSize_all_MF" : 2.8284271247461903,
        "pValue_all_MF" : "2.4142E-3",
        "description_all_MF" : "Toll-like receptor binding",
        "nodeType_all_MF" : "ellipse",
        "X_all_MF" : "597",
        "xx_all_MF" : "2",
        "nodeFillColor_all_MF" : 1.8696753929698522,
        "selected" : false,
        "nn_all_MF" : "5",
        "name" : "35325",
        "adjustedPValue_all_MF" : "1.3500E-2",
        "shared_name" : "35325"
      },
      "position" : {
        "x" : 631.6327476674196,
        "y" : 224.3976082505012
      },
      "selected" : false
    }, {
      "data" : {
        "id" : "140",
        "N_all_MF" : "37789",
        "SUID" : 140,
        "nodeFontSize_all_MF" : 14,
        "nodeSize_all_MF" : 2.8284271247461903,
        "pValue_all_MF" : "1.7319E-2",
        "description_all_MF" : "intermediate filament binding",
        "nodeType_all_MF" : "ellipse",
        "X_all_MF" : "597",
        "xx_all_MF" : "2",
        "nodeFillColor_all_MF" : 1.2158287877684466,
        "selected" : false,
        "nn_all_MF" : "13",
        "name" : "19215",
        "adjustedPValue_all_MF" : "6.0837E-2",
        "shared_name" : "19215"
      },
      "position" : {
        "x" : 362.32027818499773,
        "y" : -63.54635193931813
      },
      "selected" : false
    }, {
      "data" : {
        "id" : "139",
        "N_all_MF" : "37789",
        "SUID" : 139,
        "nodeFontSize_all_MF" : 14,
        "nodeSize_all_MF" : 2.8284271247461903,
        "pValue_all_MF" : "1.4638E-3",
        "description_all_MF" : "keratin filament binding",
        "nodeType_all_MF" : "ellipse",
        "X_all_MF" : "597",
        "xx_all_MF" : "2",
        "nodeFillColor_all_MF" : 2.0369070776477303,
        "selected" : false,
        "nn_all_MF" : "4",
        "name" : "1990254",
        "adjustedPValue_all_MF" : "9.1853E-3",
        "shared_name" : "1990254"
      },
      "position" : {
        "x" : 476.16146470843523,
        "y" : -121.01379159080739
      },
      "selected" : false
    }, {
      "data" : {
        "id" : "138",
        "N_all_MF" : "37789",
        "SUID" : 138,
        "nodeFontSize_all_MF" : 14,
        "nodeSize_all_MF" : 4.898979485566356,
        "pValue_all_MF" : "1.3997E-5",
        "description_all_MF" : "fibronectin binding",
        "nodeType_all_MF" : "ellipse",
        "X_all_MF" : "597",
        "xx_all_MF" : "6",
        "nodeFillColor_all_MF" : 3.7520151650146634,
        "selected" : false,
        "nn_all_MF" : "34",
        "name" : "1968",
        "adjustedPValue_all_MF" : "1.7700E-4",
        "shared_name" : "1968"
      },
      "position" : {
        "x" : 98.98685838519305,
        "y" : 232.53325888526683
      },
      "selected" : false
    }, {
      "data" : {
        "id" : "137",
        "N_all_MF" : "37789",
        "SUID" : 137,
        "nodeFontSize_all_MF" : 14,
        "nodeSize_all_MF" : 2.8284271247461903,
        "pValue_all_MF" : "2.8969E-2",
        "description_all_MF" : "signaling pattern recognition receptor activity",
        "nodeType_all_MF" : "ellipse",
        "X_all_MF" : "597",
        "xx_all_MF" : "2",
        "nodeFillColor_all_MF" : 1.036085752731801,
        "selected" : false,
        "nn_all_MF" : "17",
        "name" : "8329",
        "adjustedPValue_all_MF" : "9.2027E-2",
        "shared_name" : "8329"
      },
      "position" : {
        "x" : 163.3726158314821,
        "y" : -969.2511039077019
      },
      "selected" : false
    }, {
      "data" : {
        "id" : "136",
        "N_all_MF" : "37789",
        "SUID" : 136,
        "nodeFontSize_all_MF" : 14,
        "nodeSize_all_MF" : 2.8284271247461903,
        "pValue_all_MF" : "2.4142E-3",
        "description_all_MF" : "peptidoglycan receptor activity",
        "nodeType_all_MF" : "ellipse",
        "X_all_MF" : "597",
        "xx_all_MF" : "2",
        "nodeFillColor_all_MF" : 1.8696753929698522,
        "selected" : false,
        "nn_all_MF" : "5",
        "name" : "16019",
        "adjustedPValue_all_MF" : "1.3500E-2",
        "shared_name" : "16019"
      },
      "position" : {
        "x" : 171.36475755511492,
        "y" : -1095.8004813491082
      },
      "selected" : false
    }, {
      "data" : {
        "id" : "135",
        "N_all_MF" : "37789",
        "SUID" : 135,
        "nodeFontSize_all_MF" : 14,
        "nodeSize_all_MF" : 2.8284271247461903,
        "pValue_all_MF" : "1.4638E-3",
        "description_all_MF" : "fibrinogen binding",
        "nodeType_all_MF" : "ellipse",
        "X_all_MF" : "597",
        "xx_all_MF" : "2",
        "nodeFillColor_all_MF" : 2.0369070776477303,
        "selected" : false,
        "nn_all_MF" : "4",
        "name" : "70051",
        "adjustedPValue_all_MF" : "9.1853E-3",
        "shared_name" : "70051"
      },
      "position" : {
        "x" : 177.72481920062273,
        "y" : -106.29493096458668
      },
      "selected" : false
    }, {
      "data" : {
        "id" : "134",
        "N_all_MF" : "37789",
        "SUID" : 134,
        "nodeFontSize_all_MF" : 14,
        "nodeSize_all_MF" : 5.656854249492381,
        "pValue_all_MF" : "1.7983E-4",
        "description_all_MF" : "chaperone binding",
        "nodeType_all_MF" : "ellipse",
        "X_all_MF" : "597",
        "xx_all_MF" : "8",
        "nodeFillColor_all_MF" : 2.7493368078572336,
        "selected" : false,
        "nn_all_MF" : "99",
        "name" : "51087",
        "adjustedPValue_all_MF" : "1.7810E-3",
        "shared_name" : "51087"
      },
      "position" : {
        "x" : 73.92763139544695,
        "y" : 327.91536948096996
      },
      "selected" : false
    }, {
      "data" : {
        "id" : "133",
        "N_all_MF" : "37789",
        "SUID" : 133,
        "nodeFontSize_all_MF" : 14,
        "nodeSize_all_MF" : 5.291502622129181,
        "pValue_all_MF" : "1.0000",
        "description_all_MF" : "signaling receptor activity",
        "nodeType_all_MF" : "ellipse",
        "X_all_MF" : "597",
        "xx_all_MF" : "7",
        "nodeFillColor_all_MF" : -0.0,
        "selected" : false,
        "nn_all_MF" : "2035",
        "name" : "38023",
        "adjustedPValue_all_MF" : "1.0000",
        "shared_name" : "38023"
      },
      "position" : {
        "x" : 182.36799241839617,
        "y" : -833.5484061537957
      },
      "selected" : false
    }, {
      "data" : {
        "id" : "132",
        "N_all_MF" : "37789",
        "SUID" : 132,
        "nodeFontSize_all_MF" : 14,
        "nodeSize_all_MF" : 4.0,
        "pValue_all_MF" : "2.4433E-4",
        "description_all_MF" : "MHC protein complex binding",
        "nodeType_all_MF" : "ellipse",
        "X_all_MF" : "597",
        "xx_all_MF" : "4",
        "nodeFillColor_all_MF" : 2.6281461503360286,
        "selected" : false,
        "nn_all_MF" : "20",
        "name" : "23023",
        "adjustedPValue_all_MF" : "2.3543E-3",
        "shared_name" : "23023"
      },
      "position" : {
        "x" : 93.16411973773211,
        "y" : -99.37533906090016
      },
      "selected" : false
    }, {
      "data" : {
        "id" : "131",
        "N_all_MF" : "37789",
        "SUID" : 131,
        "nodeFontSize_all_MF" : 14,
        "nodeSize_all_MF" : 4.0,
        "pValue_all_MF" : "1.2462E-4",
        "description_all_MF" : "MHC class II protein complex binding",
        "nodeType_all_MF" : "ellipse",
        "X_all_MF" : "597",
        "xx_all_MF" : "4",
        "nodeFillColor_all_MF" : 2.892622280607643,
        "selected" : false,
        "nn_all_MF" : "17",
        "name" : "23026",
        "adjustedPValue_all_MF" : "1.2805E-3",
        "shared_name" : "23026"
      },
      "position" : {
        "x" : 100.79761888323992,
        "y" : -227.78426125633473
      },
      "selected" : false
    }, {
      "data" : {
        "id" : "130",
        "N_all_MF" : "37789",
        "SUID" : 130,
        "nodeFontSize_all_MF" : 14,
        "nodeSize_all_MF" : 11.135528725660043,
        "pValue_all_MF" : "1.0000",
        "description_all_MF" : "transferase activity",
        "nodeType_all_MF" : "ellipse",
        "X_all_MF" : "597",
        "xx_all_MF" : "31",
        "nodeFillColor_all_MF" : -0.0,
        "selected" : false,
        "nn_all_MF" : "5144",
        "name" : "16740",
        "adjustedPValue_all_MF" : "1.0000",
        "shared_name" : "16740"
      },
      "position" : {
        "x" : -111.16975019634992,
        "y" : -485.34171059715504
      },
      "selected" : false
    }, {
      "data" : {
        "id" : "129",
        "N_all_MF" : "37789",
        "SUID" : 129,
        "nodeFontSize_all_MF" : 14,
        "nodeSize_all_MF" : 4.0,
        "pValue_all_MF" : "2.0785E-6",
        "description_all_MF" : "phosphatidylcholine-sterol O-acyltransferase activator activity",
        "nodeType_all_MF" : "ellipse",
        "X_all_MF" : "597",
        "xx_all_MF" : "4",
        "nodeFillColor_all_MF" : 4.491657806092424,
        "selected" : false,
        "nn_all_MF" : "7",
        "name" : "60228",
        "adjustedPValue_all_MF" : "3.2236E-5",
        "shared_name" : "60228"
      },
      "position" : {
        "x" : 859.9728355580446,
        "y" : -427.9114737807488
      },
      "selected" : false
    }, {
      "data" : {
        "id" : "128",
        "N_all_MF" : "37789",
        "SUID" : 128,
        "nodeFontSize_all_MF" : 14,
        "nodeSize_all_MF" : 4.47213595499958,
        "pValue_all_MF" : "1.3693E-4",
        "description_all_MF" : "laminin binding",
        "nodeType_all_MF" : "ellipse",
        "X_all_MF" : "597",
        "xx_all_MF" : "5",
        "nodeFillColor_all_MF" : 2.862443557852357,
        "selected" : false,
        "nn_all_MF" : "32",
        "name" : "43236",
        "adjustedPValue_all_MF" : "1.3726E-3",
        "shared_name" : "43236"
      },
      "position" : {
        "x" : 60.61024858294695,
        "y" : 138.98795554054027
      },
      "selected" : false
    }, {
      "data" : {
        "id" : "127",
        "N_all_MF" : "37789",
        "SUID" : 127,
        "nodeFontSize_all_MF" : 14,
        "nodeSize_all_MF" : 3.4641016151377544,
        "pValue_all_MF" : "7.5730E-5",
        "description_all_MF" : "peptide disulfide oxidoreductase activity",
        "nodeType_all_MF" : "ellipse",
        "X_all_MF" : "597",
        "xx_all_MF" : "3",
        "nodeFillColor_all_MF" : 3.092353401803193,
        "selected" : false,
        "nn_all_MF" : "6",
        "name" : "15037",
        "adjustedPValue_all_MF" : "8.0844E-4",
        "shared_name" : "15037"
      },
      "position" : {
        "x" : 430.97546006976336,
        "y" : -1085.343877345202
      },
      "selected" : false
    }, {
      "data" : {
        "id" : "126",
        "N_all_MF" : "37789",
        "SUID" : 126,
        "nodeFontSize_all_MF" : 14,
        "nodeSize_all_MF" : 2.8284271247461903,
        "pValue_all_MF" : "2.4142E-3",
        "description_all_MF" : "glutathione disulfide oxidoreductase activity",
        "nodeType_all_MF" : "ellipse",
        "X_all_MF" : "597",
        "xx_all_MF" : "2",
        "nodeFillColor_all_MF" : 1.8696753929698522,
        "selected" : false,
        "nn_all_MF" : "5",
        "name" : "15038",
        "adjustedPValue_all_MF" : "1.3500E-2",
        "shared_name" : "15038"
      },
      "position" : {
        "x" : 504.4944420033571,
        "y" : -1185.668096095202
      },
      "selected" : false
    }, {
      "data" : {
        "id" : "125",
        "N_all_MF" : "37789",
        "SUID" : 125,
        "nodeFontSize_all_MF" : 14,
        "nodeSize_all_MF" : 7.483314773547883,
        "pValue_all_MF" : "1.3195E-1",
        "description_all_MF" : "cofactor binding",
        "nodeType_all_MF" : "ellipse",
        "X_all_MF" : "597",
        "xx_all_MF" : "14",
        "nodeFillColor_all_MF" : 0.5960179625047788,
        "selected" : false,
        "nn_all_MF" : "633",
        "name" : "48037",
        "adjustedPValue_all_MF" : "2.5350E-1",
        "shared_name" : "48037"
      },
      "position" : {
        "x" : -210.98642347515852,
        "y" : 191.08834311378246
      },
      "selected" : false
    }, {
      "data" : {
        "id" : "124",
        "N_all_MF" : "37789",
        "SUID" : 124,
        "nodeFontSize_all_MF" : 14,
        "nodeSize_all_MF" : 4.47213595499958,
        "pValue_all_MF" : "4.7386E-3",
        "description_all_MF" : "NADP binding",
        "nodeType_all_MF" : "ellipse",
        "X_all_MF" : "597",
        "xx_all_MF" : "5",
        "nodeFillColor_all_MF" : 1.6108746452848404,
        "selected" : false,
        "nn_all_MF" : "69",
        "name" : "50661",
        "adjustedPValue_all_MF" : "2.4498E-2",
        "shared_name" : "50661"
      },
      "position" : {
        "x" : -368.3892555064085,
        "y" : 364.1942085922981
      },
      "selected" : false
    }, {
      "data" : {
        "id" : "123",
        "N_all_MF" : "37789",
        "SUID" : 123,
        "nodeFontSize_all_MF" : 14,
        "nodeSize_all_MF" : 3.4641016151377544,
        "pValue_all_MF" : "7.7842E-3",
        "description_all_MF" : "heparan sulfate proteoglycan binding",
        "nodeType_all_MF" : "ellipse",
        "X_all_MF" : "597",
        "xx_all_MF" : "3",
        "nodeFillColor_all_MF" : 1.4217989338883001,
        "selected" : false,
        "nn_all_MF" : "26",
        "name" : "43395",
        "adjustedPValue_all_MF" : "3.7862E-2",
        "shared_name" : "43395"
      },
      "position" : {
        "x" : -334.7614173716429,
        "y" : -145.06535103904957
      },
      "selected" : false
    }, {
      "data" : {
        "id" : "122",
        "N_all_MF" : "37789",
        "SUID" : 122,
        "nodeFontSize_all_MF" : 14,
        "nodeSize_all_MF" : 4.898979485566356,
        "pValue_all_MF" : "3.2537E-3",
        "description_all_MF" : "ion channel binding",
        "nodeType_all_MF" : "ellipse",
        "X_all_MF" : "597",
        "xx_all_MF" : "6",
        "nodeFillColor_all_MF" : 1.745939742387366,
        "selected" : false,
        "nn_all_MF" : "91",
        "name" : "44325",
        "adjustedPValue_all_MF" : "1.7950E-2",
        "shared_name" : "44325"
      },
      "position" : {
        "x" : 330.1371116810915,
        "y" : 300.89693686378246
      },
      "selected" : false
    }, {
      "data" : {
        "id" : "121",
        "N_all_MF" : "37789",
        "SUID" : 121,
        "nodeFontSize_all_MF" : 14,
        "nodeSize_all_MF" : 4.0,
        "pValue_all_MF" : "2.9806E-4",
        "description_all_MF" : "lipoprotein particle receptor binding",
        "nodeType_all_MF" : "ellipse",
        "X_all_MF" : "597",
        "xx_all_MF" : "4",
        "nodeFillColor_all_MF" : 2.566500351356509,
        "selected" : false,
        "nn_all_MF" : "21",
        "name" : "70325",
        "adjustedPValue_all_MF" : "2.7133E-3",
        "shared_name" : "70325"
      },
      "position" : {
        "x" : 588.8178062611696,
        "y" : 284.98360678565746
      },
      "selected" : false
    }, {
      "data" : {
        "id" : "120",
        "N_all_MF" : "37789",
        "SUID" : 120,
        "nodeFontSize_all_MF" : 14,
        "nodeSize_all_MF" : 3.4641016151377544,
        "pValue_all_MF" : "1.8846E-3",
        "description_all_MF" : "low-density lipoprotein particle receptor binding",
        "nodeType_all_MF" : "ellipse",
        "X_all_MF" : "597",
        "xx_all_MF" : "3",
        "nodeFillColor_all_MF" : 1.9425264643488662,
        "selected" : false,
        "nn_all_MF" : "16",
        "name" : "50750",
        "adjustedPValue_all_MF" : "1.1415E-2",
        "shared_name" : "50750"
      },
      "position" : {
        "x" : 702.9354820424196,
        "y" : 352.3762459458137
      },
      "selected" : false
    }, {
      "data" : {
        "id" : "119",
        "N_all_MF" : "37789",
        "SUID" : 119,
        "nodeFontSize_all_MF" : 14,
        "nodeSize_all_MF" : 8.246211251235321,
        "pValue_all_MF" : "8.6083E-13",
        "description_all_MF" : "glycoprotein binding",
        "nodeType_all_MF" : "ellipse",
        "X_all_MF" : "597",
        "xx_all_MF" : "17",
        "nodeFillColor_all_MF" : 10.548150060758758,
        "selected" : false,
        "nn_all_MF" : "105",
        "name" : "1948",
        "adjustedPValue_all_MF" : "2.8304E-11",
        "shared_name" : "1948"
      },
      "position" : {
        "x" : -34.29095451296598,
        "y" : 112.23601767432933
      },
      "selected" : false
    }, {
      "data" : {
        "id" : "118",
        "N_all_MF" : "37789",
        "SUID" : 118,
        "nodeFontSize_all_MF" : 14,
        "nodeSize_all_MF" : 4.898979485566356,
        "pValue_all_MF" : "2.3242E-5",
        "description_all_MF" : "proteoglycan binding",
        "nodeType_all_MF" : "ellipse",
        "X_all_MF" : "597",
        "xx_all_MF" : "6",
        "nodeFillColor_all_MF" : 3.5639559736449136,
        "selected" : false,
        "nn_all_MF" : "37",
        "name" : "43394",
        "adjustedPValue_all_MF" : "2.7293E-4",
        "shared_name" : "43394"
      },
      "position" : {
        "x" : -172.56662367047102,
        "y" : -42.962676554796644
      },
      "selected" : false
    }, {
      "data" : {
        "id" : "117",
        "N_all_MF" : "37789",
        "SUID" : 117,
        "nodeFontSize_all_MF" : 14,
        "nodeSize_all_MF" : 6.0,
        "pValue_all_MF" : "2.3918E-11",
        "description_all_MF" : "complement binding",
        "nodeType_all_MF" : "ellipse",
        "X_all_MF" : "597",
        "xx_all_MF" : "9",
        "nodeFillColor_all_MF" : 9.197770754593664,
        "selected" : false,
        "nn_all_MF" : "22",
        "name" : "1848",
        "adjustedPValue_all_MF" : "6.3420E-10",
        "shared_name" : "1848"
      },
      "position" : {
        "x" : 70.27665330706805,
        "y" : 389.23504111182933
      },
      "selected" : false
    }, {
      "data" : {
        "id" : "116",
        "N_all_MF" : "37789",
        "SUID" : 116,
        "nodeFontSize_all_MF" : 14,
        "nodeSize_all_MF" : 3.4641016151377544,
        "pValue_all_MF" : "7.5730E-5",
        "description_all_MF" : "cell adhesive protein binding involved in bundle of His cell-Purkinje myocyte communication",
        "nodeType_all_MF" : "ellipse",
        "X_all_MF" : "597",
        "xx_all_MF" : "3",
        "nodeFillColor_all_MF" : 3.092353401803193,
        "selected" : false,
        "nn_all_MF" : "6",
        "name" : "86083",
        "adjustedPValue_all_MF" : "8.0844E-4",
        "shared_name" : "86083"
      },
      "position" : {
        "x" : 168.93252183734148,
        "y" : 554.7322945297981
      },
      "selected" : false
    }, {
      "data" : {
        "id" : "115",
        "N_all_MF" : "37789",
        "SUID" : 115,
        "nodeFontSize_all_MF" : 14,
        "nodeSize_all_MF" : 2.8284271247461903,
        "pValue_all_MF" : "2.4142E-3",
        "description_all_MF" : "transferase activity, transferring aldehyde or ketonic groups",
        "nodeType_all_MF" : "ellipse",
        "X_all_MF" : "597",
        "xx_all_MF" : "2",
        "nodeFillColor_all_MF" : 1.8696753929698522,
        "selected" : false,
        "nn_all_MF" : "5",
        "name" : "16744",
        "adjustedPValue_all_MF" : "1.3500E-2",
        "shared_name" : "16744"
      },
      "position" : {
        "x" : -22.50079820812971,
        "y" : -570.8422599135613
      },
      "selected" : false
    }, {
      "data" : {
        "id" : "114",
        "N_all_MF" : "37789",
        "SUID" : 114,
        "nodeFontSize_all_MF" : 14,
        "nodeSize_all_MF" : 4.898979485566356,
        "pValue_all_MF" : "4.2493E-6",
        "description_all_MF" : "chemoattractant activity",
        "nodeType_all_MF" : "ellipse",
        "X_all_MF" : "597",
        "xx_all_MF" : "6",
        "nodeFillColor_all_MF" : 4.212686707448913,
        "selected" : false,
        "nn_all_MF" : "28",
        "name" : "42056",
        "adjustedPValue_all_MF" : "6.1279E-5",
        "shared_name" : "42056"
      },
      "position" : {
        "x" : 378.74865342913836,
        "y" : -314.3230490981316
      },
      "selected" : false
    }, {
      "data" : {
        "id" : "113",
        "N_all_MF" : "37789",
        "SUID" : 113,
        "nodeFontSize_all_MF" : 14,
        "nodeSize_all_MF" : 7.483314773547883,
        "pValue_all_MF" : "5.1882E-4",
        "description_all_MF" : "ubiquitin-like protein ligase binding",
        "nodeType_all_MF" : "ellipse",
        "X_all_MF" : "597",
        "xx_all_MF" : "14",
        "nodeFillColor_all_MF" : 2.3912982888417256,
        "selected" : false,
        "nn_all_MF" : "313",
        "name" : "44389",
        "adjustedPValue_all_MF" : "4.0616E-3",
        "shared_name" : "44389"
      },
      "position" : {
        "x" : 569.9689903432009,
        "y" : 426.11837241065746
      },
      "selected" : false
    }, {
      "data" : {
        "id" : "112",
        "N_all_MF" : "37789",
        "SUID" : 112,
        "nodeFontSize_all_MF" : 14,
        "nodeSize_all_MF" : 7.211102550927978,
        "pValue_all_MF" : "1.4096E-3",
        "description_all_MF" : "ubiquitin protein ligase binding",
        "nodeType_all_MF" : "ellipse",
        "X_all_MF" : "597",
        "xx_all_MF" : "13",
        "nodeFillColor_all_MF" : 2.0369070776477303,
        "selected" : false,
        "nn_all_MF" : "309",
        "name" : "31625",
        "adjustedPValue_all_MF" : "9.1853E-3",
        "shared_name" : "31625"
      },
      "position" : {
        "x" : 680.0296592885134,
        "y" : 502.7625679672981
      },
      "selected" : false
    }, {
      "data" : {
        "id" : "111",
        "N_all_MF" : "37789",
        "SUID" : 111,
        "nodeFontSize_all_MF" : 14,
        "nodeSize_all_MF" : 6.6332495807108,
        "pValue_all_MF" : "1.0000",
        "description_all_MF" : "signal transducer activity",
        "nodeType_all_MF" : "ellipse",
        "X_all_MF" : "597",
        "xx_all_MF" : "11",
        "nodeFillColor_all_MF" : -0.0,
        "selected" : false,
        "nn_all_MF" : "2610",
        "name" : "4871",
        "adjustedPValue_all_MF" : "1.0000",
        "shared_name" : "4871"
      },
      "position" : {
        "x" : 197.6997642689821,
        "y" : -693.8818412123894
      },
      "selected" : false
    }, {
      "data" : {
        "id" : "110",
        "N_all_MF" : "37789",
        "SUID" : 110,
        "nodeFontSize_all_MF" : 14,
        "nodeSize_all_MF" : 3.4641016151377544,
        "pValue_all_MF" : "4.8309E-3",
        "description_all_MF" : "metalloenzyme regulator activity",
        "nodeType_all_MF" : "ellipse",
        "X_all_MF" : "597",
        "xx_all_MF" : "3",
        "nodeFillColor_all_MF" : 1.6079255807151327,
        "selected" : false,
        "nn_all_MF" : "22",
        "name" : "10576",
        "adjustedPValue_all_MF" : "2.4665E-2",
        "shared_name" : "10576"
      },
      "position" : {
        "x" : 819.8566246205446,
        "y" : -224.50552895653004
      },
      "selected" : false
    }, {
      "data" : {
        "id" : "109",
        "N_all_MF" : "37789",
        "SUID" : 109,
        "nodeFontSize_all_MF" : 14,
        "nodeSize_all_MF" : 5.291502622129181,
        "pValue_all_MF" : "3.4908E-4",
        "description_all_MF" : "peroxidase activity",
        "nodeType_all_MF" : "ellipse",
        "X_all_MF" : "597",
        "xx_all_MF" : "7",
        "nodeFillColor_all_MF" : 2.519926816978893,
        "selected" : false,
        "nn_all_MF" : "83",
        "name" : "4601",
        "adjustedPValue_all_MF" : "3.0205E-3",
        "shared_name" : "4601"
      },
      "position" : {
        "x" : 312.7277183705446,
        "y" : -570.5555167494988
      },
      "selected" : false
    }, {
      "data" : {
        "id" : "108",
        "N_all_MF" : "37789",
        "SUID" : 108,
        "nodeFontSize_all_MF" : 14,
        "nodeSize_all_MF" : 6.0,
        "pValue_all_MF" : "2.5649E-1",
        "description_all_MF" : "coenzyme binding",
        "nodeType_all_MF" : "ellipse",
        "X_all_MF" : "597",
        "xx_all_MF" : "9",
        "nodeFillColor_all_MF" : 0.4011488495418206,
        "selected" : false,
        "nn_all_MF" : "437",
        "name" : "50662",
        "adjustedPValue_all_MF" : "3.9706E-1",
        "shared_name" : "50662"
      },
      "position" : {
        "x" : -250.87419508160383,
        "y" : 329.4984078110481
      },
      "selected" : false
    }, {
      "data" : {
        "id" : "107",
        "N_all_MF" : "37789",
        "SUID" : 107,
        "nodeFontSize_all_MF" : 14,
        "nodeSize_all_MF" : 13.416407864998739,
        "pValue_all_MF" : "3.5308E-33",
        "description_all_MF" : "endopeptidase regulator activity",
        "nodeType_all_MF" : "ellipse",
        "X_all_MF" : "597",
        "xx_all_MF" : "45",
        "nodeFillColor_all_MF" : 30.236225480695634,
        "selected" : false,
        "nn_all_MF" : "258",
        "name" : "61135",
        "adjustedPValue_all_MF" : "5.8046E-31",
        "shared_name" : "61135"
      },
      "position" : {
        "x" : 993.6263389760134,
        "y" : -98.06697800743336
      },
      "selected" : false
    }, {
      "data" : {
        "id" : "106",
        "N_all_MF" : "37789",
        "SUID" : 106,
        "nodeFontSize_all_MF" : 14,
        "nodeSize_all_MF" : 5.291502622129181,
        "pValue_all_MF" : "7.4405E-6",
        "description_all_MF" : "lipase inhibitor activity",
        "nodeType_all_MF" : "ellipse",
        "X_all_MF" : "597",
        "xx_all_MF" : "7",
        "nodeFillColor_all_MF" : 3.9988540788275073,
        "selected" : false,
        "nn_all_MF" : "46",
        "name" : "55102",
        "adjustedPValue_all_MF" : "1.0026E-4",
        "shared_name" : "55102"
      },
      "position" : {
        "x" : 971.0173301869509,
        "y" : 11.426897496106676
      },
      "selected" : false
    }, {
      "data" : {
        "id" : "105",
        "N_all_MF" : "37789",
        "SUID" : 105,
        "nodeFontSize_all_MF" : 14,
        "nodeSize_all_MF" : 4.898979485566356,
        "pValue_all_MF" : "4.2610E-5",
        "description_all_MF" : "phospholipase inhibitor activity",
        "nodeType_all_MF" : "ellipse",
        "X_all_MF" : "597",
        "xx_all_MF" : "6",
        "nodeFillColor_all_MF" : 3.3129491044397144,
        "selected" : false,
        "nn_all_MF" : "41",
        "name" : "4859",
        "adjustedPValue_all_MF" : "4.8646E-4",
        "shared_name" : "4859"
      },
      "position" : {
        "x" : 1053.7925987416384,
        "y" : 136.38826987159496
      },
      "selected" : false
    }, {
      "data" : {
        "id" : "104",
        "N_all_MF" : "37789",
        "SUID" : 104,
        "nodeFontSize_all_MF" : 14,
        "nodeSize_all_MF" : 6.6332495807108,
        "pValue_all_MF" : "4.0904E-9",
        "description_all_MF" : "calcium-dependent protein binding",
        "nodeType_all_MF" : "ellipse",
        "X_all_MF" : "597",
        "xx_all_MF" : "11",
        "nodeFillColor_all_MF" : 7.064430474478031,
        "selected" : false,
        "nn_all_MF" : "63",
        "name" : "48306",
        "adjustedPValue_all_MF" : "8.6212E-8",
        "shared_name" : "48306"
      },
      "position" : {
        "x" : 283.8143577748415,
        "y" : 350.7414498032356
      },
      "selected" : false
    }, {
      "data" : {
        "id" : "103",
        "N_all_MF" : "37789",
        "SUID" : 103,
        "nodeFontSize_all_MF" : 14,
        "nodeSize_all_MF" : 2.8284271247461903,
        "pValue_all_MF" : "1.4638E-3",
        "description_all_MF" : "phospholipase A2 inhibitor activity",
        "nodeType_all_MF" : "ellipse",
        "X_all_MF" : "597",
        "xx_all_MF" : "2",
        "nodeFillColor_all_MF" : 2.0369070776477303,
        "selected" : false,
        "nn_all_MF" : "4",
        "name" : "19834",
        "adjustedPValue_all_MF" : "9.1853E-3",
        "shared_name" : "19834"
      },
      "position" : {
        "x" : 1128.7425499135134,
        "y" : 239.68248984229808
      },
      "selected" : false
    }, {
      "data" : {
        "id" : "102",
        "N_all_MF" : "37789",
        "SUID" : 102,
        "nodeFontSize_all_MF" : 14,
        "nodeSize_all_MF" : 6.6332495807108,
        "pValue_all_MF" : "4.1255E-5",
        "description_all_MF" : "growth factor binding",
        "nodeType_all_MF" : "ellipse",
        "X_all_MF" : "597",
        "xx_all_MF" : "11",
        "nodeFillColor_all_MF" : 3.320912935214707,
        "selected" : false,
        "nn_all_MF" : "156",
        "name" : "19838",
        "adjustedPValue_all_MF" : "4.7763E-4",
        "shared_name" : "19838"
      },
      "position" : {
        "x" : 352.7400474721071,
        "y" : 411.5423531235481
      },
      "selected" : false
    }, {
      "data" : {
        "id" : "101",
        "N_all_MF" : "37789",
        "SUID" : 101,
        "nodeFontSize_all_MF" : 14,
        "nodeSize_all_MF" : 5.291502622129181,
        "pValue_all_MF" : "6.2538E-2",
        "description_all_MF" : "kinase regulator activity",
        "nodeType_all_MF" : "ellipse",
        "X_all_MF" : "597",
        "xx_all_MF" : "7",
        "nodeFillColor_all_MF" : 0.8280592860238843,
        "selected" : false,
        "nn_all_MF" : "221",
        "name" : "19207",
        "adjustedPValue_all_MF" : "1.4857E-1",
        "shared_name" : "19207"
      },
      "position" : {
        "x" : 867.9213829213259,
        "y" : -293.17455056297536
      },
      "selected" : false
    }, {
      "data" : {
        "id" : "100",
        "N_all_MF" : "37789",
        "SUID" : 100,
        "nodeFontSize_all_MF" : 14,
        "nodeSize_all_MF" : 2.8284271247461903,
        "pValue_all_MF" : "3.5834E-3",
        "description_all_MF" : "fatty acid derivative binding",
        "nodeType_all_MF" : "ellipse",
        "X_all_MF" : "597",
        "xx_all_MF" : "2",
        "nodeFillColor_all_MF" : 1.7126753676476505,
        "selected" : false,
        "nn_all_MF" : "6",
        "name" : "1901567",
        "adjustedPValue_all_MF" : "1.9379E-2",
        "shared_name" : "1901567"
      },
      "position" : {
        "x" : -453.04797743023664,
        "y" : -21.535924464342543
      },
      "selected" : false
    }, {
      "data" : {
        "id" : "99",
        "N_all_MF" : "37789",
        "SUID" : 99,
        "nodeFontSize_all_MF" : 14,
        "nodeSize_all_MF" : 2.8284271247461903,
        "pValue_all_MF" : "1.4638E-3",
        "description_all_MF" : "kynurenine aminotransferase activity",
        "nodeType_all_MF" : "ellipse",
        "X_all_MF" : "597",
        "xx_all_MF" : "2",
        "nodeFillColor_all_MF" : 2.0369070776477303,
        "selected" : false,
        "nn_all_MF" : "4",
        "name" : "36137",
        "adjustedPValue_all_MF" : "9.1853E-3",
        "shared_name" : "36137"
      },
      "position" : {
        "x" : -455.1405677622679,
        "y" : -817.9337821303582
      },
      "selected" : false
    }, {
      "data" : {
        "id" : "98",
        "N_all_MF" : "37789",
        "SUID" : 98,
        "nodeFontSize_all_MF" : 14,
        "nodeSize_all_MF" : 3.4641016151377544,
        "pValue_all_MF" : "1.5509E-5",
        "description_all_MF" : "L-malate dehydrogenase activity",
        "nodeType_all_MF" : "ellipse",
        "X_all_MF" : "597",
        "xx_all_MF" : "3",
        "nodeFillColor_all_MF" : 3.714087081087548,
        "selected" : false,
        "nn_all_MF" : "4",
        "name" : "30060",
        "adjustedPValue_all_MF" : "1.9316E-4",
        "shared_name" : "30060"
      },
      "position" : {
        "x" : 583.5919151478884,
        "y" : -958.9328055678582
      },
      "selected" : false
    }, {
      "data" : {
        "id" : "97",
        "N_all_MF" : "37789",
        "SUID" : 97,
        "nodeFontSize_all_MF" : 14,
        "nodeSize_all_MF" : 6.0,
        "pValue_all_MF" : "8.1816E-6",
        "description_all_MF" : "collagen binding",
        "nodeType_all_MF" : "ellipse",
        "X_all_MF" : "597",
        "xx_all_MF" : "9",
        "nodeFillColor_all_MF" : 3.9716304695126667,
        "selected" : false,
        "nn_all_MF" : "85",
        "name" : "5518",
        "adjustedPValue_all_MF" : "1.0675E-4",
        "shared_name" : "5518"
      },
      "position" : {
        "x" : 308.03902818499773,
        "y" : -110.59978631126637
      },
      "selected" : false
    }, {
      "data" : {
        "id" : "96",
        "N_all_MF" : "37789",
        "SUID" : 96,
        "nodeFontSize_all_MF" : 14,
        "nodeSize_all_MF" : 16.3707055437449,
        "pValue_all_MF" : "3.8941E-12",
        "description_all_MF" : "peptidase activity",
        "nodeType_all_MF" : "ellipse",
        "X_all_MF" : "597",
        "xx_all_MF" : "67",
        "nodeFillColor_all_MF" : 9.936570163906497,
        "selected" : false,
        "nn_all_MF" : "1673",
        "name" : "8233",
        "adjustedPValue_all_MF" : "1.1573E-10",
        "shared_name" : "8233"
      },
      "position" : {
        "x" : -573.4287147349241,
        "y" : 405.13350912940746
      },
      "selected" : false
    }, {
      "data" : {
        "id" : "95",
        "N_all_MF" : "37789",
        "SUID" : 95,
        "nodeFontSize_all_MF" : 14,
        "nodeSize_all_MF" : 3.4641016151377544,
        "pValue_all_MF" : "1.0565E-2",
        "description_all_MF" : "pattern binding",
        "nodeType_all_MF" : "ellipse",
        "X_all_MF" : "597",
        "xx_all_MF" : "3",
        "nodeFillColor_all_MF" : 1.3165437141626894,
        "selected" : false,
        "nn_all_MF" : "29",
        "name" : "1871",
        "adjustedPValue_all_MF" : "4.8245E-2",
        "shared_name" : "1871"
      },
      "position" : {
        "x" : -153.5459632700804,
        "y" : -127.19411233055348
      },
      "selected" : false
    }, {
      "data" : {
        "id" : "94",
        "N_all_MF" : "37789",
        "SUID" : 94,
        "nodeFontSize_all_MF" : 14,
        "nodeSize_all_MF" : 4.47213595499958,
        "pValue_all_MF" : "8.5857E-4",
        "description_all_MF" : "disulfide oxidoreductase activity",
        "nodeType_all_MF" : "ellipse",
        "X_all_MF" : "597",
        "xx_all_MF" : "5",
        "nodeFillColor_all_MF" : 2.2158104664672993,
        "selected" : false,
        "nn_all_MF" : "47",
        "name" : "15036",
        "adjustedPValue_all_MF" : "6.0840E-3",
        "shared_name" : "15036"
      },
      "position" : {
        "x" : 360.5634117299196,
        "y" : -955.6284232436394
      },
      "selected" : false
    }, {
      "data" : {
        "id" : "93",
        "N_all_MF" : "37789",
        "SUID" : 93,
        "nodeFontSize_all_MF" : 14,
        "nodeSize_all_MF" : 10.770329614269007,
        "pValue_all_MF" : "3.2299E-22",
        "description_all_MF" : "structural constituent of cytoskeleton",
        "nodeType_all_MF" : "ellipse",
        "X_all_MF" : "597",
        "xx_all_MF" : "29",
        "nodeFillColor_all_MF" : 19.530182243778142,
        "selected" : false,
        "nn_all_MF" : "161",
        "name" : "5200",
        "adjustedPValue_all_MF" : "2.9500E-20",
        "shared_name" : "5200"
      },
      "position" : {
        "x" : 474.8006858998415,
        "y" : -521.8313651381707
      },
      "selected" : false
    }, {
      "data" : {
        "id" : "92",
        "N_all_MF" : "37789",
        "SUID" : 92,
        "nodeFontSize_all_MF" : 14,
        "nodeSize_all_MF" : 2.8284271247461903,
        "pValue_all_MF" : "7.3967E-4",
        "description_all_MF" : "Toll-like receptor 4 binding",
        "nodeType_all_MF" : "ellipse",
        "X_all_MF" : "597",
        "xx_all_MF" : "2",
        "nodeFillColor_all_MF" : 2.257481404903893,
        "selected" : false,
        "nn_all_MF" : "3",
        "name" : "35662",
        "adjustedPValue_all_MF" : "5.5274E-3",
        "shared_name" : "35662"
      },
      "position" : {
        "x" : 762.0651817494509,
        "y" : 251.68368002784496
      },
      "selected" : false
    }, {
      "data" : {
        "id" : "91",
        "N_all_MF" : "37789",
        "SUID" : 91,
        "nodeFontSize_all_MF" : 14,
        "nodeSize_all_MF" : 4.0,
        "pValue_all_MF" : "1.8633E-5",
        "description_all_MF" : "S100 protein binding",
        "nodeType_all_MF" : "ellipse",
        "X_all_MF" : "597",
        "xx_all_MF" : "4",
        "nodeFillColor_all_MF" : 3.6409088634514672,
        "selected" : false,
        "nn_all_MF" : "11",
        "name" : "44548",
        "adjustedPValue_all_MF" : "2.2861E-4",
        "shared_name" : "44548"
      },
      "position" : {
        "x" : 352.559108751404,
        "y" : 246.7451424301887
      },
      "selected" : false
    }, {
      "data" : {
        "id" : "90",
        "N_all_MF" : "37789",
        "SUID" : 90,
        "nodeFontSize_all_MF" : 14,
        "nodeSize_all_MF" : 7.211102550927978,
        "pValue_all_MF" : "2.0137E-5",
        "description_all_MF" : "organic acid binding",
        "nodeType_all_MF" : "ellipse",
        "X_all_MF" : "597",
        "xx_all_MF" : "13",
        "nodeFillColor_all_MF" : 3.6199847732518236,
        "selected" : false,
        "nn_all_MF" : "200",
        "name" : "43177",
        "adjustedPValue_all_MF" : "2.3989E-4",
        "shared_name" : "43177"
      },
      "position" : {
        "x" : -596.9263953989866,
        "y" : 7.326532811048082
      },
      "selected" : false
    }, {
      "data" : {
        "id" : "89",
        "N_all_MF" : "37789",
        "SUID" : 89,
        "nodeFontSize_all_MF" : 14,
        "nodeSize_all_MF" : 4.0,
        "pValue_all_MF" : "4.2915E-3",
        "description_all_MF" : "protein disulfide isomerase activity",
        "nodeType_all_MF" : "ellipse",
        "X_all_MF" : "597",
        "xx_all_MF" : "4",
        "nodeFillColor_all_MF" : 1.651178933097065,
        "selected" : false,
        "nn_all_MF" : "42",
        "name" : "3756",
        "adjustedPValue_all_MF" : "2.2327E-2",
        "shared_name" : "3756"
      },
      "position" : {
        "x" : -86.8009567088011,
        "y" : -1010.9938407241082
      },
      "selected" : false
    }, {
      "data" : {
        "id" : "88",
        "N_all_MF" : "37789",
        "SUID" : 88,
        "nodeFontSize_all_MF" : 14,
        "nodeSize_all_MF" : 3.4641016151377544,
        "pValue_all_MF" : "1.8846E-3",
        "description_all_MF" : "protein binding involved in cell adhesion",
        "nodeType_all_MF" : "ellipse",
        "X_all_MF" : "597",
        "xx_all_MF" : "3",
        "nodeFillColor_all_MF" : 1.9425264643488662,
        "selected" : false,
        "nn_all_MF" : "16",
        "name" : "98631",
        "adjustedPValue_all_MF" : "1.1415E-2",
        "shared_name" : "98631"
      },
      "position" : {
        "x" : 46.268650072204764,
        "y" : 283.27047202003246
      },
      "selected" : false
    }, {
      "data" : {
        "id" : "87",
        "N_all_MF" : "37789",
        "SUID" : 87,
        "nodeFontSize_all_MF" : 14,
        "nodeSize_all_MF" : 3.4641016151377544,
        "pValue_all_MF" : "4.3340E-4",
        "description_all_MF" : "protein binding involved in cell-cell adhesion",
        "nodeType_all_MF" : "ellipse",
        "X_all_MF" : "597",
        "xx_all_MF" : "3",
        "nodeFillColor_all_MF" : 2.4521617538003078,
        "selected" : false,
        "nn_all_MF" : "10",
        "name" : "98632",
        "adjustedPValue_all_MF" : "3.5305E-3",
        "shared_name" : "98632"
      },
      "position" : {
        "x" : 139.79720689593523,
        "y" : 320.1444039047981
      },
      "selected" : false
    }, {
      "data" : {
        "id" : "86",
        "N_all_MF" : "37789",
        "SUID" : 86,
        "nodeFontSize_all_MF" : 14,
        "nodeSize_all_MF" : 6.0,
        "pValue_all_MF" : "9.9690E-3",
        "description_all_MF" : "lipid transporter activity",
        "nodeType_all_MF" : "ellipse",
        "X_all_MF" : "597",
        "xx_all_MF" : "9",
        "nodeFillColor_all_MF" : 1.3295133034315085,
        "selected" : false,
        "nn_all_MF" : "225",
        "name" : "5319",
        "adjustedPValue_all_MF" : "4.6826E-2",
        "shared_name" : "5319"
      },
      "position" : {
        "x" : 808.0332603627321,
        "y" : -580.0440421401238
      },
      "selected" : false
    }, {
      "data" : {
        "id" : "85",
        "N_all_MF" : "37789",
        "SUID" : 85,
        "nodeFontSize_all_MF" : 14,
        "nodeSize_all_MF" : 3.4641016151377544,
        "pValue_all_MF" : "7.7604E-4",
        "description_all_MF" : "lactate dehydrogenase activity",
        "nodeType_all_MF" : "ellipse",
        "X_all_MF" : "597",
        "xx_all_MF" : "3",
        "nodeFillColor_all_MF" : 2.2447256584193656,
        "selected" : false,
        "nn_all_MF" : "12",
        "name" : "4457",
        "adjustedPValue_all_MF" : "5.6921E-3",
        "shared_name" : "4457"
      },
      "position" : {
        "x" : 563.3304405385134,
        "y" : -774.4487357436394
      },
      "selected" : false
    }, {
      "data" : {
        "id" : "84",
        "N_all_MF" : "37789",
        "SUID" : 84,
        "nodeFontSize_all_MF" : 14,
        "nodeSize_all_MF" : 4.47213595499958,
        "pValue_all_MF" : "8.5857E-4",
        "description_all_MF" : "insulin-like growth factor binding",
        "nodeType_all_MF" : "ellipse",
        "X_all_MF" : "597",
        "xx_all_MF" : "5",
        "nodeFillColor_all_MF" : 2.2158104664672993,
        "selected" : false,
        "nn_all_MF" : "47",
        "name" : "5520",
        "adjustedPValue_all_MF" : "6.0840E-3",
        "shared_name" : "5520"
      },
      "position" : {
        "x" : 460.76168443499773,
        "y" : 548.1129097641731
      },
      "selected" : false
    }, {
      "data" : {
        "id" : "83",
        "N_all_MF" : "37789",
        "SUID" : 83,
        "nodeFontSize_all_MF" : 14,
        "nodeSize_all_MF" : 4.0,
        "pValue_all_MF" : "3.5976E-4",
        "description_all_MF" : "insulin-like growth factor II binding",
        "nodeType_all_MF" : "ellipse",
        "X_all_MF" : "597",
        "xx_all_MF" : "4",
        "nodeFillColor_all_MF" : 2.5158879145004476,
        "selected" : false,
        "nn_all_MF" : "22",
        "name" : "31995",
        "adjustedPValue_all_MF" : "3.0487E-3",
        "shared_name" : "31995"
      },
      "position" : {
        "x" : 540.7172203236696,
        "y" : 654.9993843735481
      },
      "selected" : false
    }, {
      "data" : {
        "id" : "82",
        "N_all_MF" : "37789",
        "SUID" : 82,
        "nodeFontSize_all_MF" : 14,
        "nodeSize_all_MF" : 4.898979485566356,
        "pValue_all_MF" : "1.0028E-2",
        "description_all_MF" : "oxidoreductase activity, acting on a sulfur group of donors",
        "nodeType_all_MF" : "ellipse",
        "X_all_MF" : "597",
        "xx_all_MF" : "6",
        "nodeFillColor_all_MF" : 1.3294352474487527,
        "selected" : false,
        "nn_all_MF" : "115",
        "name" : "16667",
        "adjustedPValue_all_MF" : "4.6834E-2",
        "shared_name" : "16667"
      },
      "position" : {
        "x" : 302.3216819935915,
        "y" : -794.2640433608269
      },
      "selected" : false
    }, {
      "data" : {
        "id" : "81",
        "N_all_MF" : "37789",
        "SUID" : 81,
        "nodeFontSize_all_MF" : 14,
        "nodeSize_all_MF" : 28.635642126552707,
        "pValue_all_MF" : "2.9959E-1",
        "description_all_MF" : "ion binding",
        "nodeType_all_MF" : "ellipse",
        "X_all_MF" : "597",
        "xx_all_MF" : "205",
        "nodeFillColor_all_MF" : 0.34896225554093174,
        "selected" : false,
        "nn_all_MF" : "12567",
        "name" : "43167",
        "adjustedPValue_all_MF" : "4.4775E-1",
        "shared_name" : "43167"
      },
      "position" : {
        "x" : -479.5411109751585,
        "y" : -84.11244347679371
      },
      "selected" : false
    }, {
      "data" : {
        "id" : "80",
        "N_all_MF" : "37789",
        "SUID" : 80,
        "nodeFontSize_all_MF" : 14,
        "nodeSize_all_MF" : 4.898979485566356,
        "pValue_all_MF" : "1.1909E-4",
        "description_all_MF" : "translation elongation factor activity",
        "nodeType_all_MF" : "ellipse",
        "X_all_MF" : "597",
        "xx_all_MF" : "6",
        "nodeFillColor_all_MF" : 2.906880041389315,
        "selected" : false,
        "nn_all_MF" : "49",
        "name" : "3746",
        "adjustedPValue_all_MF" : "1.2391E-3",
        "shared_name" : "3746"
      },
      "position" : {
        "x" : -699.8369788950804,
        "y" : 816.1708931626106
      },
      "selected" : false
    }, {
      "data" : {
        "id" : "79",
        "N_all_MF" : "37789",
        "SUID" : 79,
        "nodeFontSize_all_MF" : 14,
        "nodeSize_all_MF" : 4.0,
        "pValue_all_MF" : "3.0452E-7",
        "description_all_MF" : "phosphoglycerate mutase activity",
        "nodeType_all_MF" : "ellipse",
        "X_all_MF" : "597",
        "xx_all_MF" : "4",
        "nodeFillColor_all_MF" : 5.3004840143419205,
        "selected" : false,
        "nn_all_MF" : "5",
        "name" : "4619",
        "adjustedPValue_all_MF" : "5.0063E-6",
        "shared_name" : "4619"
      },
      "position" : {
        "x" : -339.33154676617414,
        "y" : -986.5072074233269
      },
      "selected" : false
    }, {
      "data" : {
        "id" : "78",
        "N_all_MF" : "37789",
        "SUID" : 78,
        "nodeFontSize_all_MF" : 14,
        "nodeSize_all_MF" : 4.47213595499958,
        "pValue_all_MF" : "8.3621E-3",
        "description_all_MF" : "oxygen binding",
        "nodeType_all_MF" : "ellipse",
        "X_all_MF" : "597",
        "xx_all_MF" : "5",
        "nodeFillColor_all_MF" : 1.39581052136766,
        "selected" : false,
        "nn_all_MF" : "79",
        "name" : "19825",
        "adjustedPValue_all_MF" : "4.0197E-2",
        "shared_name" : "19825"
      },
      "position" : {
        "x" : -160.93103407086164,
        "y" : -174.34617379295582
      },
      "selected" : false
    }, {
      "data" : {
        "id" : "77",
        "N_all_MF" : "37789",
        "SUID" : 77,
        "nodeFontSize_all_MF" : 14,
        "nodeSize_all_MF" : 8.48528137423857,
        "pValue_all_MF" : "6.5437E-14",
        "description_all_MF" : "protease binding",
        "nodeType_all_MF" : "ellipse",
        "X_all_MF" : "597",
        "xx_all_MF" : "18",
        "nodeFillColor_all_MF" : 11.611726294891865,
        "selected" : false,
        "nn_all_MF" : "105",
        "name" : "2020",
        "adjustedPValue_all_MF" : "2.4450E-12",
        "shared_name" : "2020"
      },
      "position" : {
        "x" : 498.25695421038836,
        "y" : 449.41057822120433
      },
      "selected" : false
    }, {
      "data" : {
        "id" : "76",
        "N_all_MF" : "37789",
        "SUID" : 76,
        "nodeFontSize_all_MF" : 14,
        "nodeSize_all_MF" : 4.0,
        "pValue_all_MF" : "4.2679E-2",
        "description_all_MF" : "intramolecular transferase activity",
        "nodeType_all_MF" : "ellipse",
        "X_all_MF" : "597",
        "xx_all_MF" : "4",
        "nodeFillColor_all_MF" : 0.9305898684269666,
        "selected" : false,
        "nn_all_MF" : "83",
        "name" : "16866",
        "adjustedPValue_all_MF" : "1.1733E-1",
        "shared_name" : "16866"
      },
      "position" : {
        "x" : -181.87500379742414,
        "y" : -746.7503714858269
      },
      "selected" : false
    }, {
      "data" : {
        "id" : "75",
        "N_all_MF" : "37789",
        "SUID" : 75,
        "nodeFontSize_all_MF" : 14,
        "nodeSize_all_MF" : 7.211102550927978,
        "pValue_all_MF" : "1.7183E-3",
        "description_all_MF" : "tetrapyrrole binding",
        "nodeType_all_MF" : "ellipse",
        "X_all_MF" : "597",
        "xx_all_MF" : "13",
        "nodeFillColor_all_MF" : 1.9738782305721667,
        "selected" : false,
        "nn_all_MF" : "316",
        "name" : "46906",
        "adjustedPValue_all_MF" : "1.0620E-2",
        "shared_name" : "46906"
      },
      "position" : {
        "x" : -485.703830701721,
        "y" : 298.6084236801887
      },
      "selected" : false
    }, {
      "data" : {
        "id" : "74",
        "N_all_MF" : "37789",
        "SUID" : 74,
        "nodeFontSize_all_MF" : 14,
        "nodeSize_all_MF" : 7.211102550927978,
        "pValue_all_MF" : "1.2185E-3",
        "description_all_MF" : "heme binding",
        "nodeType_all_MF" : "ellipse",
        "X_all_MF" : "597",
        "xx_all_MF" : "13",
        "nodeFillColor_all_MF" : 2.0711687980451883,
        "selected" : false,
        "nn_all_MF" : "304",
        "name" : "20037",
        "adjustedPValue_all_MF" : "8.4885E-3",
        "shared_name" : "20037"
      },
      "position" : {
        "x" : -512.1240272349241,
        "y" : 441.45134970557933
      },
      "selected" : false
    }, {
      "data" : {
        "id" : "73",
        "N_all_MF" : "37789",
        "SUID" : 73,
        "nodeFontSize_all_MF" : 14,
        "nodeSize_all_MF" : 3.4641016151377544,
        "pValue_all_MF" : "7.7604E-4",
        "description_all_MF" : "misfolded protein binding",
        "nodeType_all_MF" : "ellipse",
        "X_all_MF" : "597",
        "xx_all_MF" : "3",
        "nodeFillColor_all_MF" : 2.2447256584193656,
        "selected" : false,
        "nn_all_MF" : "12",
        "name" : "51787",
        "adjustedPValue_all_MF" : "5.6921E-3",
        "shared_name" : "51787"
      },
      "position" : {
        "x" : 159.4625816517946,
        "y" : 365.9201607407356
      },
      "selected" : false
    }, {
      "data" : {
        "id" : "72",
        "N_all_MF" : "37789",
        "SUID" : 72,
        "nodeFontSize_all_MF" : 14,
        "nodeSize_all_MF" : 3.4641016151377544,
        "pValue_all_MF" : "9.9705E-4",
        "description_all_MF" : "MHC class I protein binding",
        "nodeType_all_MF" : "ellipse",
        "X_all_MF" : "597",
        "xx_all_MF" : "3",
        "nodeFillColor_all_MF" : 2.154598198529858,
        "selected" : false,
        "nn_all_MF" : "13",
        "name" : "42288",
        "adjustedPValue_all_MF" : "7.0049E-3",
        "shared_name" : "42288"
      },
      "position" : {
        "x" : 748.4512291127321,
        "y" : 127.65735861671214
      },
      "selected" : false
    }, {
      "data" : {
        "id" : "71",
        "N_all_MF" : "37789",
        "SUID" : 71,
        "nodeFontSize_all_MF" : 14,
        "nodeSize_all_MF" : 9.38083151964686,
        "pValue_all_MF" : "6.8617E-11",
        "description_all_MF" : "cell adhesion molecule binding",
        "nodeType_all_MF" : "ellipse",
        "X_all_MF" : "597",
        "xx_all_MF" : "22",
        "nodeFillColor_all_MF" : 8.79276500526217,
        "selected" : false,
        "nn_all_MF" : "244",
        "name" : "50839",
        "adjustedPValue_all_MF" : "1.6115E-9",
        "shared_name" : "50839"
      },
      "position" : {
        "x" : 238.47286607562273,
        "y" : 105.59476706397777
      },
      "selected" : false
    }, {
      "data" : {
        "id" : "70",
        "N_all_MF" : "37789",
        "SUID" : 70,
        "nodeFontSize_all_MF" : 14,
        "nodeSize_all_MF" : 3.4641016151377544,
        "pValue_all_MF" : "6.1352E-2",
        "description_all_MF" : "phosphoprotein binding",
        "nodeType_all_MF" : "ellipse",
        "X_all_MF" : "597",
        "xx_all_MF" : "3",
        "nodeFillColor_all_MF" : 0.8325664946238094,
        "selected" : false,
        "nn_all_MF" : "57",
        "name" : "51219",
        "adjustedPValue_all_MF" : "1.4704E-1",
        "shared_name" : "51219"
      },
      "position" : {
        "x" : 84.80051042376726,
        "y" : 39.534441441419176
      },
      "selected" : false
    }, {
      "data" : {
        "id" : "69",
        "N_all_MF" : "37789",
        "SUID" : 69,
        "nodeFontSize_all_MF" : 14,
        "nodeSize_all_MF" : 16.1245154965971,
        "pValue_all_MF" : "2.8795E-17",
        "description_all_MF" : "poly(A) RNA binding",
        "nodeType_all_MF" : "ellipse",
        "X_all_MF" : "597",
        "xx_all_MF" : "65",
        "nodeFillColor_all_MF" : 14.829933337738767,
        "selected" : false,
        "nn_all_MF" : "1235",
        "name" : "44822",
        "adjustedPValue_all_MF" : "1.4793E-15",
        "shared_name" : "44822"
      },
      "position" : {
        "x" : -575.9132728403929,
        "y" : 692.8879952133918
      },
      "selected" : false
    }, {
      "data" : {
        "id" : "68",
        "N_all_MF" : "37789",
        "SUID" : 68,
        "nodeFontSize_all_MF" : 14,
        "nodeSize_all_MF" : 3.4641016151377544,
        "pValue_all_MF" : "4.3340E-4",
        "description_all_MF" : "toxic substance binding",
        "nodeType_all_MF" : "ellipse",
        "X_all_MF" : "597",
        "xx_all_MF" : "3",
        "nodeFillColor_all_MF" : 2.4521617538003078,
        "selected" : false,
        "nn_all_MF" : "10",
        "name" : "15643",
        "adjustedPValue_all_MF" : "3.5305E-3",
        "shared_name" : "15643"
      },
      "position" : {
        "x" : -190.1890296763304,
        "y" : 112.59925314796214
      },
      "selected" : false
    }, {
      "data" : {
        "id" : "67",
        "N_all_MF" : "37789",
        "SUID" : 67,
        "nodeFontSize_all_MF" : 14,
        "nodeSize_all_MF" : 2.8284271247461903,
        "pValue_all_MF" : "1.4638E-3",
        "description_all_MF" : "lipoteichoic acid binding",
        "nodeType_all_MF" : "ellipse",
        "X_all_MF" : "597",
        "xx_all_MF" : "2",
        "nodeFillColor_all_MF" : 2.0369070776477303,
        "selected" : false,
        "nn_all_MF" : "4",
        "name" : "70891",
        "adjustedPValue_all_MF" : "9.1853E-3",
        "shared_name" : "70891"
      },
      "position" : {
        "x" : -135.63963697613508,
        "y" : 0.43669363868480104
      },
      "selected" : false
    }, {
      "data" : {
        "id" : "66",
        "N_all_MF" : "37789",
        "SUID" : 66,
        "nodeFontSize_all_MF" : 14,
        "nodeSize_all_MF" : 5.656854249492381,
        "pValue_all_MF" : "9.3732E-1",
        "description_all_MF" : "phosphoric ester hydrolase activity",
        "nodeType_all_MF" : "ellipse",
        "X_all_MF" : "597",
        "xx_all_MF" : "8",
        "nodeFillColor_all_MF" : -0.0,
        "selected" : false,
        "nn_all_MF" : "798",
        "name" : "42578",
        "adjustedPValue_all_MF" : "1.0000",
        "shared_name" : "42578"
      },
      "position" : {
        "x" : -233.61223219097883,
        "y" : 776.5288033188606
      },
      "selected" : false
    }, {
      "data" : {
        "id" : "65",
        "N_all_MF" : "37789",
        "SUID" : 65,
        "nodeFontSize_all_MF" : 14,
        "nodeSize_all_MF" : 3.4641016151377544,
        "pValue_all_MF" : "4.3340E-4",
        "description_all_MF" : "arylesterase activity",
        "nodeType_all_MF" : "ellipse",
        "X_all_MF" : "597",
        "xx_all_MF" : "3",
        "nodeFillColor_all_MF" : 2.4521617538003078,
        "selected" : false,
        "nn_all_MF" : "10",
        "name" : "4064",
        "adjustedPValue_all_MF" : "3.5305E-3",
        "shared_name" : "4064"
      },
      "position" : {
        "x" : -295.3360328501585,
        "y" : 879.6675972641731
      },
      "selected" : false
    }, {
      "data" : {
        "id" : "64",
        "N_all_MF" : "37789",
        "SUID" : 64,
        "nodeFontSize_all_MF" : 14,
        "nodeSize_all_MF" : 2.8284271247461903,
        "pValue_all_MF" : "4.9644E-3",
        "description_all_MF" : "Tat protein binding",
        "nodeType_all_MF" : "ellipse",
        "X_all_MF" : "597",
        "xx_all_MF" : "2",
        "nodeFillColor_all_MF" : 1.5987776805857141,
        "selected" : false,
        "nn_all_MF" : "7",
        "name" : "30957",
        "adjustedPValue_all_MF" : "2.5190E-2",
        "shared_name" : "30957"
      },
      "position" : {
        "x" : 216.49905015765398,
        "y" : 619.4383492172981
      },
      "selected" : false
    }, {
      "data" : {
        "id" : "63",
        "N_all_MF" : "37789",
        "SUID" : 63,
        "nodeFontSize_all_MF" : 14,
        "nodeSize_all_MF" : 2.8284271247461903,
        "pValue_all_MF" : "1.4638E-3",
        "description_all_MF" : "kynurenine-oxoglutarate transaminase activity",
        "nodeType_all_MF" : "ellipse",
        "X_all_MF" : "597",
        "xx_all_MF" : "2",
        "nodeFillColor_all_MF" : 2.0369070776477303,
        "selected" : false,
        "nn_all_MF" : "4",
        "name" : "16212",
        "adjustedPValue_all_MF" : "9.1853E-3",
        "shared_name" : "16212"
      },
      "position" : {
        "x" : -539.9725379771116,
        "y" : -907.2991385756707
      },
      "selected" : false
    }, {
      "data" : {
        "id" : "62",
        "N_all_MF" : "37789",
        "SUID" : 62,
        "nodeFontSize_all_MF" : 14,
        "nodeSize_all_MF" : 4.898979485566356,
        "pValue_all_MF" : "6.5498E-9",
        "description_all_MF" : "RAGE receptor binding",
        "nodeType_all_MF" : "ellipse",
        "X_all_MF" : "597",
        "xx_all_MF" : "6",
        "nodeFillColor_all_MF" : 6.881684981944743,
        "selected" : false,
        "nn_all_MF" : "11",
        "name" : "50786",
        "adjustedPValue_all_MF" : "1.3132E-7",
        "shared_name" : "50786"
      },
      "position" : {
        "x" : 512.6392173939821,
        "y" : 73.76125571143871
      },
      "selected" : false
    } ],
    "edges" : [ {
      "data" : {
        "id" : "620",
        "source" : "306",
        "target" : "305",
        "selected" : false,
        "SUID" : 620,
        "edgeType_all_MF" : "black",
        "name" : "16860 (pp) 16864",
        "interaction" : "pp",
        "shared_interaction" : "pp",
        "shared_name" : "16860 (pp) 16864"
      },
      "selected" : false
    }, {
      "data" : {
        "id" : "619",
        "source" : "305",
        "target" : "89",
        "selected" : false,
        "SUID" : 619,
        "edgeType_all_MF" : "black",
        "name" : "16864 (pp) 3756",
        "interaction" : "pp",
        "shared_interaction" : "pp",
        "shared_name" : "16864 (pp) 3756"
      },
      "selected" : false
    }, {
      "data" : {
        "id" : "618",
        "source" : "304",
        "target" : "303",
        "selected" : false,
        "SUID" : 618,
        "edgeType_all_MF" : "black",
        "name" : "16209 (pp) 51920",
        "interaction" : "pp",
        "shared_interaction" : "pp",
        "shared_name" : "16209 (pp) 51920"
      },
      "selected" : false
    }, {
      "data" : {
        "id" : "617",
        "source" : "304",
        "target" : "109",
        "selected" : false,
        "SUID" : 617,
        "edgeType_all_MF" : "black",
        "name" : "16209 (pp) 4601",
        "interaction" : "pp",
        "shared_interaction" : "pp",
        "shared_name" : "16209 (pp) 4601"
      },
      "selected" : false
    }, {
      "data" : {
        "id" : "616",
        "source" : "303",
        "target" : "240",
        "selected" : false,
        "SUID" : 616,
        "edgeType_all_MF" : "black",
        "name" : "51920 (pp) 8379",
        "interaction" : "pp",
        "shared_interaction" : "pp",
        "shared_name" : "51920 (pp) 8379"
      },
      "selected" : false
    }, {
      "data" : {
        "id" : "615",
        "source" : "302",
        "target" : "301",
        "selected" : false,
        "SUID" : 615,
        "edgeType_all_MF" : "black",
        "name" : "16788 (pp) 4518",
        "interaction" : "pp",
        "shared_interaction" : "pp",
        "shared_name" : "16788 (pp) 4518"
      },
      "selected" : false
    }, {
      "data" : {
        "id" : "614",
        "source" : "302",
        "target" : "193",
        "selected" : false,
        "SUID" : 614,
        "edgeType_all_MF" : "black",
        "name" : "16788 (pp) 52689",
        "interaction" : "pp",
        "shared_interaction" : "pp",
        "shared_name" : "16788 (pp) 52689"
      },
      "selected" : false
    }, {
      "data" : {
        "id" : "613",
        "source" : "302",
        "target" : "66",
        "selected" : false,
        "SUID" : 613,
        "edgeType_all_MF" : "black",
        "name" : "16788 (pp) 42578",
        "interaction" : "pp",
        "shared_interaction" : "pp",
        "shared_name" : "16788 (pp) 42578"
      },
      "selected" : false
    }, {
      "data" : {
        "id" : "612",
        "source" : "301",
        "target" : "286",
        "selected" : false,
        "SUID" : 612,
        "edgeType_all_MF" : "black",
        "name" : "4518 (pp) 4540",
        "interaction" : "pp",
        "shared_interaction" : "pp",
        "shared_name" : "4518 (pp) 4540"
      },
      "selected" : false
    }, {
      "data" : {
        "id" : "611",
        "source" : "301",
        "target" : "175",
        "selected" : false,
        "SUID" : 611,
        "edgeType_all_MF" : "black",
        "name" : "4518 (pp) 4519",
        "interaction" : "pp",
        "shared_interaction" : "pp",
        "shared_name" : "4518 (pp) 4519"
      },
      "selected" : false
    }, {
      "data" : {
        "id" : "610",
        "source" : "300",
        "target" : "299",
        "selected" : false,
        "SUID" : 610,
        "edgeType_all_MF" : "black",
        "name" : "5488 (pp) 50997",
        "interaction" : "pp",
        "shared_interaction" : "pp",
        "shared_name" : "5488 (pp) 50997"
      },
      "selected" : false
    }, {
      "data" : {
        "id" : "609",
        "source" : "300",
        "target" : "291",
        "selected" : false,
        "SUID" : 609,
        "edgeType_all_MF" : "black",
        "name" : "5488 (pp) 8289",
        "interaction" : "pp",
        "shared_interaction" : "pp",
        "shared_name" : "5488 (pp) 8289"
      },
      "selected" : false
    }, {
      "data" : {
        "id" : "608",
        "source" : "300",
        "target" : "285",
        "selected" : false,
        "SUID" : 608,
        "edgeType_all_MF" : "black",
        "name" : "5488 (pp) 33218",
        "interaction" : "pp",
        "shared_interaction" : "pp",
        "shared_name" : "5488 (pp) 33218"
      },
      "selected" : false
    }, {
      "data" : {
        "id" : "607",
        "source" : "300",
        "target" : "284",
        "selected" : false,
        "SUID" : 607,
        "edgeType_all_MF" : "black",
        "name" : "5488 (pp) 50840",
        "interaction" : "pp",
        "shared_interaction" : "pp",
        "shared_name" : "5488 (pp) 50840"
      },
      "selected" : false
    }, {
      "data" : {
        "id" : "606",
        "source" : "300",
        "target" : "290",
        "selected" : false,
        "SUID" : 606,
        "edgeType_all_MF" : "black",
        "name" : "5488 (pp) 97159",
        "interaction" : "pp",
        "shared_interaction" : "pp",
        "shared_name" : "5488 (pp) 97159"
      },
      "selected" : false
    }, {
      "data" : {
        "id" : "605",
        "source" : "300",
        "target" : "261",
        "selected" : false,
        "SUID" : 605,
        "edgeType_all_MF" : "black",
        "name" : "5488 (pp) 5515",
        "interaction" : "pp",
        "shared_interaction" : "pp",
        "shared_name" : "5488 (pp) 5515"
      },
      "selected" : false
    }, {
      "data" : {
        "id" : "604",
        "source" : "300",
        "target" : "198",
        "selected" : false,
        "SUID" : 604,
        "edgeType_all_MF" : "black",
        "name" : "5488 (pp) 46790",
        "interaction" : "pp",
        "shared_interaction" : "pp",
        "shared_name" : "5488 (pp) 46790"
      },
      "selected" : false
    }, {
      "data" : {
        "id" : "603",
        "source" : "300",
        "target" : "231",
        "selected" : false,
        "SUID" : 603,
        "edgeType_all_MF" : "black",
        "name" : "5488 (pp) 3682",
        "interaction" : "pp",
        "shared_interaction" : "pp",
        "shared_name" : "5488 (pp) 3682"
      },
      "selected" : false
    }, {
      "data" : {
        "id" : "602",
        "source" : "300",
        "target" : "201",
        "selected" : false,
        "SUID" : 602,
        "edgeType_all_MF" : "black",
        "name" : "5488 (pp) 97367",
        "interaction" : "pp",
        "shared_interaction" : "pp",
        "shared_name" : "5488 (pp) 97367"
      },
      "selected" : false
    }, {
      "data" : {
        "id" : "601",
        "source" : "300",
        "target" : "225",
        "selected" : false,
        "SUID" : 601,
        "edgeType_all_MF" : "black",
        "name" : "5488 (pp) 1901681",
        "interaction" : "pp",
        "shared_interaction" : "pp",
        "shared_name" : "5488 (pp) 1901681"
      },
      "selected" : false
    }, {
      "data" : {
        "id" : "600",
        "source" : "300",
        "target" : "158",
        "selected" : false,
        "SUID" : 600,
        "edgeType_all_MF" : "black",
        "name" : "5488 (pp) 36094",
        "interaction" : "pp",
        "shared_interaction" : "pp",
        "shared_name" : "5488 (pp) 36094"
      },
      "selected" : false
    }, {
      "data" : {
        "id" : "599",
        "source" : "300",
        "target" : "142",
        "selected" : false,
        "SUID" : 599,
        "edgeType_all_MF" : "black",
        "name" : "5488 (pp) 3823",
        "interaction" : "pp",
        "shared_interaction" : "pp",
        "shared_name" : "5488 (pp) 3823"
      },
      "selected" : false
    }, {
      "data" : {
        "id" : "598",
        "source" : "300",
        "target" : "241",
        "selected" : false,
        "SUID" : 598,
        "edgeType_all_MF" : "black",
        "name" : "5488 (pp) 1901363",
        "interaction" : "pp",
        "shared_interaction" : "pp",
        "shared_name" : "5488 (pp) 1901363"
      },
      "selected" : false
    }, {
      "data" : {
        "id" : "597",
        "source" : "300",
        "target" : "274",
        "selected" : false,
        "SUID" : 597,
        "edgeType_all_MF" : "black",
        "name" : "5488 (pp) 44877",
        "interaction" : "pp",
        "shared_interaction" : "pp",
        "shared_name" : "5488 (pp) 44877"
      },
      "selected" : false
    }, {
      "data" : {
        "id" : "596",
        "source" : "300",
        "target" : "125",
        "selected" : false,
        "SUID" : 596,
        "edgeType_all_MF" : "black",
        "name" : "5488 (pp) 48037",
        "interaction" : "pp",
        "shared_interaction" : "pp",
        "shared_name" : "5488 (pp) 48037"
      },
      "selected" : false
    }, {
      "data" : {
        "id" : "595",
        "source" : "300",
        "target" : "95",
        "selected" : false,
        "SUID" : 595,
        "edgeType_all_MF" : "black",
        "name" : "5488 (pp) 1871",
        "interaction" : "pp",
        "shared_interaction" : "pp",
        "shared_name" : "5488 (pp) 1871"
      },
      "selected" : false
    }, {
      "data" : {
        "id" : "594",
        "source" : "300",
        "target" : "296",
        "selected" : false,
        "SUID" : 594,
        "edgeType_all_MF" : "black",
        "name" : "5488 (pp) 71814",
        "interaction" : "pp",
        "shared_interaction" : "pp",
        "shared_name" : "5488 (pp) 71814"
      },
      "selected" : false
    }, {
      "data" : {
        "id" : "593",
        "source" : "300",
        "target" : "78",
        "selected" : false,
        "SUID" : 593,
        "edgeType_all_MF" : "black",
        "name" : "5488 (pp) 19825",
        "interaction" : "pp",
        "shared_interaction" : "pp",
        "shared_name" : "5488 (pp) 19825"
      },
      "selected" : false
    }, {
      "data" : {
        "id" : "592",
        "source" : "300",
        "target" : "81",
        "selected" : false,
        "SUID" : 592,
        "edgeType_all_MF" : "black",
        "name" : "5488 (pp) 43167",
        "interaction" : "pp",
        "shared_interaction" : "pp",
        "shared_name" : "5488 (pp) 43167"
      },
      "selected" : false
    }, {
      "data" : {
        "id" : "591",
        "source" : "300",
        "target" : "157",
        "selected" : false,
        "SUID" : 591,
        "edgeType_all_MF" : "black",
        "name" : "5488 (pp) 60090",
        "interaction" : "pp",
        "shared_interaction" : "pp",
        "shared_name" : "5488 (pp) 60090"
      },
      "selected" : false
    }, {
      "data" : {
        "id" : "590",
        "source" : "300",
        "target" : "265",
        "selected" : false,
        "SUID" : 590,
        "edgeType_all_MF" : "black",
        "name" : "5488 (pp) 30246",
        "interaction" : "pp",
        "shared_interaction" : "pp",
        "shared_name" : "5488 (pp) 30246"
      },
      "selected" : false
    }, {
      "data" : {
        "id" : "589",
        "source" : "300",
        "target" : "68",
        "selected" : false,
        "SUID" : 589,
        "edgeType_all_MF" : "black",
        "name" : "5488 (pp) 15643",
        "interaction" : "pp",
        "shared_interaction" : "pp",
        "shared_name" : "5488 (pp) 15643"
      },
      "selected" : false
    }, {
      "data" : {
        "id" : "588",
        "source" : "300",
        "target" : "100",
        "selected" : false,
        "SUID" : 588,
        "edgeType_all_MF" : "black",
        "name" : "5488 (pp) 1901567",
        "interaction" : "pp",
        "shared_interaction" : "pp",
        "shared_name" : "5488 (pp) 1901567"
      },
      "selected" : false
    }, {
      "data" : {
        "id" : "587",
        "source" : "299",
        "target" : "243",
        "selected" : false,
        "SUID" : 587,
        "edgeType_all_MF" : "black",
        "name" : "50997 (pp) 31210",
        "interaction" : "pp",
        "shared_interaction" : "pp",
        "shared_name" : "50997 (pp) 31210"
      },
      "selected" : false
    }, {
      "data" : {
        "id" : "586",
        "source" : "299",
        "target" : "287",
        "selected" : false,
        "SUID" : 586,
        "edgeType_all_MF" : "black",
        "name" : "50997 (pp) 33265",
        "interaction" : "pp",
        "shared_interaction" : "pp",
        "shared_name" : "50997 (pp) 33265"
      },
      "selected" : false
    }, {
      "data" : {
        "id" : "585",
        "source" : "298",
        "target" : "297",
        "selected" : false,
        "SUID" : 585,
        "edgeType_all_MF" : "black",
        "name" : "33293 (pp) 5504",
        "interaction" : "pp",
        "shared_interaction" : "pp",
        "shared_name" : "33293 (pp) 5504"
      },
      "selected" : false
    }, {
      "data" : {
        "id" : "584",
        "source" : "297",
        "target" : "180",
        "selected" : false,
        "SUID" : 584,
        "edgeType_all_MF" : "black",
        "name" : "5504 (pp) 36041",
        "interaction" : "pp",
        "shared_interaction" : "pp",
        "shared_name" : "5504 (pp) 36041"
      },
      "selected" : false
    }, {
      "data" : {
        "id" : "583",
        "source" : "296",
        "target" : "295",
        "selected" : false,
        "SUID" : 583,
        "edgeType_all_MF" : "black",
        "name" : "71814 (pp) 71813",
        "interaction" : "pp",
        "shared_interaction" : "pp",
        "shared_name" : "71814 (pp) 71813"
      },
      "selected" : false
    }, {
      "data" : {
        "id" : "582",
        "source" : "294",
        "target" : "302",
        "selected" : false,
        "SUID" : 582,
        "edgeType_all_MF" : "black",
        "name" : "16787 (pp) 16788",
        "interaction" : "pp",
        "shared_interaction" : "pp",
        "shared_name" : "16787 (pp) 16788"
      },
      "selected" : false
    }, {
      "data" : {
        "id" : "581",
        "source" : "294",
        "target" : "173",
        "selected" : false,
        "SUID" : 581,
        "edgeType_all_MF" : "black",
        "name" : "16787 (pp) 17171",
        "interaction" : "pp",
        "shared_interaction" : "pp",
        "shared_name" : "16787 (pp) 17171"
      },
      "selected" : false
    }, {
      "data" : {
        "id" : "580",
        "source" : "294",
        "target" : "96",
        "selected" : false,
        "SUID" : 580,
        "edgeType_all_MF" : "black",
        "name" : "16787 (pp) 8233",
        "interaction" : "pp",
        "shared_interaction" : "pp",
        "shared_name" : "16787 (pp) 8233"
      },
      "selected" : false
    }, {
      "data" : {
        "id" : "579",
        "source" : "293",
        "target" : "292",
        "selected" : false,
        "SUID" : 579,
        "edgeType_all_MF" : "black",
        "name" : "15248 (pp) 17127",
        "interaction" : "pp",
        "shared_interaction" : "pp",
        "shared_name" : "15248 (pp) 17127"
      },
      "selected" : false
    }, {
      "data" : {
        "id" : "578",
        "source" : "291",
        "target" : "217",
        "selected" : false,
        "SUID" : 578,
        "edgeType_all_MF" : "black",
        "name" : "8289 (pp) 19840",
        "interaction" : "pp",
        "shared_interaction" : "pp",
        "shared_name" : "8289 (pp) 19840"
      },
      "selected" : false
    }, {
      "data" : {
        "id" : "577",
        "source" : "291",
        "target" : "185",
        "selected" : false,
        "SUID" : 577,
        "edgeType_all_MF" : "black",
        "name" : "8289 (pp) 5543",
        "interaction" : "pp",
        "shared_interaction" : "pp",
        "shared_name" : "8289 (pp) 5543"
      },
      "selected" : false
    }, {
      "data" : {
        "id" : "576",
        "source" : "291",
        "target" : "289",
        "selected" : false,
        "SUID" : 576,
        "edgeType_all_MF" : "black",
        "name" : "8289 (pp) 5496",
        "interaction" : "pp",
        "shared_interaction" : "pp",
        "shared_name" : "8289 (pp) 5496"
      },
      "selected" : false
    }, {
      "data" : {
        "id" : "575",
        "source" : "291",
        "target" : "297",
        "selected" : false,
        "SUID" : 575,
        "edgeType_all_MF" : "black",
        "name" : "8289 (pp) 5504",
        "interaction" : "pp",
        "shared_interaction" : "pp",
        "shared_name" : "8289 (pp) 5504"
      },
      "selected" : false
    }, {
      "data" : {
        "id" : "574",
        "source" : "290",
        "target" : "289",
        "selected" : false,
        "SUID" : 574,
        "edgeType_all_MF" : "black",
        "name" : "97159 (pp) 5496",
        "interaction" : "pp",
        "shared_interaction" : "pp",
        "shared_name" : "97159 (pp) 5496"
      },
      "selected" : false
    }, {
      "data" : {
        "id" : "573",
        "source" : "290",
        "target" : "271",
        "selected" : false,
        "SUID" : 573,
        "edgeType_all_MF" : "black",
        "name" : "97159 (pp) 3676",
        "interaction" : "pp",
        "shared_interaction" : "pp",
        "shared_name" : "97159 (pp) 3676"
      },
      "selected" : false
    }, {
      "data" : {
        "id" : "572",
        "source" : "290",
        "target" : "172",
        "selected" : false,
        "SUID" : 572,
        "edgeType_all_MF" : "black",
        "name" : "97159 (pp) 1882",
        "interaction" : "pp",
        "shared_interaction" : "pp",
        "shared_name" : "97159 (pp) 1882"
      },
      "selected" : false
    }, {
      "data" : {
        "id" : "571",
        "source" : "290",
        "target" : "242",
        "selected" : false,
        "SUID" : 571,
        "edgeType_all_MF" : "black",
        "name" : "97159 (pp) 1901265",
        "interaction" : "pp",
        "shared_interaction" : "pp",
        "shared_name" : "97159 (pp) 1901265"
      },
      "selected" : false
    }, {
      "data" : {
        "id" : "570",
        "source" : "290",
        "target" : "75",
        "selected" : false,
        "SUID" : 570,
        "edgeType_all_MF" : "black",
        "name" : "97159 (pp) 46906",
        "interaction" : "pp",
        "shared_interaction" : "pp",
        "shared_name" : "97159 (pp) 46906"
      },
      "selected" : false
    }, {
      "data" : {
        "id" : "569",
        "source" : "289",
        "target" : "229",
        "selected" : false,
        "SUID" : 569,
        "edgeType_all_MF" : "black",
        "name" : "5496 (pp) 32934",
        "interaction" : "pp",
        "shared_interaction" : "pp",
        "shared_name" : "5496 (pp) 32934"
      },
      "selected" : false
    }, {
      "data" : {
        "id" : "568",
        "source" : "288",
        "target" : "287",
        "selected" : false,
        "SUID" : 568,
        "edgeType_all_MF" : "black",
        "name" : "43178 (pp) 33265",
        "interaction" : "pp",
        "shared_interaction" : "pp",
        "shared_name" : "43178 (pp) 33265"
      },
      "selected" : false
    }, {
      "data" : {
        "id" : "567",
        "source" : "288",
        "target" : "229",
        "selected" : false,
        "SUID" : 567,
        "edgeType_all_MF" : "black",
        "name" : "43178 (pp) 32934",
        "interaction" : "pp",
        "shared_interaction" : "pp",
        "shared_name" : "43178 (pp) 32934"
      },
      "selected" : false
    }, {
      "data" : {
        "id" : "566",
        "source" : "288",
        "target" : "243",
        "selected" : false,
        "SUID" : 566,
        "edgeType_all_MF" : "black",
        "name" : "43178 (pp) 31210",
        "interaction" : "pp",
        "shared_interaction" : "pp",
        "shared_name" : "43178 (pp) 31210"
      },
      "selected" : false
    }, {
      "data" : {
        "id" : "565",
        "source" : "286",
        "target" : "186",
        "selected" : false,
        "SUID" : 565,
        "edgeType_all_MF" : "black",
        "name" : "4540 (pp) 4521",
        "interaction" : "pp",
        "shared_interaction" : "pp",
        "shared_name" : "4540 (pp) 4521"
      },
      "selected" : false
    }, {
      "data" : {
        "id" : "564",
        "source" : "285",
        "target" : "152",
        "selected" : false,
        "SUID" : 564,
        "edgeType_all_MF" : "black",
        "name" : "33218 (pp) 42277",
        "interaction" : "pp",
        "shared_interaction" : "pp",
        "shared_name" : "33218 (pp) 42277"
      },
      "selected" : false
    }, {
      "data" : {
        "id" : "563",
        "source" : "284",
        "target" : "128",
        "selected" : false,
        "SUID" : 563,
        "edgeType_all_MF" : "black",
        "name" : "50840 (pp) 43236",
        "interaction" : "pp",
        "shared_interaction" : "pp",
        "shared_name" : "50840 (pp) 43236"
      },
      "selected" : false
    }, {
      "data" : {
        "id" : "562",
        "source" : "283",
        "target" : "282",
        "selected" : false,
        "SUID" : 562,
        "edgeType_all_MF" : "black",
        "name" : "48551 (pp) 8191",
        "interaction" : "pp",
        "shared_interaction" : "pp",
        "shared_name" : "48551 (pp) 8191"
      },
      "selected" : false
    }, {
      "data" : {
        "id" : "561",
        "source" : "281",
        "target" : "280",
        "selected" : false,
        "SUID" : 561,
        "edgeType_all_MF" : "black",
        "name" : "30291 (pp) 8426",
        "interaction" : "pp",
        "shared_interaction" : "pp",
        "shared_name" : "30291 (pp) 8426"
      },
      "selected" : false
    }, {
      "data" : {
        "id" : "560",
        "source" : "279",
        "target" : "303",
        "selected" : false,
        "SUID" : 560,
        "edgeType_all_MF" : "black",
        "name" : "16684 (pp) 51920",
        "interaction" : "pp",
        "shared_interaction" : "pp",
        "shared_name" : "16684 (pp) 51920"
      },
      "selected" : false
    }, {
      "data" : {
        "id" : "559",
        "source" : "279",
        "target" : "109",
        "selected" : false,
        "SUID" : 559,
        "edgeType_all_MF" : "black",
        "name" : "16684 (pp) 4601",
        "interaction" : "pp",
        "shared_interaction" : "pp",
        "shared_name" : "16684 (pp) 4601"
      },
      "selected" : false
    }, {
      "data" : {
        "id" : "558",
        "source" : "278",
        "target" : "277",
        "selected" : false,
        "SUID" : 558,
        "edgeType_all_MF" : "black",
        "name" : "8238 (pp) 4180",
        "interaction" : "pp",
        "shared_interaction" : "pp",
        "shared_name" : "8238 (pp) 4180"
      },
      "selected" : false
    }, {
      "data" : {
        "id" : "557",
        "source" : "278",
        "target" : "204",
        "selected" : false,
        "SUID" : 557,
        "edgeType_all_MF" : "black",
        "name" : "8238 (pp) 70008",
        "interaction" : "pp",
        "shared_interaction" : "pp",
        "shared_name" : "8238 (pp) 70008"
      },
      "selected" : false
    }, {
      "data" : {
        "id" : "556",
        "source" : "278",
        "target" : "235",
        "selected" : false,
        "SUID" : 556,
        "edgeType_all_MF" : "black",
        "name" : "8238 (pp) 4177",
        "interaction" : "pp",
        "shared_interaction" : "pp",
        "shared_name" : "8238 (pp) 4177"
      },
      "selected" : false
    }, {
      "data" : {
        "id" : "555",
        "source" : "276",
        "target" : "275",
        "selected" : false,
        "SUID" : 555,
        "edgeType_all_MF" : "black",
        "name" : "46872 (pp) 5509",
        "interaction" : "pp",
        "shared_interaction" : "pp",
        "shared_name" : "46872 (pp) 5509"
      },
      "selected" : false
    }, {
      "data" : {
        "id" : "554",
        "source" : "276",
        "target" : "207",
        "selected" : false,
        "SUID" : 554,
        "edgeType_all_MF" : "black",
        "name" : "46872 (pp) 46914",
        "interaction" : "pp",
        "shared_interaction" : "pp",
        "shared_name" : "46872 (pp) 46914"
      },
      "selected" : false
    }, {
      "data" : {
        "id" : "553",
        "source" : "274",
        "target" : "296",
        "selected" : false,
        "SUID" : 553,
        "edgeType_all_MF" : "black",
        "name" : "44877 (pp) 71814",
        "interaction" : "pp",
        "shared_interaction" : "pp",
        "shared_name" : "44877 (pp) 71814"
      },
      "selected" : false
    }, {
      "data" : {
        "id" : "552",
        "source" : "274",
        "target" : "231",
        "selected" : false,
        "SUID" : 552,
        "edgeType_all_MF" : "black",
        "name" : "44877 (pp) 3682",
        "interaction" : "pp",
        "shared_interaction" : "pp",
        "shared_name" : "44877 (pp) 3682"
      },
      "selected" : false
    }, {
      "data" : {
        "id" : "551",
        "source" : "274",
        "target" : "220",
        "selected" : false,
        "SUID" : 551,
        "edgeType_all_MF" : "black",
        "name" : "44877 (pp) 32403",
        "interaction" : "pp",
        "shared_interaction" : "pp",
        "shared_name" : "44877 (pp) 32403"
      },
      "selected" : false
    }, {
      "data" : {
        "id" : "550",
        "source" : "273",
        "target" : "272",
        "selected" : false,
        "SUID" : 550,
        "edgeType_all_MF" : "black",
        "name" : "32549 (pp) 32550",
        "interaction" : "pp",
        "shared_interaction" : "pp",
        "shared_name" : "32549 (pp) 32550"
      },
      "selected" : false
    }, {
      "data" : {
        "id" : "549",
        "source" : "272",
        "target" : "199",
        "selected" : false,
        "SUID" : 549,
        "edgeType_all_MF" : "black",
        "name" : "32550 (pp) 43531",
        "interaction" : "pp",
        "shared_interaction" : "pp",
        "shared_name" : "32550 (pp) 43531"
      },
      "selected" : false
    }, {
      "data" : {
        "id" : "548",
        "source" : "271",
        "target" : "270",
        "selected" : false,
        "SUID" : 548,
        "edgeType_all_MF" : "black",
        "name" : "3676 (pp) 3677",
        "interaction" : "pp",
        "shared_interaction" : "pp",
        "shared_name" : "3676 (pp) 3677"
      },
      "selected" : false
    }, {
      "data" : {
        "id" : "547",
        "source" : "271",
        "target" : "211",
        "selected" : false,
        "SUID" : 547,
        "edgeType_all_MF" : "black",
        "name" : "3676 (pp) 3723",
        "interaction" : "pp",
        "shared_interaction" : "pp",
        "shared_name" : "3676 (pp) 3723"
      },
      "selected" : false
    }, {
      "data" : {
        "id" : "546",
        "source" : "270",
        "target" : "169",
        "selected" : false,
        "SUID" : 546,
        "edgeType_all_MF" : "black",
        "name" : "3677 (pp) 43566",
        "interaction" : "pp",
        "shared_interaction" : "pp",
        "shared_name" : "3677 (pp) 43566"
      },
      "selected" : false
    }, {
      "data" : {
        "id" : "545",
        "source" : "269",
        "target" : "268",
        "selected" : false,
        "SUID" : 545,
        "edgeType_all_MF" : "black",
        "name" : "5215 (pp) 22892",
        "interaction" : "pp",
        "shared_interaction" : "pp",
        "shared_name" : "5215 (pp) 22892"
      },
      "selected" : false
    }, {
      "data" : {
        "id" : "544",
        "source" : "268",
        "target" : "236",
        "selected" : false,
        "SUID" : 544,
        "edgeType_all_MF" : "black",
        "name" : "22892 (pp) 5344",
        "interaction" : "pp",
        "shared_interaction" : "pp",
        "shared_name" : "22892 (pp) 5344"
      },
      "selected" : false
    }, {
      "data" : {
        "id" : "543",
        "source" : "268",
        "target" : "86",
        "selected" : false,
        "SUID" : 543,
        "edgeType_all_MF" : "black",
        "name" : "22892 (pp) 5319",
        "interaction" : "pp",
        "shared_interaction" : "pp",
        "shared_name" : "22892 (pp) 5319"
      },
      "selected" : false
    }, {
      "data" : {
        "id" : "542",
        "source" : "267",
        "target" : "266",
        "selected" : false,
        "SUID" : 542,
        "edgeType_all_MF" : "black",
        "name" : "3674 (pp) 30234",
        "interaction" : "pp",
        "shared_interaction" : "pp",
        "shared_name" : "3674 (pp) 30234"
      },
      "selected" : false
    }, {
      "data" : {
        "id" : "541",
        "source" : "267",
        "target" : "223",
        "selected" : false,
        "SUID" : 541,
        "edgeType_all_MF" : "black",
        "name" : "3674 (pp) 98772",
        "interaction" : "pp",
        "shared_interaction" : "pp",
        "shared_name" : "3674 (pp) 98772"
      },
      "selected" : false
    }, {
      "data" : {
        "id" : "540",
        "source" : "267",
        "target" : "304",
        "selected" : false,
        "SUID" : 540,
        "edgeType_all_MF" : "black",
        "name" : "3674 (pp) 16209",
        "interaction" : "pp",
        "shared_interaction" : "pp",
        "shared_name" : "3674 (pp) 16209"
      },
      "selected" : false
    }, {
      "data" : {
        "id" : "539",
        "source" : "267",
        "target" : "300",
        "selected" : false,
        "SUID" : 539,
        "edgeType_all_MF" : "black",
        "name" : "3674 (pp) 5488",
        "interaction" : "pp",
        "shared_interaction" : "pp",
        "shared_name" : "3674 (pp) 5488"
      },
      "selected" : false
    }, {
      "data" : {
        "id" : "538",
        "source" : "267",
        "target" : "191",
        "selected" : false,
        "SUID" : 538,
        "edgeType_all_MF" : "black",
        "name" : "3674 (pp) 60089",
        "interaction" : "pp",
        "shared_interaction" : "pp",
        "shared_name" : "3674 (pp) 60089"
      },
      "selected" : false
    }, {
      "data" : {
        "id" : "537",
        "source" : "267",
        "target" : "269",
        "selected" : false,
        "SUID" : 537,
        "edgeType_all_MF" : "black",
        "name" : "3674 (pp) 5215",
        "interaction" : "pp",
        "shared_interaction" : "pp",
        "shared_name" : "3674 (pp) 5215"
      },
      "selected" : false
    }, {
      "data" : {
        "id" : "536",
        "source" : "267",
        "target" : "184",
        "selected" : false,
        "SUID" : 536,
        "edgeType_all_MF" : "black",
        "name" : "3674 (pp) 5198",
        "interaction" : "pp",
        "shared_interaction" : "pp",
        "shared_name" : "3674 (pp) 5198"
      },
      "selected" : false
    }, {
      "data" : {
        "id" : "535",
        "source" : "267",
        "target" : "114",
        "selected" : false,
        "SUID" : 535,
        "edgeType_all_MF" : "black",
        "name" : "3674 (pp) 42056",
        "interaction" : "pp",
        "shared_interaction" : "pp",
        "shared_name" : "3674 (pp) 42056"
      },
      "selected" : false
    }, {
      "data" : {
        "id" : "534",
        "source" : "267",
        "target" : "222",
        "selected" : false,
        "SUID" : 534,
        "edgeType_all_MF" : "black",
        "name" : "3674 (pp) 3824",
        "interaction" : "pp",
        "shared_interaction" : "pp",
        "shared_name" : "3674 (pp) 3824"
      },
      "selected" : false
    }, {
      "data" : {
        "id" : "533",
        "source" : "266",
        "target" : "218",
        "selected" : false,
        "SUID" : 533,
        "edgeType_all_MF" : "black",
        "name" : "30234 (pp) 61134",
        "interaction" : "pp",
        "shared_interaction" : "pp",
        "shared_name" : "30234 (pp) 61134"
      },
      "selected" : false
    }, {
      "data" : {
        "id" : "532",
        "source" : "266",
        "target" : "213",
        "selected" : false,
        "SUID" : 532,
        "edgeType_all_MF" : "black",
        "name" : "30234 (pp) 8047",
        "interaction" : "pp",
        "shared_interaction" : "pp",
        "shared_name" : "30234 (pp) 8047"
      },
      "selected" : false
    }, {
      "data" : {
        "id" : "531",
        "source" : "266",
        "target" : "194",
        "selected" : false,
        "SUID" : 531,
        "edgeType_all_MF" : "black",
        "name" : "30234 (pp) 4857",
        "interaction" : "pp",
        "shared_interaction" : "pp",
        "shared_name" : "30234 (pp) 4857"
      },
      "selected" : false
    }, {
      "data" : {
        "id" : "530",
        "source" : "266",
        "target" : "101",
        "selected" : false,
        "SUID" : 530,
        "edgeType_all_MF" : "black",
        "name" : "30234 (pp) 19207",
        "interaction" : "pp",
        "shared_interaction" : "pp",
        "shared_name" : "30234 (pp) 19207"
      },
      "selected" : false
    }, {
      "data" : {
        "id" : "529",
        "source" : "266",
        "target" : "110",
        "selected" : false,
        "SUID" : 529,
        "edgeType_all_MF" : "black",
        "name" : "30234 (pp) 10576",
        "interaction" : "pp",
        "shared_interaction" : "pp",
        "shared_name" : "30234 (pp) 10576"
      },
      "selected" : false
    }, {
      "data" : {
        "id" : "528",
        "source" : "265",
        "target" : "264",
        "selected" : false,
        "SUID" : 528,
        "edgeType_all_MF" : "black",
        "name" : "30246 (pp) 30247",
        "interaction" : "pp",
        "shared_interaction" : "pp",
        "shared_name" : "30246 (pp) 30247"
      },
      "selected" : false
    }, {
      "data" : {
        "id" : "527",
        "source" : "263",
        "target" : "262",
        "selected" : false,
        "SUID" : 527,
        "edgeType_all_MF" : "black",
        "name" : "42802 (pp) 42803",
        "interaction" : "pp",
        "shared_interaction" : "pp",
        "shared_name" : "42802 (pp) 42803"
      },
      "selected" : false
    }, {
      "data" : {
        "id" : "526",
        "source" : "261",
        "target" : "260",
        "selected" : false,
        "SUID" : 526,
        "edgeType_all_MF" : "black",
        "name" : "5515 (pp) 19904",
        "interaction" : "pp",
        "shared_interaction" : "pp",
        "shared_name" : "5515 (pp) 19904"
      },
      "selected" : false
    }, {
      "data" : {
        "id" : "525",
        "source" : "261",
        "target" : "247",
        "selected" : false,
        "SUID" : 525,
        "edgeType_all_MF" : "black",
        "name" : "5515 (pp) 19899",
        "interaction" : "pp",
        "shared_interaction" : "pp",
        "shared_name" : "5515 (pp) 19899"
      },
      "selected" : false
    }, {
      "data" : {
        "id" : "524",
        "source" : "261",
        "target" : "263",
        "selected" : false,
        "SUID" : 524,
        "edgeType_all_MF" : "black",
        "name" : "5515 (pp) 42802",
        "interaction" : "pp",
        "shared_interaction" : "pp",
        "shared_name" : "5515 (pp) 42802"
      },
      "selected" : false
    }, {
      "data" : {
        "id" : "523",
        "source" : "261",
        "target" : "239",
        "selected" : false,
        "SUID" : 523,
        "edgeType_all_MF" : "black",
        "name" : "5515 (pp) 46983",
        "interaction" : "pp",
        "shared_interaction" : "pp",
        "shared_name" : "5515 (pp) 46983"
      },
      "selected" : false
    }, {
      "data" : {
        "id" : "522",
        "source" : "261",
        "target" : "237",
        "selected" : false,
        "SUID" : 522,
        "edgeType_all_MF" : "black",
        "name" : "5515 (pp) 34185",
        "interaction" : "pp",
        "shared_interaction" : "pp",
        "shared_name" : "5515 (pp) 34185"
      },
      "selected" : false
    }, {
      "data" : {
        "id" : "521",
        "source" : "261",
        "target" : "209",
        "selected" : false,
        "SUID" : 521,
        "edgeType_all_MF" : "black",
        "name" : "5515 (pp) 30492",
        "interaction" : "pp",
        "shared_interaction" : "pp",
        "shared_name" : "5515 (pp) 30492"
      },
      "selected" : false
    }, {
      "data" : {
        "id" : "520",
        "source" : "261",
        "target" : "190",
        "selected" : false,
        "SUID" : 520,
        "edgeType_all_MF" : "black",
        "name" : "5515 (pp) 51082",
        "interaction" : "pp",
        "shared_interaction" : "pp",
        "shared_name" : "5515 (pp) 51082"
      },
      "selected" : false
    }, {
      "data" : {
        "id" : "519",
        "source" : "261",
        "target" : "181",
        "selected" : false,
        "SUID" : 519,
        "edgeType_all_MF" : "black",
        "name" : "5515 (pp) 8134",
        "interaction" : "pp",
        "shared_interaction" : "pp",
        "shared_name" : "5515 (pp) 8134"
      },
      "selected" : false
    }, {
      "data" : {
        "id" : "518",
        "source" : "261",
        "target" : "174",
        "selected" : false,
        "SUID" : 518,
        "edgeType_all_MF" : "black",
        "name" : "5515 (pp) 8092",
        "interaction" : "pp",
        "shared_interaction" : "pp",
        "shared_name" : "5515 (pp) 8092"
      },
      "selected" : false
    }, {
      "data" : {
        "id" : "517",
        "source" : "261",
        "target" : "215",
        "selected" : false,
        "SUID" : 517,
        "edgeType_all_MF" : "black",
        "name" : "5515 (pp) 5102",
        "interaction" : "pp",
        "shared_interaction" : "pp",
        "shared_name" : "5515 (pp) 5102"
      },
      "selected" : false
    }, {
      "data" : {
        "id" : "516",
        "source" : "261",
        "target" : "159",
        "selected" : false,
        "SUID" : 516,
        "edgeType_all_MF" : "black",
        "name" : "5515 (pp) 86080",
        "interaction" : "pp",
        "shared_interaction" : "pp",
        "shared_name" : "5515 (pp) 86080"
      },
      "selected" : false
    }, {
      "data" : {
        "id" : "515",
        "source" : "261",
        "target" : "162",
        "selected" : false,
        "SUID" : 515,
        "edgeType_all_MF" : "black",
        "name" : "5515 (pp) 1846",
        "interaction" : "pp",
        "shared_interaction" : "pp",
        "shared_name" : "5515 (pp) 1846"
      },
      "selected" : false
    }, {
      "data" : {
        "id" : "514",
        "source" : "261",
        "target" : "156",
        "selected" : false,
        "SUID" : 514,
        "edgeType_all_MF" : "black",
        "name" : "5515 (pp) 30674",
        "interaction" : "pp",
        "shared_interaction" : "pp",
        "shared_name" : "5515 (pp) 30674"
      },
      "selected" : false
    }, {
      "data" : {
        "id" : "513",
        "source" : "261",
        "target" : "149",
        "selected" : false,
        "SUID" : 513,
        "edgeType_all_MF" : "black",
        "name" : "5515 (pp) 97110",
        "interaction" : "pp",
        "shared_interaction" : "pp",
        "shared_name" : "5515 (pp) 97110"
      },
      "selected" : false
    }, {
      "data" : {
        "id" : "512",
        "source" : "261",
        "target" : "220",
        "selected" : false,
        "SUID" : 512,
        "edgeType_all_MF" : "black",
        "name" : "5515 (pp) 32403",
        "interaction" : "pp",
        "shared_interaction" : "pp",
        "shared_name" : "5515 (pp) 32403"
      },
      "selected" : false
    }, {
      "data" : {
        "id" : "511",
        "source" : "261",
        "target" : "138",
        "selected" : false,
        "SUID" : 511,
        "edgeType_all_MF" : "black",
        "name" : "5515 (pp) 1968",
        "interaction" : "pp",
        "shared_interaction" : "pp",
        "shared_name" : "5515 (pp) 1968"
      },
      "selected" : false
    }, {
      "data" : {
        "id" : "510",
        "source" : "261",
        "target" : "134",
        "selected" : false,
        "SUID" : 510,
        "edgeType_all_MF" : "black",
        "name" : "5515 (pp) 51087",
        "interaction" : "pp",
        "shared_interaction" : "pp",
        "shared_name" : "5515 (pp) 51087"
      },
      "selected" : false
    }, {
      "data" : {
        "id" : "509",
        "source" : "261",
        "target" : "122",
        "selected" : false,
        "SUID" : 509,
        "edgeType_all_MF" : "black",
        "name" : "5515 (pp) 44325",
        "interaction" : "pp",
        "shared_interaction" : "pp",
        "shared_name" : "5515 (pp) 44325"
      },
      "selected" : false
    }, {
      "data" : {
        "id" : "508",
        "source" : "261",
        "target" : "128",
        "selected" : false,
        "SUID" : 508,
        "edgeType_all_MF" : "black",
        "name" : "5515 (pp) 43236",
        "interaction" : "pp",
        "shared_interaction" : "pp",
        "shared_name" : "5515 (pp) 43236"
      },
      "selected" : false
    }, {
      "data" : {
        "id" : "507",
        "source" : "261",
        "target" : "117",
        "selected" : false,
        "SUID" : 507,
        "edgeType_all_MF" : "black",
        "name" : "5515 (pp) 1848",
        "interaction" : "pp",
        "shared_interaction" : "pp",
        "shared_name" : "5515 (pp) 1848"
      },
      "selected" : false
    }, {
      "data" : {
        "id" : "506",
        "source" : "261",
        "target" : "104",
        "selected" : false,
        "SUID" : 506,
        "edgeType_all_MF" : "black",
        "name" : "5515 (pp) 48306",
        "interaction" : "pp",
        "shared_interaction" : "pp",
        "shared_name" : "5515 (pp) 48306"
      },
      "selected" : false
    }, {
      "data" : {
        "id" : "505",
        "source" : "261",
        "target" : "102",
        "selected" : false,
        "SUID" : 505,
        "edgeType_all_MF" : "black",
        "name" : "5515 (pp) 19838",
        "interaction" : "pp",
        "shared_interaction" : "pp",
        "shared_name" : "5515 (pp) 19838"
      },
      "selected" : false
    }, {
      "data" : {
        "id" : "504",
        "source" : "261",
        "target" : "91",
        "selected" : false,
        "SUID" : 504,
        "edgeType_all_MF" : "black",
        "name" : "5515 (pp) 44548",
        "interaction" : "pp",
        "shared_interaction" : "pp",
        "shared_name" : "5515 (pp) 44548"
      },
      "selected" : false
    }, {
      "data" : {
        "id" : "503",
        "source" : "261",
        "target" : "119",
        "selected" : false,
        "SUID" : 503,
        "edgeType_all_MF" : "black",
        "name" : "5515 (pp) 1948",
        "interaction" : "pp",
        "shared_interaction" : "pp",
        "shared_name" : "5515 (pp) 1948"
      },
      "selected" : false
    }, {
      "data" : {
        "id" : "502",
        "source" : "261",
        "target" : "88",
        "selected" : false,
        "SUID" : 502,
        "edgeType_all_MF" : "black",
        "name" : "5515 (pp) 98631",
        "interaction" : "pp",
        "shared_interaction" : "pp",
        "shared_name" : "5515 (pp) 98631"
      },
      "selected" : false
    }, {
      "data" : {
        "id" : "501",
        "source" : "261",
        "target" : "87",
        "selected" : false,
        "SUID" : 501,
        "edgeType_all_MF" : "black",
        "name" : "5515 (pp) 98632",
        "interaction" : "pp",
        "shared_interaction" : "pp",
        "shared_name" : "5515 (pp) 98632"
      },
      "selected" : false
    }, {
      "data" : {
        "id" : "500",
        "source" : "261",
        "target" : "73",
        "selected" : false,
        "SUID" : 500,
        "edgeType_all_MF" : "black",
        "name" : "5515 (pp) 51787",
        "interaction" : "pp",
        "shared_interaction" : "pp",
        "shared_name" : "5515 (pp) 51787"
      },
      "selected" : false
    }, {
      "data" : {
        "id" : "499",
        "source" : "261",
        "target" : "70",
        "selected" : false,
        "SUID" : 499,
        "edgeType_all_MF" : "black",
        "name" : "5515 (pp) 51219",
        "interaction" : "pp",
        "shared_interaction" : "pp",
        "shared_name" : "5515 (pp) 51219"
      },
      "selected" : false
    }, {
      "data" : {
        "id" : "498",
        "source" : "261",
        "target" : "71",
        "selected" : false,
        "SUID" : 498,
        "edgeType_all_MF" : "black",
        "name" : "5515 (pp) 50839",
        "interaction" : "pp",
        "shared_interaction" : "pp",
        "shared_name" : "5515 (pp) 50839"
      },
      "selected" : false
    }, {
      "data" : {
        "id" : "497",
        "source" : "259",
        "target" : "258",
        "selected" : false,
        "SUID" : 497,
        "edgeType_all_MF" : "black",
        "name" : "16614 (pp) 16616",
        "interaction" : "pp",
        "shared_interaction" : "pp",
        "shared_name" : "16614 (pp) 16616"
      },
      "selected" : false
    }, {
      "data" : {
        "id" : "496",
        "source" : "259",
        "target" : "228",
        "selected" : false,
        "SUID" : 496,
        "edgeType_all_MF" : "black",
        "name" : "16614 (pp) 16615",
        "interaction" : "pp",
        "shared_interaction" : "pp",
        "shared_name" : "16614 (pp) 16615"
      },
      "selected" : false
    }, {
      "data" : {
        "id" : "495",
        "source" : "259",
        "target" : "85",
        "selected" : false,
        "SUID" : 495,
        "edgeType_all_MF" : "black",
        "name" : "16614 (pp) 4457",
        "interaction" : "pp",
        "shared_interaction" : "pp",
        "shared_name" : "16614 (pp) 4457"
      },
      "selected" : false
    }, {
      "data" : {
        "id" : "494",
        "source" : "258",
        "target" : "163",
        "selected" : false,
        "SUID" : 494,
        "edgeType_all_MF" : "black",
        "name" : "16616 (pp) 4459",
        "interaction" : "pp",
        "shared_interaction" : "pp",
        "shared_name" : "16616 (pp) 4459"
      },
      "selected" : false
    }, {
      "data" : {
        "id" : "493",
        "source" : "258",
        "target" : "98",
        "selected" : false,
        "SUID" : 493,
        "edgeType_all_MF" : "black",
        "name" : "16616 (pp) 30060",
        "interaction" : "pp",
        "shared_interaction" : "pp",
        "shared_name" : "16616 (pp) 30060"
      },
      "selected" : false
    }, {
      "data" : {
        "id" : "492",
        "source" : "257",
        "target" : "256",
        "selected" : false,
        "SUID" : 492,
        "edgeType_all_MF" : "black",
        "name" : "166 (pp) 32553",
        "interaction" : "pp",
        "shared_interaction" : "pp",
        "shared_name" : "166 (pp) 32553"
      },
      "selected" : false
    }, {
      "data" : {
        "id" : "491",
        "source" : "257",
        "target" : "251",
        "selected" : false,
        "SUID" : 491,
        "edgeType_all_MF" : "black",
        "name" : "166 (pp) 17076",
        "interaction" : "pp",
        "shared_interaction" : "pp",
        "shared_name" : "166 (pp) 17076"
      },
      "selected" : false
    }, {
      "data" : {
        "id" : "490",
        "source" : "257",
        "target" : "124",
        "selected" : false,
        "SUID" : 490,
        "edgeType_all_MF" : "black",
        "name" : "166 (pp) 50661",
        "interaction" : "pp",
        "shared_interaction" : "pp",
        "shared_name" : "166 (pp) 50661"
      },
      "selected" : false
    }, {
      "data" : {
        "id" : "489",
        "source" : "256",
        "target" : "250",
        "selected" : false,
        "SUID" : 489,
        "edgeType_all_MF" : "black",
        "name" : "32553 (pp) 32555",
        "interaction" : "pp",
        "shared_interaction" : "pp",
        "shared_name" : "32553 (pp) 32555"
      },
      "selected" : false
    }, {
      "data" : {
        "id" : "488",
        "source" : "255",
        "target" : "254",
        "selected" : false,
        "SUID" : 488,
        "edgeType_all_MF" : "black",
        "name" : "4866 (pp) 4867",
        "interaction" : "pp",
        "shared_interaction" : "pp",
        "shared_name" : "4866 (pp) 4867"
      },
      "selected" : false
    }, {
      "data" : {
        "id" : "487",
        "source" : "255",
        "target" : "233",
        "selected" : false,
        "SUID" : 487,
        "edgeType_all_MF" : "black",
        "name" : "4866 (pp) 4869",
        "interaction" : "pp",
        "shared_interaction" : "pp",
        "shared_name" : "4866 (pp) 4869"
      },
      "selected" : false
    }, {
      "data" : {
        "id" : "486",
        "source" : "255",
        "target" : "282",
        "selected" : false,
        "SUID" : 486,
        "edgeType_all_MF" : "black",
        "name" : "4866 (pp) 8191",
        "interaction" : "pp",
        "shared_interaction" : "pp",
        "shared_name" : "4866 (pp) 8191"
      },
      "selected" : false
    }, {
      "data" : {
        "id" : "485",
        "source" : "253",
        "target" : "252",
        "selected" : false,
        "SUID" : 485,
        "edgeType_all_MF" : "black",
        "name" : "50542 (pp) 50544",
        "interaction" : "pp",
        "shared_interaction" : "pp",
        "shared_name" : "50542 (pp) 50544"
      },
      "selected" : false
    }, {
      "data" : {
        "id" : "484",
        "source" : "251",
        "target" : "250",
        "selected" : false,
        "SUID" : 484,
        "edgeType_all_MF" : "black",
        "name" : "17076 (pp) 32555",
        "interaction" : "pp",
        "shared_interaction" : "pp",
        "shared_name" : "17076 (pp) 32555"
      },
      "selected" : false
    }, {
      "data" : {
        "id" : "483",
        "source" : "251",
        "target" : "249",
        "selected" : false,
        "SUID" : 483,
        "edgeType_all_MF" : "black",
        "name" : "17076 (pp) 30554",
        "interaction" : "pp",
        "shared_interaction" : "pp",
        "shared_name" : "17076 (pp) 30554"
      },
      "selected" : false
    }, {
      "data" : {
        "id" : "482",
        "source" : "250",
        "target" : "248",
        "selected" : false,
        "SUID" : 482,
        "edgeType_all_MF" : "black",
        "name" : "32555 (pp) 32559",
        "interaction" : "pp",
        "shared_interaction" : "pp",
        "shared_name" : "32555 (pp) 32559"
      },
      "selected" : false
    }, {
      "data" : {
        "id" : "481",
        "source" : "249",
        "target" : "248",
        "selected" : false,
        "SUID" : 481,
        "edgeType_all_MF" : "black",
        "name" : "30554 (pp) 32559",
        "interaction" : "pp",
        "shared_interaction" : "pp",
        "shared_name" : "30554 (pp) 32559"
      },
      "selected" : false
    }, {
      "data" : {
        "id" : "480",
        "source" : "248",
        "target" : "199",
        "selected" : false,
        "SUID" : 480,
        "edgeType_all_MF" : "black",
        "name" : "32559 (pp) 43531",
        "interaction" : "pp",
        "shared_interaction" : "pp",
        "shared_name" : "32559 (pp) 43531"
      },
      "selected" : false
    }, {
      "data" : {
        "id" : "479",
        "source" : "247",
        "target" : "113",
        "selected" : false,
        "SUID" : 479,
        "edgeType_all_MF" : "black",
        "name" : "19899 (pp) 44389",
        "interaction" : "pp",
        "shared_interaction" : "pp",
        "shared_name" : "19899 (pp) 44389"
      },
      "selected" : false
    }, {
      "data" : {
        "id" : "478",
        "source" : "247",
        "target" : "77",
        "selected" : false,
        "SUID" : 478,
        "edgeType_all_MF" : "black",
        "name" : "19899 (pp) 2020",
        "interaction" : "pp",
        "shared_interaction" : "pp",
        "shared_name" : "19899 (pp) 2020"
      },
      "selected" : false
    }, {
      "data" : {
        "id" : "477",
        "source" : "246",
        "target" : "245",
        "selected" : false,
        "SUID" : 477,
        "edgeType_all_MF" : "black",
        "name" : "70011 (pp) 8236",
        "interaction" : "pp",
        "shared_interaction" : "pp",
        "shared_name" : "70011 (pp) 8236"
      },
      "selected" : false
    }, {
      "data" : {
        "id" : "476",
        "source" : "246",
        "target" : "164",
        "selected" : false,
        "SUID" : 476,
        "edgeType_all_MF" : "black",
        "name" : "70011 (pp) 70003",
        "interaction" : "pp",
        "shared_interaction" : "pp",
        "shared_name" : "70011 (pp) 70003"
      },
      "selected" : false
    }, {
      "data" : {
        "id" : "475",
        "source" : "246",
        "target" : "177",
        "selected" : false,
        "SUID" : 475,
        "edgeType_all_MF" : "black",
        "name" : "70011 (pp) 4175",
        "interaction" : "pp",
        "shared_interaction" : "pp",
        "shared_name" : "70011 (pp) 4175"
      },
      "selected" : false
    }, {
      "data" : {
        "id" : "474",
        "source" : "246",
        "target" : "278",
        "selected" : false,
        "SUID" : 474,
        "edgeType_all_MF" : "black",
        "name" : "70011 (pp) 8238",
        "interaction" : "pp",
        "shared_interaction" : "pp",
        "shared_name" : "70011 (pp) 8238"
      },
      "selected" : false
    }, {
      "data" : {
        "id" : "473",
        "source" : "245",
        "target" : "227",
        "selected" : false,
        "SUID" : 473,
        "edgeType_all_MF" : "black",
        "name" : "8236 (pp) 4252",
        "interaction" : "pp",
        "shared_interaction" : "pp",
        "shared_name" : "8236 (pp) 4252"
      },
      "selected" : false
    }, {
      "data" : {
        "id" : "472",
        "source" : "245",
        "target" : "204",
        "selected" : false,
        "SUID" : 472,
        "edgeType_all_MF" : "black",
        "name" : "8236 (pp) 70008",
        "interaction" : "pp",
        "shared_interaction" : "pp",
        "shared_name" : "8236 (pp) 70008"
      },
      "selected" : false
    }, {
      "data" : {
        "id" : "471",
        "source" : "244",
        "target" : "243",
        "selected" : false,
        "SUID" : 471,
        "edgeType_all_MF" : "black",
        "name" : "43169 (pp) 31210",
        "interaction" : "pp",
        "shared_interaction" : "pp",
        "shared_name" : "43169 (pp) 31210"
      },
      "selected" : false
    }, {
      "data" : {
        "id" : "470",
        "source" : "244",
        "target" : "287",
        "selected" : false,
        "SUID" : 470,
        "edgeType_all_MF" : "black",
        "name" : "43169 (pp) 33265",
        "interaction" : "pp",
        "shared_interaction" : "pp",
        "shared_name" : "43169 (pp) 33265"
      },
      "selected" : false
    }, {
      "data" : {
        "id" : "469",
        "source" : "244",
        "target" : "276",
        "selected" : false,
        "SUID" : 469,
        "edgeType_all_MF" : "black",
        "name" : "43169 (pp) 46872",
        "interaction" : "pp",
        "shared_interaction" : "pp",
        "shared_name" : "43169 (pp) 46872"
      },
      "selected" : false
    }, {
      "data" : {
        "id" : "468",
        "source" : "244",
        "target" : "232",
        "selected" : false,
        "SUID" : 468,
        "edgeType_all_MF" : "black",
        "name" : "43169 (pp) 70405",
        "interaction" : "pp",
        "shared_interaction" : "pp",
        "shared_name" : "43169 (pp) 70405"
      },
      "selected" : false
    }, {
      "data" : {
        "id" : "467",
        "source" : "242",
        "target" : "257",
        "selected" : false,
        "SUID" : 467,
        "edgeType_all_MF" : "black",
        "name" : "1901265 (pp) 166",
        "interaction" : "pp",
        "shared_interaction" : "pp",
        "shared_name" : "1901265 (pp) 166"
      },
      "selected" : false
    }, {
      "data" : {
        "id" : "466",
        "source" : "241",
        "target" : "271",
        "selected" : false,
        "SUID" : 466,
        "edgeType_all_MF" : "black",
        "name" : "1901363 (pp) 3676",
        "interaction" : "pp",
        "shared_interaction" : "pp",
        "shared_name" : "1901363 (pp) 3676"
      },
      "selected" : false
    }, {
      "data" : {
        "id" : "465",
        "source" : "241",
        "target" : "172",
        "selected" : false,
        "SUID" : 465,
        "edgeType_all_MF" : "black",
        "name" : "1901363 (pp) 1882",
        "interaction" : "pp",
        "shared_interaction" : "pp",
        "shared_name" : "1901363 (pp) 1882"
      },
      "selected" : false
    }, {
      "data" : {
        "id" : "464",
        "source" : "241",
        "target" : "242",
        "selected" : false,
        "SUID" : 464,
        "edgeType_all_MF" : "black",
        "name" : "1901363 (pp) 1901265",
        "interaction" : "pp",
        "shared_interaction" : "pp",
        "shared_name" : "1901363 (pp) 1901265"
      },
      "selected" : false
    }, {
      "data" : {
        "id" : "463",
        "source" : "241",
        "target" : "75",
        "selected" : false,
        "SUID" : 463,
        "edgeType_all_MF" : "black",
        "name" : "1901363 (pp) 46906",
        "interaction" : "pp",
        "shared_interaction" : "pp",
        "shared_name" : "1901363 (pp) 46906"
      },
      "selected" : false
    }, {
      "data" : {
        "id" : "462",
        "source" : "239",
        "target" : "197",
        "selected" : false,
        "SUID" : 462,
        "edgeType_all_MF" : "black",
        "name" : "46983 (pp) 46982",
        "interaction" : "pp",
        "shared_interaction" : "pp",
        "shared_name" : "46983 (pp) 46982"
      },
      "selected" : false
    }, {
      "data" : {
        "id" : "461",
        "source" : "239",
        "target" : "262",
        "selected" : false,
        "SUID" : 461,
        "edgeType_all_MF" : "black",
        "name" : "46983 (pp) 42803",
        "interaction" : "pp",
        "shared_interaction" : "pp",
        "shared_name" : "46983 (pp) 42803"
      },
      "selected" : false
    }, {
      "data" : {
        "id" : "460",
        "source" : "238",
        "target" : "255",
        "selected" : false,
        "SUID" : 460,
        "edgeType_all_MF" : "black",
        "name" : "30414 (pp) 4866",
        "interaction" : "pp",
        "shared_interaction" : "pp",
        "shared_name" : "30414 (pp) 4866"
      },
      "selected" : false
    }, {
      "data" : {
        "id" : "459",
        "source" : "235",
        "target" : "234",
        "selected" : false,
        "SUID" : 459,
        "edgeType_all_MF" : "black",
        "name" : "4177 (pp) 70009",
        "interaction" : "pp",
        "shared_interaction" : "pp",
        "shared_name" : "4177 (pp) 70009"
      },
      "selected" : false
    }, {
      "data" : {
        "id" : "458",
        "source" : "232",
        "target" : "243",
        "selected" : false,
        "SUID" : 458,
        "edgeType_all_MF" : "black",
        "name" : "70405 (pp) 31210",
        "interaction" : "pp",
        "shared_interaction" : "pp",
        "shared_name" : "70405 (pp) 31210"
      },
      "selected" : false
    }, {
      "data" : {
        "id" : "457",
        "source" : "232",
        "target" : "287",
        "selected" : false,
        "SUID" : 457,
        "edgeType_all_MF" : "black",
        "name" : "70405 (pp) 33265",
        "interaction" : "pp",
        "shared_interaction" : "pp",
        "shared_name" : "70405 (pp) 33265"
      },
      "selected" : false
    }, {
      "data" : {
        "id" : "456",
        "source" : "231",
        "target" : "230",
        "selected" : false,
        "SUID" : 456,
        "edgeType_all_MF" : "black",
        "name" : "3682 (pp) 31490",
        "interaction" : "pp",
        "shared_interaction" : "pp",
        "shared_name" : "3682 (pp) 31490"
      },
      "selected" : false
    }, {
      "data" : {
        "id" : "455",
        "source" : "229",
        "target" : "147",
        "selected" : false,
        "SUID" : 455,
        "edgeType_all_MF" : "black",
        "name" : "32934 (pp) 15485",
        "interaction" : "pp",
        "shared_interaction" : "pp",
        "shared_name" : "32934 (pp) 15485"
      },
      "selected" : false
    }, {
      "data" : {
        "id" : "454",
        "source" : "228",
        "target" : "98",
        "selected" : false,
        "SUID" : 454,
        "edgeType_all_MF" : "black",
        "name" : "16615 (pp) 30060",
        "interaction" : "pp",
        "shared_interaction" : "pp",
        "shared_name" : "16615 (pp) 30060"
      },
      "selected" : false
    }, {
      "data" : {
        "id" : "453",
        "source" : "226",
        "target" : "279",
        "selected" : false,
        "SUID" : 453,
        "edgeType_all_MF" : "black",
        "name" : "16491 (pp) 16684",
        "interaction" : "pp",
        "shared_interaction" : "pp",
        "shared_name" : "16491 (pp) 16684"
      },
      "selected" : false
    }, {
      "data" : {
        "id" : "452",
        "source" : "226",
        "target" : "259",
        "selected" : false,
        "SUID" : 452,
        "edgeType_all_MF" : "black",
        "name" : "16491 (pp) 16614",
        "interaction" : "pp",
        "shared_interaction" : "pp",
        "shared_name" : "16491 (pp) 16614"
      },
      "selected" : false
    }, {
      "data" : {
        "id" : "451",
        "source" : "226",
        "target" : "82",
        "selected" : false,
        "SUID" : 451,
        "edgeType_all_MF" : "black",
        "name" : "16491 (pp) 16667",
        "interaction" : "pp",
        "shared_interaction" : "pp",
        "shared_name" : "16491 (pp) 16667"
      },
      "selected" : false
    }, {
      "data" : {
        "id" : "450",
        "source" : "225",
        "target" : "224",
        "selected" : false,
        "SUID" : 450,
        "edgeType_all_MF" : "black",
        "name" : "1901681 (pp) 8201",
        "interaction" : "pp",
        "shared_interaction" : "pp",
        "shared_name" : "1901681 (pp) 8201"
      },
      "selected" : false
    }, {
      "data" : {
        "id" : "449",
        "source" : "225",
        "target" : "123",
        "selected" : false,
        "SUID" : 449,
        "edgeType_all_MF" : "black",
        "name" : "1901681 (pp) 43395",
        "interaction" : "pp",
        "shared_interaction" : "pp",
        "shared_name" : "1901681 (pp) 43395"
      },
      "selected" : false
    }, {
      "data" : {
        "id" : "448",
        "source" : "223",
        "target" : "266",
        "selected" : false,
        "SUID" : 448,
        "edgeType_all_MF" : "black",
        "name" : "98772 (pp) 30234",
        "interaction" : "pp",
        "shared_interaction" : "pp",
        "shared_name" : "98772 (pp) 30234"
      },
      "selected" : false
    }, {
      "data" : {
        "id" : "447",
        "source" : "222",
        "target" : "221",
        "selected" : false,
        "SUID" : 447,
        "edgeType_all_MF" : "black",
        "name" : "3824 (pp) 16853",
        "interaction" : "pp",
        "shared_interaction" : "pp",
        "shared_name" : "3824 (pp) 16853"
      },
      "selected" : false
    }, {
      "data" : {
        "id" : "446",
        "source" : "222",
        "target" : "226",
        "selected" : false,
        "SUID" : 446,
        "edgeType_all_MF" : "black",
        "name" : "3824 (pp) 16491",
        "interaction" : "pp",
        "shared_interaction" : "pp",
        "shared_name" : "3824 (pp) 16491"
      },
      "selected" : false
    }, {
      "data" : {
        "id" : "445",
        "source" : "222",
        "target" : "294",
        "selected" : false,
        "SUID" : 445,
        "edgeType_all_MF" : "black",
        "name" : "3824 (pp) 16787",
        "interaction" : "pp",
        "shared_interaction" : "pp",
        "shared_name" : "3824 (pp) 16787"
      },
      "selected" : false
    }, {
      "data" : {
        "id" : "444",
        "source" : "222",
        "target" : "130",
        "selected" : false,
        "SUID" : 444,
        "edgeType_all_MF" : "black",
        "name" : "3824 (pp) 16740",
        "interaction" : "pp",
        "shared_interaction" : "pp",
        "shared_name" : "3824 (pp) 16740"
      },
      "selected" : false
    }, {
      "data" : {
        "id" : "443",
        "source" : "221",
        "target" : "306",
        "selected" : false,
        "SUID" : 443,
        "edgeType_all_MF" : "black",
        "name" : "16853 (pp) 16860",
        "interaction" : "pp",
        "shared_interaction" : "pp",
        "shared_name" : "16853 (pp) 16860"
      },
      "selected" : false
    }, {
      "data" : {
        "id" : "442",
        "source" : "221",
        "target" : "76",
        "selected" : false,
        "SUID" : 442,
        "edgeType_all_MF" : "black",
        "name" : "16853 (pp) 16866",
        "interaction" : "pp",
        "shared_interaction" : "pp",
        "shared_name" : "16853 (pp) 16866"
      },
      "selected" : false
    }, {
      "data" : {
        "id" : "441",
        "source" : "220",
        "target" : "219",
        "selected" : false,
        "SUID" : 441,
        "edgeType_all_MF" : "black",
        "name" : "32403 (pp) 19865",
        "interaction" : "pp",
        "shared_interaction" : "pp",
        "shared_name" : "32403 (pp) 19865"
      },
      "selected" : false
    }, {
      "data" : {
        "id" : "440",
        "source" : "220",
        "target" : "208",
        "selected" : false,
        "SUID" : 440,
        "edgeType_all_MF" : "black",
        "name" : "32403 (pp) 51015",
        "interaction" : "pp",
        "shared_interaction" : "pp",
        "shared_name" : "32403 (pp) 51015"
      },
      "selected" : false
    }, {
      "data" : {
        "id" : "439",
        "source" : "220",
        "target" : "205",
        "selected" : false,
        "SUID" : 439,
        "edgeType_all_MF" : "black",
        "name" : "32403 (pp) 5178",
        "interaction" : "pp",
        "shared_interaction" : "pp",
        "shared_name" : "32403 (pp) 5178"
      },
      "selected" : false
    }, {
      "data" : {
        "id" : "438",
        "source" : "220",
        "target" : "135",
        "selected" : false,
        "SUID" : 438,
        "edgeType_all_MF" : "black",
        "name" : "32403 (pp) 70051",
        "interaction" : "pp",
        "shared_interaction" : "pp",
        "shared_name" : "32403 (pp) 70051"
      },
      "selected" : false
    }, {
      "data" : {
        "id" : "437",
        "source" : "220",
        "target" : "140",
        "selected" : false,
        "SUID" : 437,
        "edgeType_all_MF" : "black",
        "name" : "32403 (pp) 19215",
        "interaction" : "pp",
        "shared_interaction" : "pp",
        "shared_name" : "32403 (pp) 19215"
      },
      "selected" : false
    }, {
      "data" : {
        "id" : "436",
        "source" : "220",
        "target" : "97",
        "selected" : false,
        "SUID" : 436,
        "edgeType_all_MF" : "black",
        "name" : "32403 (pp) 5518",
        "interaction" : "pp",
        "shared_interaction" : "pp",
        "shared_name" : "32403 (pp) 5518"
      },
      "selected" : false
    }, {
      "data" : {
        "id" : "435",
        "source" : "220",
        "target" : "132",
        "selected" : false,
        "SUID" : 435,
        "edgeType_all_MF" : "black",
        "name" : "32403 (pp) 23023",
        "interaction" : "pp",
        "shared_interaction" : "pp",
        "shared_name" : "32403 (pp) 23023"
      },
      "selected" : false
    }, {
      "data" : {
        "id" : "434",
        "source" : "219",
        "target" : "148",
        "selected" : false,
        "SUID" : 434,
        "edgeType_all_MF" : "black",
        "name" : "19865 (pp) 19862",
        "interaction" : "pp",
        "shared_interaction" : "pp",
        "shared_name" : "19865 (pp) 19862"
      },
      "selected" : false
    }, {
      "data" : {
        "id" : "433",
        "source" : "218",
        "target" : "107",
        "selected" : false,
        "SUID" : 433,
        "edgeType_all_MF" : "black",
        "name" : "61134 (pp) 61135",
        "interaction" : "pp",
        "shared_interaction" : "pp",
        "shared_name" : "61134 (pp) 61135"
      },
      "selected" : false
    }, {
      "data" : {
        "id" : "432",
        "source" : "218",
        "target" : "238",
        "selected" : false,
        "SUID" : 432,
        "edgeType_all_MF" : "black",
        "name" : "61134 (pp) 30414",
        "interaction" : "pp",
        "shared_interaction" : "pp",
        "shared_name" : "61134 (pp) 30414"
      },
      "selected" : false
    }, {
      "data" : {
        "id" : "431",
        "source" : "217",
        "target" : "216",
        "selected" : false,
        "SUID" : 431,
        "edgeType_all_MF" : "black",
        "name" : "19840 (pp) 5501",
        "interaction" : "pp",
        "shared_interaction" : "pp",
        "shared_name" : "19840 (pp) 5501"
      },
      "selected" : false
    }, {
      "data" : {
        "id" : "430",
        "source" : "215",
        "target" : "214",
        "selected" : false,
        "SUID" : 430,
        "edgeType_all_MF" : "black",
        "name" : "5102 (pp) 1664",
        "interaction" : "pp",
        "shared_interaction" : "pp",
        "shared_name" : "5102 (pp) 1664"
      },
      "selected" : false
    }, {
      "data" : {
        "id" : "429",
        "source" : "215",
        "target" : "153",
        "selected" : false,
        "SUID" : 429,
        "edgeType_all_MF" : "black",
        "name" : "5102 (pp) 42287",
        "interaction" : "pp",
        "shared_interaction" : "pp",
        "shared_name" : "5102 (pp) 42287"
      },
      "selected" : false
    }, {
      "data" : {
        "id" : "428",
        "source" : "215",
        "target" : "141",
        "selected" : false,
        "SUID" : 428,
        "edgeType_all_MF" : "black",
        "name" : "5102 (pp) 35325",
        "interaction" : "pp",
        "shared_interaction" : "pp",
        "shared_name" : "5102 (pp) 35325"
      },
      "selected" : false
    }, {
      "data" : {
        "id" : "427",
        "source" : "215",
        "target" : "121",
        "selected" : false,
        "SUID" : 427,
        "edgeType_all_MF" : "black",
        "name" : "5102 (pp) 70325",
        "interaction" : "pp",
        "shared_interaction" : "pp",
        "shared_name" : "5102 (pp) 70325"
      },
      "selected" : false
    }, {
      "data" : {
        "id" : "426",
        "source" : "215",
        "target" : "205",
        "selected" : false,
        "SUID" : 426,
        "edgeType_all_MF" : "black",
        "name" : "5102 (pp) 5178",
        "interaction" : "pp",
        "shared_interaction" : "pp",
        "shared_name" : "5102 (pp) 5178"
      },
      "selected" : false
    }, {
      "data" : {
        "id" : "425",
        "source" : "215",
        "target" : "62",
        "selected" : false,
        "SUID" : 425,
        "edgeType_all_MF" : "black",
        "name" : "5102 (pp) 50786",
        "interaction" : "pp",
        "shared_interaction" : "pp",
        "shared_name" : "5102 (pp) 50786"
      },
      "selected" : false
    }, {
      "data" : {
        "id" : "424",
        "source" : "214",
        "target" : "167",
        "selected" : false,
        "SUID" : 424,
        "edgeType_all_MF" : "black",
        "name" : "1664 (pp) 31714",
        "interaction" : "pp",
        "shared_interaction" : "pp",
        "shared_name" : "1664 (pp) 31714"
      },
      "selected" : false
    }, {
      "data" : {
        "id" : "423",
        "source" : "213",
        "target" : "129",
        "selected" : false,
        "SUID" : 423,
        "edgeType_all_MF" : "black",
        "name" : "8047 (pp) 60228",
        "interaction" : "pp",
        "shared_interaction" : "pp",
        "shared_name" : "8047 (pp) 60228"
      },
      "selected" : false
    }, {
      "data" : {
        "id" : "422",
        "source" : "212",
        "target" : "252",
        "selected" : false,
        "SUID" : 422,
        "edgeType_all_MF" : "black",
        "name" : "50543 (pp) 50544",
        "interaction" : "pp",
        "shared_interaction" : "pp",
        "shared_name" : "50543 (pp) 50544"
      },
      "selected" : false
    }, {
      "data" : {
        "id" : "421",
        "source" : "211",
        "target" : "210",
        "selected" : false,
        "SUID" : 421,
        "edgeType_all_MF" : "black",
        "name" : "3723 (pp) 8135",
        "interaction" : "pp",
        "shared_interaction" : "pp",
        "shared_name" : "3723 (pp) 8135"
      },
      "selected" : false
    }, {
      "data" : {
        "id" : "420",
        "source" : "211",
        "target" : "154",
        "selected" : false,
        "SUID" : 420,
        "edgeType_all_MF" : "black",
        "name" : "3723 (pp) 3725",
        "interaction" : "pp",
        "shared_interaction" : "pp",
        "shared_name" : "3723 (pp) 3725"
      },
      "selected" : false
    }, {
      "data" : {
        "id" : "419",
        "source" : "211",
        "target" : "69",
        "selected" : false,
        "SUID" : 419,
        "edgeType_all_MF" : "black",
        "name" : "3723 (pp) 44822",
        "interaction" : "pp",
        "shared_interaction" : "pp",
        "shared_name" : "3723 (pp) 44822"
      },
      "selected" : false
    }, {
      "data" : {
        "id" : "418",
        "source" : "210",
        "target" : "80",
        "selected" : false,
        "SUID" : 418,
        "edgeType_all_MF" : "black",
        "name" : "8135 (pp) 3746",
        "interaction" : "pp",
        "shared_interaction" : "pp",
        "shared_name" : "8135 (pp) 3746"
      },
      "selected" : false
    }, {
      "data" : {
        "id" : "417",
        "source" : "207",
        "target" : "206",
        "selected" : false,
        "SUID" : 417,
        "edgeType_all_MF" : "black",
        "name" : "46914 (pp) 5507",
        "interaction" : "pp",
        "shared_interaction" : "pp",
        "shared_name" : "46914 (pp) 5507"
      },
      "selected" : false
    }, {
      "data" : {
        "id" : "416",
        "source" : "204",
        "target" : "234",
        "selected" : false,
        "SUID" : 416,
        "edgeType_all_MF" : "black",
        "name" : "70008 (pp) 70009",
        "interaction" : "pp",
        "shared_interaction" : "pp",
        "shared_name" : "70008 (pp) 70009"
      },
      "selected" : false
    }, {
      "data" : {
        "id" : "415",
        "source" : "203",
        "target" : "202",
        "selected" : false,
        "SUID" : 415,
        "edgeType_all_MF" : "black",
        "name" : "31406 (pp) 16597",
        "interaction" : "pp",
        "shared_interaction" : "pp",
        "shared_name" : "31406 (pp) 16597"
      },
      "selected" : false
    }, {
      "data" : {
        "id" : "414",
        "source" : "203",
        "target" : "298",
        "selected" : false,
        "SUID" : 414,
        "edgeType_all_MF" : "black",
        "name" : "31406 (pp) 33293",
        "interaction" : "pp",
        "shared_interaction" : "pp",
        "shared_name" : "31406 (pp) 33293"
      },
      "selected" : false
    }, {
      "data" : {
        "id" : "413",
        "source" : "203",
        "target" : "253",
        "selected" : false,
        "SUID" : 413,
        "edgeType_all_MF" : "black",
        "name" : "31406 (pp) 50542",
        "interaction" : "pp",
        "shared_interaction" : "pp",
        "shared_name" : "31406 (pp) 50542"
      },
      "selected" : false
    }, {
      "data" : {
        "id" : "412",
        "source" : "202",
        "target" : "187",
        "selected" : false,
        "SUID" : 412,
        "edgeType_all_MF" : "black",
        "name" : "16597 (pp) 50815",
        "interaction" : "pp",
        "shared_interaction" : "pp",
        "shared_name" : "16597 (pp) 50815"
      },
      "selected" : false
    }, {
      "data" : {
        "id" : "411",
        "source" : "201",
        "target" : "200",
        "selected" : false,
        "SUID" : 411,
        "edgeType_all_MF" : "black",
        "name" : "97367 (pp) 5539",
        "interaction" : "pp",
        "shared_interaction" : "pp",
        "shared_name" : "97367 (pp) 5539"
      },
      "selected" : false
    }, {
      "data" : {
        "id" : "410",
        "source" : "201",
        "target" : "256",
        "selected" : false,
        "SUID" : 410,
        "edgeType_all_MF" : "black",
        "name" : "97367 (pp) 32553",
        "interaction" : "pp",
        "shared_interaction" : "pp",
        "shared_name" : "97367 (pp) 32553"
      },
      "selected" : false
    }, {
      "data" : {
        "id" : "409",
        "source" : "201",
        "target" : "172",
        "selected" : false,
        "SUID" : 409,
        "edgeType_all_MF" : "black",
        "name" : "97367 (pp) 1882",
        "interaction" : "pp",
        "shared_interaction" : "pp",
        "shared_name" : "97367 (pp) 1882"
      },
      "selected" : false
    }, {
      "data" : {
        "id" : "408",
        "source" : "201",
        "target" : "119",
        "selected" : false,
        "SUID" : 408,
        "edgeType_all_MF" : "black",
        "name" : "97367 (pp) 1948",
        "interaction" : "pp",
        "shared_interaction" : "pp",
        "shared_name" : "97367 (pp) 1948"
      },
      "selected" : false
    }, {
      "data" : {
        "id" : "407",
        "source" : "201",
        "target" : "67",
        "selected" : false,
        "SUID" : 407,
        "edgeType_all_MF" : "black",
        "name" : "97367 (pp) 70891",
        "interaction" : "pp",
        "shared_interaction" : "pp",
        "shared_name" : "97367 (pp) 70891"
      },
      "selected" : false
    }, {
      "data" : {
        "id" : "406",
        "source" : "200",
        "target" : "224",
        "selected" : false,
        "SUID" : 406,
        "edgeType_all_MF" : "black",
        "name" : "5539 (pp) 8201",
        "interaction" : "pp",
        "shared_interaction" : "pp",
        "shared_name" : "5539 (pp) 8201"
      },
      "selected" : false
    }, {
      "data" : {
        "id" : "405",
        "source" : "196",
        "target" : "195",
        "selected" : false,
        "SUID" : 405,
        "edgeType_all_MF" : "black",
        "name" : "16894 (pp) 16892",
        "interaction" : "pp",
        "shared_interaction" : "pp",
        "shared_name" : "16894 (pp) 16892"
      },
      "selected" : false
    }, {
      "data" : {
        "id" : "404",
        "source" : "195",
        "target" : "189",
        "selected" : false,
        "SUID" : 404,
        "edgeType_all_MF" : "black",
        "name" : "16892 (pp) 4522",
        "interaction" : "pp",
        "shared_interaction" : "pp",
        "shared_name" : "16892 (pp) 4522"
      },
      "selected" : false
    }, {
      "data" : {
        "id" : "403",
        "source" : "194",
        "target" : "160",
        "selected" : false,
        "SUID" : 403,
        "edgeType_all_MF" : "black",
        "name" : "4857 (pp) 19210",
        "interaction" : "pp",
        "shared_interaction" : "pp",
        "shared_name" : "4857 (pp) 19210"
      },
      "selected" : false
    }, {
      "data" : {
        "id" : "402",
        "source" : "194",
        "target" : "238",
        "selected" : false,
        "SUID" : 402,
        "edgeType_all_MF" : "black",
        "name" : "4857 (pp) 30414",
        "interaction" : "pp",
        "shared_interaction" : "pp",
        "shared_name" : "4857 (pp) 30414"
      },
      "selected" : false
    }, {
      "data" : {
        "id" : "401",
        "source" : "194",
        "target" : "283",
        "selected" : false,
        "SUID" : 401,
        "edgeType_all_MF" : "black",
        "name" : "4857 (pp) 48551",
        "interaction" : "pp",
        "shared_interaction" : "pp",
        "shared_name" : "4857 (pp) 48551"
      },
      "selected" : false
    }, {
      "data" : {
        "id" : "400",
        "source" : "194",
        "target" : "106",
        "selected" : false,
        "SUID" : 400,
        "edgeType_all_MF" : "black",
        "name" : "4857 (pp) 55102",
        "interaction" : "pp",
        "shared_interaction" : "pp",
        "shared_name" : "4857 (pp) 55102"
      },
      "selected" : false
    }, {
      "data" : {
        "id" : "399",
        "source" : "193",
        "target" : "65",
        "selected" : false,
        "SUID" : 399,
        "edgeType_all_MF" : "black",
        "name" : "52689 (pp) 4064",
        "interaction" : "pp",
        "shared_interaction" : "pp",
        "shared_name" : "52689 (pp) 4064"
      },
      "selected" : false
    }, {
      "data" : {
        "id" : "398",
        "source" : "192",
        "target" : "199",
        "selected" : false,
        "SUID" : 398,
        "edgeType_all_MF" : "black",
        "name" : "43168 (pp) 43531",
        "interaction" : "pp",
        "shared_interaction" : "pp",
        "shared_name" : "43168 (pp) 43531"
      },
      "selected" : false
    }, {
      "data" : {
        "id" : "397",
        "source" : "192",
        "target" : "185",
        "selected" : false,
        "SUID" : 397,
        "edgeType_all_MF" : "black",
        "name" : "43168 (pp) 5543",
        "interaction" : "pp",
        "shared_interaction" : "pp",
        "shared_name" : "43168 (pp) 5543"
      },
      "selected" : false
    }, {
      "data" : {
        "id" : "396",
        "source" : "192",
        "target" : "203",
        "selected" : false,
        "SUID" : 396,
        "edgeType_all_MF" : "black",
        "name" : "43168 (pp) 31406",
        "interaction" : "pp",
        "shared_interaction" : "pp",
        "shared_name" : "43168 (pp) 31406"
      },
      "selected" : false
    }, {
      "data" : {
        "id" : "395",
        "source" : "192",
        "target" : "123",
        "selected" : false,
        "SUID" : 395,
        "edgeType_all_MF" : "black",
        "name" : "43168 (pp) 43395",
        "interaction" : "pp",
        "shared_interaction" : "pp",
        "shared_name" : "43168 (pp) 43395"
      },
      "selected" : false
    }, {
      "data" : {
        "id" : "394",
        "source" : "192",
        "target" : "224",
        "selected" : false,
        "SUID" : 394,
        "edgeType_all_MF" : "black",
        "name" : "43168 (pp) 8201",
        "interaction" : "pp",
        "shared_interaction" : "pp",
        "shared_name" : "43168 (pp) 8201"
      },
      "selected" : false
    }, {
      "data" : {
        "id" : "393",
        "source" : "191",
        "target" : "166",
        "selected" : false,
        "SUID" : 393,
        "edgeType_all_MF" : "black",
        "name" : "60089 (pp) 4872",
        "interaction" : "pp",
        "shared_interaction" : "pp",
        "shared_name" : "60089 (pp) 4872"
      },
      "selected" : false
    }, {
      "data" : {
        "id" : "392",
        "source" : "191",
        "target" : "111",
        "selected" : false,
        "SUID" : 392,
        "edgeType_all_MF" : "black",
        "name" : "60089 (pp) 4871",
        "interaction" : "pp",
        "shared_interaction" : "pp",
        "shared_name" : "60089 (pp) 4871"
      },
      "selected" : false
    }, {
      "data" : {
        "id" : "391",
        "source" : "188",
        "target" : "187",
        "selected" : false,
        "SUID" : 391,
        "edgeType_all_MF" : "black",
        "name" : "45309 (pp) 50815",
        "interaction" : "pp",
        "shared_interaction" : "pp",
        "shared_name" : "45309 (pp) 50815"
      },
      "selected" : false
    }, {
      "data" : {
        "id" : "390",
        "source" : "186",
        "target" : "195",
        "selected" : false,
        "SUID" : 390,
        "edgeType_all_MF" : "black",
        "name" : "4521 (pp) 16892",
        "interaction" : "pp",
        "shared_interaction" : "pp",
        "shared_name" : "4521 (pp) 16892"
      },
      "selected" : false
    }, {
      "data" : {
        "id" : "389",
        "source" : "185",
        "target" : "243",
        "selected" : false,
        "SUID" : 389,
        "edgeType_all_MF" : "black",
        "name" : "5543 (pp) 31210",
        "interaction" : "pp",
        "shared_interaction" : "pp",
        "shared_name" : "5543 (pp) 31210"
      },
      "selected" : false
    }, {
      "data" : {
        "id" : "388",
        "source" : "184",
        "target" : "183",
        "selected" : false,
        "SUID" : 388,
        "edgeType_all_MF" : "black",
        "name" : "5198 (pp) 5201",
        "interaction" : "pp",
        "shared_interaction" : "pp",
        "shared_name" : "5198 (pp) 5201"
      },
      "selected" : false
    }, {
      "data" : {
        "id" : "387",
        "source" : "184",
        "target" : "93",
        "selected" : false,
        "SUID" : 387,
        "edgeType_all_MF" : "black",
        "name" : "5198 (pp) 5200",
        "interaction" : "pp",
        "shared_interaction" : "pp",
        "shared_name" : "5198 (pp) 5200"
      },
      "selected" : false
    }, {
      "data" : {
        "id" : "386",
        "source" : "182",
        "target" : "208",
        "selected" : false,
        "SUID" : 386,
        "edgeType_all_MF" : "black",
        "name" : "3779 (pp) 51015",
        "interaction" : "pp",
        "shared_interaction" : "pp",
        "shared_name" : "3779 (pp) 51015"
      },
      "selected" : false
    }, {
      "data" : {
        "id" : "385",
        "source" : "181",
        "target" : "64",
        "selected" : false,
        "SUID" : 385,
        "edgeType_all_MF" : "black",
        "name" : "8134 (pp) 30957",
        "interaction" : "pp",
        "shared_interaction" : "pp",
        "shared_name" : "8134 (pp) 30957"
      },
      "selected" : false
    }, {
      "data" : {
        "id" : "384",
        "source" : "180",
        "target" : "212",
        "selected" : false,
        "SUID" : 384,
        "edgeType_all_MF" : "black",
        "name" : "36041 (pp) 50543",
        "interaction" : "pp",
        "shared_interaction" : "pp",
        "shared_name" : "36041 (pp) 50543"
      },
      "selected" : false
    }, {
      "data" : {
        "id" : "383",
        "source" : "179",
        "target" : "178",
        "selected" : false,
        "SUID" : 383,
        "edgeType_all_MF" : "black",
        "name" : "34416 (pp) 4083",
        "interaction" : "pp",
        "shared_interaction" : "pp",
        "shared_name" : "34416 (pp) 4083"
      },
      "selected" : false
    }, {
      "data" : {
        "id" : "382",
        "source" : "177",
        "target" : "176",
        "selected" : false,
        "SUID" : 382,
        "edgeType_all_MF" : "black",
        "name" : "4175 (pp) 4298",
        "interaction" : "pp",
        "shared_interaction" : "pp",
        "shared_name" : "4175 (pp) 4298"
      },
      "selected" : false
    }, {
      "data" : {
        "id" : "381",
        "source" : "177",
        "target" : "227",
        "selected" : false,
        "SUID" : 381,
        "edgeType_all_MF" : "black",
        "name" : "4175 (pp) 4252",
        "interaction" : "pp",
        "shared_interaction" : "pp",
        "shared_name" : "4175 (pp) 4252"
      },
      "selected" : false
    }, {
      "data" : {
        "id" : "380",
        "source" : "175",
        "target" : "186",
        "selected" : false,
        "SUID" : 380,
        "edgeType_all_MF" : "black",
        "name" : "4519 (pp) 4521",
        "interaction" : "pp",
        "shared_interaction" : "pp",
        "shared_name" : "4519 (pp) 4521"
      },
      "selected" : false
    }, {
      "data" : {
        "id" : "379",
        "source" : "175",
        "target" : "196",
        "selected" : false,
        "SUID" : 379,
        "edgeType_all_MF" : "black",
        "name" : "4519 (pp) 16894",
        "interaction" : "pp",
        "shared_interaction" : "pp",
        "shared_name" : "4519 (pp) 16894"
      },
      "selected" : false
    }, {
      "data" : {
        "id" : "378",
        "source" : "174",
        "target" : "182",
        "selected" : false,
        "SUID" : 378,
        "edgeType_all_MF" : "black",
        "name" : "8092 (pp) 3779",
        "interaction" : "pp",
        "shared_interaction" : "pp",
        "shared_name" : "8092 (pp) 3779"
      },
      "selected" : false
    }, {
      "data" : {
        "id" : "377",
        "source" : "173",
        "target" : "245",
        "selected" : false,
        "SUID" : 377,
        "edgeType_all_MF" : "black",
        "name" : "17171 (pp) 8236",
        "interaction" : "pp",
        "shared_interaction" : "pp",
        "shared_name" : "17171 (pp) 8236"
      },
      "selected" : false
    }, {
      "data" : {
        "id" : "376",
        "source" : "172",
        "target" : "150",
        "selected" : false,
        "SUID" : 376,
        "edgeType_all_MF" : "black",
        "name" : "1882 (pp) 1883",
        "interaction" : "pp",
        "shared_interaction" : "pp",
        "shared_name" : "1882 (pp) 1883"
      },
      "selected" : false
    }, {
      "data" : {
        "id" : "375",
        "source" : "172",
        "target" : "273",
        "selected" : false,
        "SUID" : 375,
        "edgeType_all_MF" : "black",
        "name" : "1882 (pp) 32549",
        "interaction" : "pp",
        "shared_interaction" : "pp",
        "shared_name" : "1882 (pp) 32549"
      },
      "selected" : false
    }, {
      "data" : {
        "id" : "374",
        "source" : "171",
        "target" : "170",
        "selected" : false,
        "SUID" : 374,
        "edgeType_all_MF" : "black",
        "name" : "16868 (pp) 4082",
        "interaction" : "pp",
        "shared_interaction" : "pp",
        "shared_name" : "16868 (pp) 4082"
      },
      "selected" : false
    }, {
      "data" : {
        "id" : "373",
        "source" : "171",
        "target" : "79",
        "selected" : false,
        "SUID" : 373,
        "edgeType_all_MF" : "black",
        "name" : "16868 (pp) 4619",
        "interaction" : "pp",
        "shared_interaction" : "pp",
        "shared_name" : "16868 (pp) 4619"
      },
      "selected" : false
    }, {
      "data" : {
        "id" : "372",
        "source" : "169",
        "target" : "168",
        "selected" : false,
        "SUID" : 372,
        "edgeType_all_MF" : "black",
        "name" : "43566 (pp) 3697",
        "interaction" : "pp",
        "shared_interaction" : "pp",
        "shared_name" : "43566 (pp) 3697"
      },
      "selected" : false
    }, {
      "data" : {
        "id" : "371",
        "source" : "169",
        "target" : "230",
        "selected" : false,
        "SUID" : 371,
        "edgeType_all_MF" : "black",
        "name" : "43566 (pp) 31490",
        "interaction" : "pp",
        "shared_interaction" : "pp",
        "shared_name" : "43566 (pp) 31490"
      },
      "selected" : false
    }, {
      "data" : {
        "id" : "370",
        "source" : "166",
        "target" : "165",
        "selected" : false,
        "SUID" : 370,
        "edgeType_all_MF" : "black",
        "name" : "4872 (pp) 38187",
        "interaction" : "pp",
        "shared_interaction" : "pp",
        "shared_name" : "4872 (pp) 38187"
      },
      "selected" : false
    }, {
      "data" : {
        "id" : "369",
        "source" : "166",
        "target" : "133",
        "selected" : false,
        "SUID" : 369,
        "edgeType_all_MF" : "black",
        "name" : "4872 (pp) 38023",
        "interaction" : "pp",
        "shared_interaction" : "pp",
        "shared_name" : "4872 (pp) 38023"
      },
      "selected" : false
    }, {
      "data" : {
        "id" : "368",
        "source" : "165",
        "target" : "137",
        "selected" : false,
        "SUID" : 368,
        "edgeType_all_MF" : "black",
        "name" : "38187 (pp) 8329",
        "interaction" : "pp",
        "shared_interaction" : "pp",
        "shared_name" : "38187 (pp) 8329"
      },
      "selected" : false
    }, {
      "data" : {
        "id" : "367",
        "source" : "164",
        "target" : "176",
        "selected" : false,
        "SUID" : 367,
        "edgeType_all_MF" : "black",
        "name" : "70003 (pp) 4298",
        "interaction" : "pp",
        "shared_interaction" : "pp",
        "shared_name" : "70003 (pp) 4298"
      },
      "selected" : false
    }, {
      "data" : {
        "id" : "366",
        "source" : "162",
        "target" : "161",
        "selected" : false,
        "SUID" : 366,
        "edgeType_all_MF" : "black",
        "name" : "1846 (pp) 1849",
        "interaction" : "pp",
        "shared_interaction" : "pp",
        "shared_name" : "1846 (pp) 1849"
      },
      "selected" : false
    }, {
      "data" : {
        "id" : "365",
        "source" : "160",
        "target" : "143",
        "selected" : false,
        "SUID" : 365,
        "edgeType_all_MF" : "black",
        "name" : "19210 (pp) 4860",
        "interaction" : "pp",
        "shared_interaction" : "pp",
        "shared_name" : "19210 (pp) 4860"
      },
      "selected" : false
    }, {
      "data" : {
        "id" : "364",
        "source" : "159",
        "target" : "116",
        "selected" : false,
        "SUID" : 364,
        "edgeType_all_MF" : "black",
        "name" : "86080 (pp) 86083",
        "interaction" : "pp",
        "shared_interaction" : "pp",
        "shared_name" : "86080 (pp) 86083"
      },
      "selected" : false
    }, {
      "data" : {
        "id" : "363",
        "source" : "158",
        "target" : "172",
        "selected" : false,
        "SUID" : 363,
        "edgeType_all_MF" : "black",
        "name" : "36094 (pp) 1882",
        "interaction" : "pp",
        "shared_interaction" : "pp",
        "shared_name" : "36094 (pp) 1882"
      },
      "selected" : false
    }, {
      "data" : {
        "id" : "362",
        "source" : "158",
        "target" : "257",
        "selected" : false,
        "SUID" : 362,
        "edgeType_all_MF" : "black",
        "name" : "36094 (pp) 166",
        "interaction" : "pp",
        "shared_interaction" : "pp",
        "shared_name" : "36094 (pp) 166"
      },
      "selected" : false
    }, {
      "data" : {
        "id" : "361",
        "source" : "158",
        "target" : "288",
        "selected" : false,
        "SUID" : 361,
        "edgeType_all_MF" : "black",
        "name" : "36094 (pp) 43178",
        "interaction" : "pp",
        "shared_interaction" : "pp",
        "shared_name" : "36094 (pp) 43178"
      },
      "selected" : false
    }, {
      "data" : {
        "id" : "360",
        "source" : "158",
        "target" : "90",
        "selected" : false,
        "SUID" : 360,
        "edgeType_all_MF" : "black",
        "name" : "36094 (pp) 43177",
        "interaction" : "pp",
        "shared_interaction" : "pp",
        "shared_name" : "36094 (pp) 43177"
      },
      "selected" : false
    }, {
      "data" : {
        "id" : "359",
        "source" : "157",
        "target" : "156",
        "selected" : false,
        "SUID" : 359,
        "edgeType_all_MF" : "black",
        "name" : "60090 (pp) 30674",
        "interaction" : "pp",
        "shared_interaction" : "pp",
        "shared_name" : "60090 (pp) 30674"
      },
      "selected" : false
    }, {
      "data" : {
        "id" : "358",
        "source" : "155",
        "target" : "179",
        "selected" : false,
        "SUID" : 358,
        "edgeType_all_MF" : "black",
        "name" : "16791 (pp) 34416",
        "interaction" : "pp",
        "shared_interaction" : "pp",
        "shared_name" : "16791 (pp) 34416"
      },
      "selected" : false
    }, {
      "data" : {
        "id" : "357",
        "source" : "153",
        "target" : "72",
        "selected" : false,
        "SUID" : 357,
        "edgeType_all_MF" : "black",
        "name" : "42287 (pp) 42288",
        "interaction" : "pp",
        "shared_interaction" : "pp",
        "shared_name" : "42287 (pp) 42288"
      },
      "selected" : false
    }, {
      "data" : {
        "id" : "356",
        "source" : "152",
        "target" : "151",
        "selected" : false,
        "SUID" : 356,
        "edgeType_all_MF" : "black",
        "name" : "42277 (pp) 1540",
        "interaction" : "pp",
        "shared_interaction" : "pp",
        "shared_name" : "42277 (pp) 1540"
      },
      "selected" : false
    }, {
      "data" : {
        "id" : "355",
        "source" : "150",
        "target" : "272",
        "selected" : false,
        "SUID" : 355,
        "edgeType_all_MF" : "black",
        "name" : "1883 (pp) 32550",
        "interaction" : "pp",
        "shared_interaction" : "pp",
        "shared_name" : "1883 (pp) 32550"
      },
      "selected" : false
    }, {
      "data" : {
        "id" : "354",
        "source" : "146",
        "target" : "145",
        "selected" : false,
        "SUID" : 354,
        "edgeType_all_MF" : "black",
        "name" : "16769 (pp) 8483",
        "interaction" : "pp",
        "shared_interaction" : "pp",
        "shared_name" : "16769 (pp) 8483"
      },
      "selected" : false
    }, {
      "data" : {
        "id" : "353",
        "source" : "145",
        "target" : "99",
        "selected" : false,
        "SUID" : 353,
        "edgeType_all_MF" : "black",
        "name" : "8483 (pp) 36137",
        "interaction" : "pp",
        "shared_interaction" : "pp",
        "shared_name" : "8483 (pp) 36137"
      },
      "selected" : false
    }, {
      "data" : {
        "id" : "352",
        "source" : "144",
        "target" : "143",
        "selected" : false,
        "SUID" : 352,
        "edgeType_all_MF" : "black",
        "name" : "19887 (pp) 4860",
        "interaction" : "pp",
        "shared_interaction" : "pp",
        "shared_name" : "19887 (pp) 4860"
      },
      "selected" : false
    }, {
      "data" : {
        "id" : "351",
        "source" : "143",
        "target" : "281",
        "selected" : false,
        "SUID" : 351,
        "edgeType_all_MF" : "black",
        "name" : "4860 (pp) 30291",
        "interaction" : "pp",
        "shared_interaction" : "pp",
        "shared_name" : "4860 (pp) 30291"
      },
      "selected" : false
    }, {
      "data" : {
        "id" : "350",
        "source" : "142",
        "target" : "132",
        "selected" : false,
        "SUID" : 350,
        "edgeType_all_MF" : "black",
        "name" : "3823 (pp) 23023",
        "interaction" : "pp",
        "shared_interaction" : "pp",
        "shared_name" : "3823 (pp) 23023"
      },
      "selected" : false
    }, {
      "data" : {
        "id" : "349",
        "source" : "141",
        "target" : "92",
        "selected" : false,
        "SUID" : 349,
        "edgeType_all_MF" : "black",
        "name" : "35325 (pp) 35662",
        "interaction" : "pp",
        "shared_interaction" : "pp",
        "shared_name" : "35325 (pp) 35662"
      },
      "selected" : false
    }, {
      "data" : {
        "id" : "348",
        "source" : "140",
        "target" : "139",
        "selected" : false,
        "SUID" : 348,
        "edgeType_all_MF" : "black",
        "name" : "19215 (pp) 1990254",
        "interaction" : "pp",
        "shared_interaction" : "pp",
        "shared_name" : "19215 (pp) 1990254"
      },
      "selected" : false
    }, {
      "data" : {
        "id" : "347",
        "source" : "137",
        "target" : "136",
        "selected" : false,
        "SUID" : 347,
        "edgeType_all_MF" : "black",
        "name" : "8329 (pp) 16019",
        "interaction" : "pp",
        "shared_interaction" : "pp",
        "shared_name" : "8329 (pp) 16019"
      },
      "selected" : false
    }, {
      "data" : {
        "id" : "346",
        "source" : "133",
        "target" : "137",
        "selected" : false,
        "SUID" : 346,
        "edgeType_all_MF" : "black",
        "name" : "38023 (pp) 8329",
        "interaction" : "pp",
        "shared_interaction" : "pp",
        "shared_name" : "38023 (pp) 8329"
      },
      "selected" : false
    }, {
      "data" : {
        "id" : "345",
        "source" : "132",
        "target" : "131",
        "selected" : false,
        "SUID" : 345,
        "edgeType_all_MF" : "black",
        "name" : "23023 (pp) 23026",
        "interaction" : "pp",
        "shared_interaction" : "pp",
        "shared_name" : "23023 (pp) 23026"
      },
      "selected" : false
    }, {
      "data" : {
        "id" : "344",
        "source" : "130",
        "target" : "146",
        "selected" : false,
        "SUID" : 344,
        "edgeType_all_MF" : "black",
        "name" : "16740 (pp) 16769",
        "interaction" : "pp",
        "shared_interaction" : "pp",
        "shared_name" : "16740 (pp) 16769"
      },
      "selected" : false
    }, {
      "data" : {
        "id" : "343",
        "source" : "130",
        "target" : "115",
        "selected" : false,
        "SUID" : 343,
        "edgeType_all_MF" : "black",
        "name" : "16740 (pp) 16744",
        "interaction" : "pp",
        "shared_interaction" : "pp",
        "shared_name" : "16740 (pp) 16744"
      },
      "selected" : false
    }, {
      "data" : {
        "id" : "342",
        "source" : "127",
        "target" : "126",
        "selected" : false,
        "SUID" : 342,
        "edgeType_all_MF" : "black",
        "name" : "15037 (pp) 15038",
        "interaction" : "pp",
        "shared_interaction" : "pp",
        "shared_name" : "15037 (pp) 15038"
      },
      "selected" : false
    }, {
      "data" : {
        "id" : "341",
        "source" : "125",
        "target" : "108",
        "selected" : false,
        "SUID" : 341,
        "edgeType_all_MF" : "black",
        "name" : "48037 (pp) 50662",
        "interaction" : "pp",
        "shared_interaction" : "pp",
        "shared_name" : "48037 (pp) 50662"
      },
      "selected" : false
    }, {
      "data" : {
        "id" : "340",
        "source" : "121",
        "target" : "120",
        "selected" : false,
        "SUID" : 340,
        "edgeType_all_MF" : "black",
        "name" : "70325 (pp) 50750",
        "interaction" : "pp",
        "shared_interaction" : "pp",
        "shared_name" : "70325 (pp) 50750"
      },
      "selected" : false
    }, {
      "data" : {
        "id" : "339",
        "source" : "119",
        "target" : "118",
        "selected" : false,
        "SUID" : 339,
        "edgeType_all_MF" : "black",
        "name" : "1948 (pp) 43394",
        "interaction" : "pp",
        "shared_interaction" : "pp",
        "shared_name" : "1948 (pp) 43394"
      },
      "selected" : false
    }, {
      "data" : {
        "id" : "338",
        "source" : "118",
        "target" : "123",
        "selected" : false,
        "SUID" : 338,
        "edgeType_all_MF" : "black",
        "name" : "43394 (pp) 43395",
        "interaction" : "pp",
        "shared_interaction" : "pp",
        "shared_name" : "43394 (pp) 43395"
      },
      "selected" : false
    }, {
      "data" : {
        "id" : "337",
        "source" : "117",
        "target" : "161",
        "selected" : false,
        "SUID" : 337,
        "edgeType_all_MF" : "black",
        "name" : "1848 (pp) 1849",
        "interaction" : "pp",
        "shared_interaction" : "pp",
        "shared_name" : "1848 (pp) 1849"
      },
      "selected" : false
    }, {
      "data" : {
        "id" : "336",
        "source" : "113",
        "target" : "112",
        "selected" : false,
        "SUID" : 336,
        "edgeType_all_MF" : "black",
        "name" : "44389 (pp) 31625",
        "interaction" : "pp",
        "shared_interaction" : "pp",
        "shared_name" : "44389 (pp) 31625"
      },
      "selected" : false
    }, {
      "data" : {
        "id" : "335",
        "source" : "111",
        "target" : "133",
        "selected" : false,
        "SUID" : 335,
        "edgeType_all_MF" : "black",
        "name" : "4871 (pp) 38023",
        "interaction" : "pp",
        "shared_interaction" : "pp",
        "shared_name" : "4871 (pp) 38023"
      },
      "selected" : false
    }, {
      "data" : {
        "id" : "334",
        "source" : "110",
        "target" : "283",
        "selected" : false,
        "SUID" : 334,
        "edgeType_all_MF" : "black",
        "name" : "10576 (pp) 48551",
        "interaction" : "pp",
        "shared_interaction" : "pp",
        "shared_name" : "10576 (pp) 48551"
      },
      "selected" : false
    }, {
      "data" : {
        "id" : "333",
        "source" : "109",
        "target" : "240",
        "selected" : false,
        "SUID" : 333,
        "edgeType_all_MF" : "black",
        "name" : "4601 (pp) 8379",
        "interaction" : "pp",
        "shared_interaction" : "pp",
        "shared_name" : "4601 (pp) 8379"
      },
      "selected" : false
    }, {
      "data" : {
        "id" : "332",
        "source" : "108",
        "target" : "124",
        "selected" : false,
        "SUID" : 332,
        "edgeType_all_MF" : "black",
        "name" : "50662 (pp) 50661",
        "interaction" : "pp",
        "shared_interaction" : "pp",
        "shared_name" : "50662 (pp) 50661"
      },
      "selected" : false
    }, {
      "data" : {
        "id" : "331",
        "source" : "107",
        "target" : "255",
        "selected" : false,
        "SUID" : 331,
        "edgeType_all_MF" : "black",
        "name" : "61135 (pp) 4866",
        "interaction" : "pp",
        "shared_interaction" : "pp",
        "shared_name" : "61135 (pp) 4866"
      },
      "selected" : false
    }, {
      "data" : {
        "id" : "330",
        "source" : "106",
        "target" : "105",
        "selected" : false,
        "SUID" : 330,
        "edgeType_all_MF" : "black",
        "name" : "55102 (pp) 4859",
        "interaction" : "pp",
        "shared_interaction" : "pp",
        "shared_name" : "55102 (pp) 4859"
      },
      "selected" : false
    }, {
      "data" : {
        "id" : "329",
        "source" : "105",
        "target" : "103",
        "selected" : false,
        "SUID" : 329,
        "edgeType_all_MF" : "black",
        "name" : "4859 (pp) 19834",
        "interaction" : "pp",
        "shared_interaction" : "pp",
        "shared_name" : "4859 (pp) 19834"
      },
      "selected" : false
    }, {
      "data" : {
        "id" : "328",
        "source" : "102",
        "target" : "84",
        "selected" : false,
        "SUID" : 328,
        "edgeType_all_MF" : "black",
        "name" : "19838 (pp) 5520",
        "interaction" : "pp",
        "shared_interaction" : "pp",
        "shared_name" : "19838 (pp) 5520"
      },
      "selected" : false
    }, {
      "data" : {
        "id" : "327",
        "source" : "101",
        "target" : "160",
        "selected" : false,
        "SUID" : 327,
        "edgeType_all_MF" : "black",
        "name" : "19207 (pp) 19210",
        "interaction" : "pp",
        "shared_interaction" : "pp",
        "shared_name" : "19207 (pp) 19210"
      },
      "selected" : false
    }, {
      "data" : {
        "id" : "326",
        "source" : "101",
        "target" : "144",
        "selected" : false,
        "SUID" : 326,
        "edgeType_all_MF" : "black",
        "name" : "19207 (pp) 19887",
        "interaction" : "pp",
        "shared_interaction" : "pp",
        "shared_name" : "19207 (pp) 19887"
      },
      "selected" : false
    }, {
      "data" : {
        "id" : "325",
        "source" : "100",
        "target" : "253",
        "selected" : false,
        "SUID" : 325,
        "edgeType_all_MF" : "black",
        "name" : "1901567 (pp) 50542",
        "interaction" : "pp",
        "shared_interaction" : "pp",
        "shared_name" : "1901567 (pp) 50542"
      },
      "selected" : false
    }, {
      "data" : {
        "id" : "324",
        "source" : "99",
        "target" : "63",
        "selected" : false,
        "SUID" : 324,
        "edgeType_all_MF" : "black",
        "name" : "36137 (pp) 16212",
        "interaction" : "pp",
        "shared_interaction" : "pp",
        "shared_name" : "36137 (pp) 16212"
      },
      "selected" : false
    }, {
      "data" : {
        "id" : "323",
        "source" : "96",
        "target" : "246",
        "selected" : false,
        "SUID" : 323,
        "edgeType_all_MF" : "black",
        "name" : "8233 (pp) 70011",
        "interaction" : "pp",
        "shared_interaction" : "pp",
        "shared_name" : "8233 (pp) 70011"
      },
      "selected" : false
    }, {
      "data" : {
        "id" : "322",
        "source" : "95",
        "target" : "264",
        "selected" : false,
        "SUID" : 322,
        "edgeType_all_MF" : "black",
        "name" : "1871 (pp) 30247",
        "interaction" : "pp",
        "shared_interaction" : "pp",
        "shared_name" : "1871 (pp) 30247"
      },
      "selected" : false
    }, {
      "data" : {
        "id" : "321",
        "source" : "94",
        "target" : "127",
        "selected" : false,
        "SUID" : 321,
        "edgeType_all_MF" : "black",
        "name" : "15036 (pp) 15037",
        "interaction" : "pp",
        "shared_interaction" : "pp",
        "shared_name" : "15036 (pp) 15037"
      },
      "selected" : false
    }, {
      "data" : {
        "id" : "320",
        "source" : "90",
        "target" : "203",
        "selected" : false,
        "SUID" : 320,
        "edgeType_all_MF" : "black",
        "name" : "43177 (pp) 31406",
        "interaction" : "pp",
        "shared_interaction" : "pp",
        "shared_name" : "43177 (pp) 31406"
      },
      "selected" : false
    }, {
      "data" : {
        "id" : "319",
        "source" : "88",
        "target" : "87",
        "selected" : false,
        "SUID" : 319,
        "edgeType_all_MF" : "black",
        "name" : "98631 (pp) 98632",
        "interaction" : "pp",
        "shared_interaction" : "pp",
        "shared_name" : "98631 (pp) 98632"
      },
      "selected" : false
    }, {
      "data" : {
        "id" : "318",
        "source" : "87",
        "target" : "159",
        "selected" : false,
        "SUID" : 318,
        "edgeType_all_MF" : "black",
        "name" : "98632 (pp) 86080",
        "interaction" : "pp",
        "shared_interaction" : "pp",
        "shared_name" : "98632 (pp) 86080"
      },
      "selected" : false
    }, {
      "data" : {
        "id" : "317",
        "source" : "86",
        "target" : "293",
        "selected" : false,
        "SUID" : 317,
        "edgeType_all_MF" : "black",
        "name" : "5319 (pp) 15248",
        "interaction" : "pp",
        "shared_interaction" : "pp",
        "shared_name" : "5319 (pp) 15248"
      },
      "selected" : false
    }, {
      "data" : {
        "id" : "316",
        "source" : "85",
        "target" : "163",
        "selected" : false,
        "SUID" : 316,
        "edgeType_all_MF" : "black",
        "name" : "4457 (pp) 4459",
        "interaction" : "pp",
        "shared_interaction" : "pp",
        "shared_name" : "4457 (pp) 4459"
      },
      "selected" : false
    }, {
      "data" : {
        "id" : "315",
        "source" : "84",
        "target" : "83",
        "selected" : false,
        "SUID" : 315,
        "edgeType_all_MF" : "black",
        "name" : "5520 (pp) 31995",
        "interaction" : "pp",
        "shared_interaction" : "pp",
        "shared_name" : "5520 (pp) 31995"
      },
      "selected" : false
    }, {
      "data" : {
        "id" : "314",
        "source" : "82",
        "target" : "94",
        "selected" : false,
        "SUID" : 314,
        "edgeType_all_MF" : "black",
        "name" : "16667 (pp) 15036",
        "interaction" : "pp",
        "shared_interaction" : "pp",
        "shared_name" : "16667 (pp) 15036"
      },
      "selected" : false
    }, {
      "data" : {
        "id" : "313",
        "source" : "81",
        "target" : "244",
        "selected" : false,
        "SUID" : 313,
        "edgeType_all_MF" : "black",
        "name" : "43167 (pp) 43169",
        "interaction" : "pp",
        "shared_interaction" : "pp",
        "shared_name" : "43167 (pp) 43169"
      },
      "selected" : false
    }, {
      "data" : {
        "id" : "312",
        "source" : "81",
        "target" : "192",
        "selected" : false,
        "SUID" : 312,
        "edgeType_all_MF" : "black",
        "name" : "43167 (pp) 43168",
        "interaction" : "pp",
        "shared_interaction" : "pp",
        "shared_name" : "43167 (pp) 43168"
      },
      "selected" : false
    }, {
      "data" : {
        "id" : "311",
        "source" : "76",
        "target" : "171",
        "selected" : false,
        "SUID" : 311,
        "edgeType_all_MF" : "black",
        "name" : "16866 (pp) 16868",
        "interaction" : "pp",
        "shared_interaction" : "pp",
        "shared_name" : "16866 (pp) 16868"
      },
      "selected" : false
    }, {
      "data" : {
        "id" : "310",
        "source" : "75",
        "target" : "74",
        "selected" : false,
        "SUID" : 310,
        "edgeType_all_MF" : "black",
        "name" : "46906 (pp) 20037",
        "interaction" : "pp",
        "shared_interaction" : "pp",
        "shared_name" : "46906 (pp) 20037"
      },
      "selected" : false
    }, {
      "data" : {
        "id" : "309",
        "source" : "71",
        "target" : "205",
        "selected" : false,
        "SUID" : 309,
        "edgeType_all_MF" : "black",
        "name" : "50839 (pp) 5178",
        "interaction" : "pp",
        "shared_interaction" : "pp",
        "shared_name" : "50839 (pp) 5178"
      },
      "selected" : false
    }, {
      "data" : {
        "id" : "308",
        "source" : "70",
        "target" : "188",
        "selected" : false,
        "SUID" : 308,
        "edgeType_all_MF" : "black",
        "name" : "51219 (pp) 45309",
        "interaction" : "pp",
        "shared_interaction" : "pp",
        "shared_name" : "51219 (pp) 45309"
      },
      "selected" : false
    }, {
      "data" : {
        "id" : "307",
        "source" : "66",
        "target" : "155",
        "selected" : false,
        "SUID" : 307,
        "edgeType_all_MF" : "black",
        "name" : "42578 (pp) 16791",
        "interaction" : "pp",
        "shared_interaction" : "pp",
        "shared_name" : "42578 (pp) 16791"
      },
      "selected" : false
    } ]
  }
}
